# Supplementary material for: Direct genetic transformation bypasses tumor-associated DNA methylation alterations
Source: Genome Biol. 2025 Jul 17;26:212. doi: 10.1186/s13059-025-03650-2 (PMC12273271; doi:10.1186/s13059-025-03650-2)
Supplement: Supplementary file 1 — Additional file 1. Table S1: Overview and DNA methylation summary of the pan-cancer 450 k array cohort including healthy, tumor and metastasis samples. Table S2: Coordinates of PRC2 target and hyper CGIs(hg19). Table S3: Sequencing statistics and DNA methylation summary of pan-cancer healthy, tumor and melanocyte model WGBS samples. Table S4: Overview and DNA methylation summary of the in vitro 450 k array cohort including senescent and transformed BJ samples. Table S5: Sequencing statistics and DNA methylation summary of the mouse model cohort. Table S6: Coordinates of PRC2 target and hyper CGIs (mm10). [file 13059_2025_3650_MOESM1_ESM.xlsx]

## Sheet: Description
Supplementary Table	Description
Table S1	Overview and DNA methylation summary of the pan-cancer 450k array cohort including healthy, tumor and metastasis samples.
Table S2	Coordinates of PRC2 target and hyper CGIs (hg19).
Table S3	Sequencing statistics and DNA methylation summary of pan-cancer healthy, tumor and melanocyte model WGBS samples.
Table S4	Overview and DNA methylation summary of the in vitro 450k array cohort including senescent and transformed BJ samples.
Table S5	Sequencing statistics and DNA methylation summary of the mouse model cohort.
Table S6	Coordinates of PRC2 target and hyper CGIs (mm10).

## Sheet: Table S1
sample	condition	type	stage	origin	median_prc2_cgis	median_pancancer_hyper_cgis	median_hyper_cgis_tumor_type	median_solo_cpg_common_pmd	fraction_meth_prc2_cgis	fraction_meth_pancancer_hyper_cgis
ALL_cohort_ALL_1	tumor	B-ALL	#N/A	GSE49031	0.325329	0.630288	0.643533	0.858651	0.552465	0.847372
ALL_cohort_ALL_2	tumor	B-ALL	#N/A	GSE49031	0.226064	0.480805	0.503675	0.683278	0.483705	0.764408
ALL_cohort_ALL_3	tumor	B-ALL	#N/A	GSE49031	0.190008	0.34628	0.360329	0.696738	0.454339	0.691577
ALL_cohort_ALL_4	tumor	B-ALL	#N/A	GSE49031	0.38493	0.626741	0.600003	0.681959	0.585532	0.877137
ALL_cohort_ALL_5	tumor	B-ALL	#N/A	GSE49031	0.296493	0.425384	0.417943	0.923614	0.584457	0.845472
ALL_cohort_ALL_6	tumor	T-ALL	#N/A	GSE49031	0.161186	0.221332	0.188234	0.875833	0.40838	0.545282
ALL_cohort_ALL_7	tumor	B-ALL	#N/A	GSE49031	0.204335	0.395104	0.372954	0.688285	0.469858	0.726409
ALL_cohort_ALL_8	tumor	B-ALL	#N/A	GSE49031	0.458896	0.635519	0.639564	0.692148	0.62218	0.905636
ALL_cohort_ALL_9	tumor	B-ALL	#N/A	GSE49031	0.236804	0.525227	0.521281	0.894945	0.496717	0.767574
ALL_cohort_ALL_10	tumor	B-ALL	#N/A	GSE49031	0.17046	0.354236	0.355296	0.780388	0.435956	0.68841
ALL_cohort_ALL_11	tumor	B-ALL	#N/A	GSE49031	0.273367	0.437139	0.44489	0.903761	0.524412	0.80874
ALL_cohort_ALL_12	tumor	B-ALL	#N/A	GSE49031	0.185122	0.247972	0.243455	0.886732	0.442282	0.640912
ALL_cohort_ALL_13	tumor	B-ALL	#N/A	GSE49031	0.255722	0.350192	0.364549	0.824405	0.519995	0.782141
ALL_cohort_ALL_14	tumor	B-ALL	#N/A	GSE49031	0.112554	0.15691	0.142738	0.852454	0.313836	0.379987
ALL_cohort_ALL_15	tumor	B-ALL	#N/A	GSE49031	0.31211	0.553197	0.565976	0.912394	0.547093	0.829639
ALL_cohort_ALL_16	tumor	B-ALL	#N/A	GSE49031	0.121299	0.164845	0.144934	0.916113	0.322192	0.406586
ALL_cohort_ALL_17	tumor	B-ALL	#N/A	GSE49031	0.19378	0.280471	0.263528	0.916941	0.453862	0.681444
ALL_cohort_ALL_18	tumor	B-ALL	#N/A	GSE49031	0.490614	0.657358	0.67185	0.863902	0.613227	0.893604
ALL_cohort_ALL_19	tumor	B-ALL	#N/A	GSE49031	0.502978	0.74922	0.766054	0.914546	0.62588	0.89297
ALL_cohort_ALL_20	tumor	T-ALL	#N/A	GSE49031	0.225427	0.375177	0.298499	0.635968	0.489913	0.756808
ALL_cohort_ALL_21	tumor	B-ALL	#N/A	GSE49031	0.164063	0.250286	0.247134	0.860803	0.412678	0.612413
ALL_cohort_ALL_22	tumor	B-ALL	#N/A	GSE49031	0.214172	0.350656	0.29259	0.884747	0.482034	0.757441
ALL_cohort_ALL_23	tumor	B-ALL	#N/A	GSE49031	0.28134	0.471866	0.482341	0.8742	0.530381	0.804307
ALL_cohort_ALL_24	tumor	B-ALL	#N/A	GSE49031	0.358199	0.607853	0.625791	0.898304	0.572042	0.857505
ALL_cohort_ALL_25	tumor	B-ALL	#N/A	GSE49031	0.337528	0.446037	0.455651	0.862815	0.571684	0.853705
ALL_cohort_ALL_26	tumor	B-ALL	#N/A	GSE49031	0.318547	0.491889	0.502184	0.84674	0.559747	0.843572
ALL_cohort_ALL_27	tumor	B-ALL	#N/A	GSE49031	0.242665	0.472739	0.46322	0.907275	0.50376	0.782141
ALL_cohort_ALL_28	tumor	B-ALL	#N/A	GSE49031	0.16841	0.257016	0.252286	0.841606	0.424973	0.620013
ALL_cohort_ALL_29	tumor	B-ALL	#N/A	GSE49031	0.119747	0.275927	0.293905	0.747489	0.382118	0.59278
ALL_cohort_ALL_30	tumor	T-ALL	#N/A	GSE49031	0.780213	0.897225	0.873538	0.87456	0.734869	0.948702
ALL_cohort_ALL_31	tumor	B-ALL	#N/A	GSE49031	0.29685	0.516269	0.549906	0.616199	0.53623	0.815073
ALL_cohort_ALL_32	tumor	B-ALL	#N/A	GSE49031	0.279906	0.43722	0.436168	0.635996	0.534917	0.831539
ALL_cohort_ALL_33	tumor	B-ALL	#N/A	GSE49031	0.185556	0.349109	0.370213	0.617536	0.452787	0.70171
ALL_cohort_ALL_34	tumor	B-ALL	#N/A	GSE49031	0.341032	0.539067	0.566792	0.655009	0.548048	0.837872
ALL_cohort_ALL_35	tumor	B-ALL	#N/A	GSE49031	0.218841	0.459944	0.440777	0.907156	0.483228	0.771374
ALL_cohort_ALL_36	tumor	B-ALL	#N/A	GSE49031	0.126683	0.169639	0.154293	0.78528	0.323982	0.39582
ALL_cohort_ALL_37	tumor	B-ALL	#N/A	GSE49031	0.350378	0.58735	0.554813	0.865069	0.577295	0.879037
ALL_cohort_ALL_38	tumor	T-ALL	#N/A	GSE49031	0.260193	0.359671	0.303671	0.913254	0.540886	0.79924
ALL_cohort_ALL_39	tumor	B-ALL	#N/A	GSE49031	0.252393	0.426218	0.438032	0.677404	0.514623	0.79164
ALL_cohort_ALL_40	tumor	B-ALL	#N/A	GSE49031	0.271728	0.417698	0.422505	0.858398	0.536111	0.81444
ALL_cohort_ALL_41	tumor	B-ALL	#N/A	GSE49031	0.269871	0.426611	0.448057	0.683784	0.520711	0.796073
ALL_cohort_ALL_42	tumor	T-ALL	#N/A	GSE49031	0.685912	0.887242	0.837246	0.920529	0.668616	0.934769
ALL_cohort_ALL_43	tumor	B-ALL	#N/A	GSE49031	0.199299	0.392702	0.386843	0.659292	0.464964	0.740342
ALL_cohort_ALL_44	tumor	B-ALL	#N/A	GSE49031	0.332902	0.471041	0.479913	0.858725	0.564641	0.849905
ALL_cohort_ALL_45	tumor	B-ALL	#N/A	GSE49031	0.173967	0.39528	0.42252	0.666673	0.442999	0.698543
ALL_cohort_ALL_46	tumor	B-ALL	#N/A	GSE49031	0.324902	0.436932	0.453436	0.762125	0.554972	0.842939
ALL_cohort_ALL_47	tumor	B-ALL	#N/A	GSE49031	0.149942	0.309475	0.314299	0.756026	0.409335	0.649145
ALL_cohort_ALL_48	tumor	B-ALL	#N/A	GSE49031	0.307995	0.523892	0.553634	0.599921	0.54005	0.817606
ALL_cohort_ALL_49	tumor	B-ALL	#N/A	GSE49031	0.194356	0.38226	0.376127	0.761372	0.461263	0.728942
ALL_cohort_ALL_50	tumor	B-ALL	#N/A	GSE49031	0.225715	0.373442	0.356712	0.879183	0.491584	0.739075
ALL_cohort_ALL_51	tumor	B-ALL	#N/A	GSE49031	0.139832	0.20475	0.170163	0.84767	0.367196	0.509183
ALL_cohort_ALL_52	tumor	B-ALL	#N/A	GSE49031	0.470608	0.648187	0.649139	0.85882	0.641996	0.922103
ALL_cohort_ALL_53	tumor	B-ALL	#N/A	GSE49031	0.153324	0.196976	0.168751	0.818045	0.365644	0.483217
ALL_cohort_ALL_54	tumor	B-ALL	#N/A	GSE49031	0.164523	0.306442	0.311264	0.724579	0.426167	0.659911
ALL_cohort_ALL_55	tumor	B-ALL	#N/A	GSE49031	0.329368	0.5928	0.60393	0.910517	0.55342	0.848005
ALL_cohort_ALL_56	tumor	T-ALL	#N/A	GSE49031	0.370166	0.581635	0.481855	0.911349	0.591978	0.868271
ALL_cohort_ALL_57	tumor	B-ALL	#N/A	GSE49031	0.157852	0.328764	0.337547	0.82661	0.425928	0.655478
ALL_cohort_ALL_58	tumor	B-ALL	#N/A	GSE49031	0.314869	0.540894	0.528321	0.890321	0.556643	0.857505
ALL_cohort_ALL_59	tumor	B-ALL	#N/A	GSE49031	0.246381	0.384665	0.397431	0.701652	0.510207	0.789107
ALL_cohort_ALL_60	tumor	B-ALL	#N/A	GSE49031	0.424381	0.579479	0.563682	0.898074	0.628626	0.899937
ALL_cohort_ALL_61	tumor	B-ALL	#N/A	GSE49031	0.514282	0.726801	0.745306	0.925531	0.63746	0.915136
ALL_cohort_ALL_62	tumor	B-ALL	#N/A	GSE49031	0.0790843	0.105451	0.0842074	0.933492	0.246986	0.231792
ALL_cohort_ALL_63	tumor	T-ALL	#N/A	GSE49031	0.457481	0.707971	0.588246	0.926287	0.616211	0.898037
ALL_cohort_ALL_64	tumor	B-ALL	#N/A	GSE49031	0.144802	0.248088	0.237975	0.796189	0.3894	0.577581
ALL_cohort_ALL_65	tumor	B-ALL	#N/A	GSE49031	0.179952	0.299947	0.305672	0.797854	0.442521	0.685877
ALL_cohort_ALL_66	tumor	T-ALL	#N/A	GSE49031	0.202132	0.318359	0.251172	0.87155	0.468306	0.706143
ALL_cohort_ALL_67	tumor	B-ALL	#N/A	GSE49031	0.194547	0.335749	0.333796	0.775117	0.45995	0.709943
ALL_cohort_ALL_68	tumor	B-ALL	#N/A	GSE49031	0.256653	0.55269	0.581735	0.684243	0.50376	0.80684
ALL_cohort_ALL_69	tumor	B-ALL	#N/A	GSE49031	0.125712	0.201495	0.189198	0.763003	0.358362	0.50475
ALL_cohort_ALL_70	tumor	B-ALL	#N/A	GSE49031	0.217396	0.413429	0.442619	0.760001	0.480482	0.744775
ALL_cohort_ALL_71	tumor	B-ALL	#N/A	GSE49031	0.293089	0.493936	0.493792	0.882544	0.551868	0.833439
ALL_cohort_ALL_72	tumor	T-ALL	#N/A	GSE49031	0.586447	0.792184	0.707751	0.929509	0.676734	0.928436
ALL_cohort_ALL_73	tumor	B-ALL	#N/A	GSE49031	0.321061	0.499061	0.518792	0.896599	0.552584	0.823939
ALL_cohort_ALL_74	tumor	B-ALL	#N/A	GSE49031	0.303508	0.491497	0.49699	0.87604	0.538737	0.835339
ALL_cohort_ALL_75	tumor	B-ALL	#N/A	GSE49031	0.346643	0.45784	0.469113	0.852539	0.593769	0.870171
ALL_cohort_ALL_76	tumor	B-ALL	#N/A	GSE49031	0.258782	0.56498	0.553831	0.608499	0.502925	0.800507
ALL_cohort_ALL_77	tumor	B-ALL	#N/A	GSE49031	0.469612	0.688861	0.694895	0.899123	0.611436	0.90627
ALL_cohort_ALL_78	tumor	B-ALL	#N/A	GSE49031	0.349152	0.578605	0.584004	0.897946	0.564164	0.860038
ALL_cohort_ALL_79	tumor	T-ALL	#N/A	GSE49031	0.681763	0.789745	0.756914	0.898155	0.730452	0.952502
ALL_cohort_ALL_80	tumor	B-ALL	#N/A	GSE49031	0.236563	0.367681	0.343231	0.78366	0.512475	0.78974
ALL_cohort_ALL_81	tumor	B-ALL	#N/A	GSE49031	0.0920607	0.138553	0.114509	0.910534	0.297004	0.348955
ALL_cohort_ALL_82	tumor	B-ALL	#N/A	GSE49031	0.317129	0.537124	0.555046	0.911237	0.559628	0.825839
ALL_cohort_ALL_83	tumor	B-ALL	#N/A	GSE49031	0.274467	0.381477	0.391611	0.752122	0.529784	0.820773
ALL_cohort_ALL_84	tumor	B-ALL	#N/A	GSE49031	0.26289	0.494758	0.505024	0.888268	0.514981	0.788474
ALL_cohort_ALL_85	tumor	B-ALL	#N/A	GSE49031	0.25468	0.354425	0.358555	0.778704	0.515817	0.810006
ALL_cohort_ALL_86	tumor	B-ALL	#N/A	GSE49031	0.116326	0.165009	0.158407	0.759505	0.321475	0.396453
ALL_cohort_ALL_87	tumor	B-ALL	#N/A	GSE49031	0.144551	0.211938	0.187249	0.90483	0.373165	0.525649
ALL_cohort_ALL_88	tumor	B-ALL	#N/A	GSE49031	0.243547	0.48613	0.487641	0.92156	0.499582	0.758708
ALL_cohort_ALL_89	tumor	B-ALL	#N/A	GSE49031	0.460611	0.693876	0.707806	0.904134	0.63173	0.905003
ALL_cohort_ALL_90	tumor	B-ALL	#N/A	GSE49031	0.232664	0.466865	0.483411	0.908857	0.493733	0.748575
ALL_cohort_ALL_91	tumor	B-ALL	#N/A	GSE49031	0.169843	0.25242	0.245476	0.874869	0.419243	0.623813
ALL_cohort_ALL_92	tumor	B-ALL	#N/A	GSE49031	0.141521	0.196532	0.169229	0.828387	0.35872	0.486384
ALL_cohort_ALL_93	tumor	B-ALL	#N/A	GSE49031	0.229643	0.393118	0.389474	0.863355	0.49242	0.759341
ALL_cohort_ALL_94	tumor	B-ALL	#N/A	GSE49031	0.220183	0.426959	0.428549	0.891716	0.482512	0.756175
ALL_cohort_ALL_95	tumor	B-ALL	#N/A	GSE49031	0.314076	0.475149	0.48214	0.886118	0.569536	0.846105
ALL_cohort_ALL_96	tumor	B-ALL	#N/A	GSE49031	0.564346	0.753869	0.769047	0.881566	0.665274	0.933502
ALL_cohort_ALL_97	tumor	B-ALL	#N/A	GSE49031	0.223757	0.433668	0.449428	0.602222	0.484422	0.758075
ALL_cohort_ALL_98	tumor	B-ALL	#N/A	GSE49031	0.159725	0.280756	0.299166	0.818027	0.423063	0.626979
ALL_cohort_ALL_99	tumor	B-ALL	#N/A	GSE49031	0.188673	0.36306	0.373643	0.712303	0.455533	0.698543
ALL_cohort_ALL_100	tumor	B-ALL	#N/A	GSE49031	0.163587	0.394202	0.391634	0.82454	0.436194	0.687777
ALL_cohort_ALL_101	tumor	B-ALL	#N/A	GSE49031	0.197456	0.282581	0.284403	0.836741	0.461621	0.702343
ALL_cohort_ALL_102	tumor	B-ALL	#N/A	GSE49031	0.555631	0.640582	0.618675	0.76674	0.664438	0.938569
ALL_cohort_ALL_103	tumor	B-ALL	#N/A	GSE49031	0.320273	0.48023	0.472432	0.897627	0.593052	0.865104
ALL_cohort_ALL_104	tumor	B-ALL	#N/A	GSE49031	0.281008	0.51319	0.508891	0.933626	0.527993	0.80114
ALL_cohort_ALL_105	tumor	B-ALL	#N/A	GSE49031	0.230571	0.418981	0.420329	0.776308	0.493375	0.772008
ALL_cohort_ALL_106	tumor	B-ALL	#N/A	GSE49031	0.210396	0.377382	0.372649	0.932522	0.476065	0.721343
ALL_cohort_ALL_107	tumor	B-ALL	#N/A	GSE49031	0.184276	0.311713	0.318015	0.908964	0.445267	0.672578
ALL_cohort_ALL_108	tumor	B-ALL	#N/A	GSE49031	0.314011	0.527298	0.537122	0.856979	0.545422	0.838505
ALL_cohort_ALL_109	tumor	B-ALL	#N/A	GSE49031	0.302601	0.541274	0.550215	0.89879	0.534678	0.823939
ALL_cohort_ALL_110	tumor	B-ALL	#N/A	GSE49031	0.303266	0.399739	0.411572	0.826803	0.562254	0.840405
ALL_cohort_ALL_111	tumor	B-ALL	#N/A	GSE49031	0.206863	0.435842	0.452203	0.541051	0.469261	0.747308
ALL_cohort_ALL_112	tumor	B-ALL	#N/A	GSE49031	0.392434	0.590791	0.605334	0.907992	0.597827	0.870171
ALL_cohort_ALL_113	tumor	T-ALL	#N/A	GSE49031	0.681703	0.881849	0.841439	0.93531	0.671362	0.927169
ALL_cohort_ALL_114	tumor	B-ALL	#N/A	GSE49031	0.237701	0.331122	0.332756	0.814343	0.507103	0.766308
ALL_cohort_ALL_115	tumor	B-ALL	#N/A	GSE49031	0.19021	0.377898	0.378073	0.829474	0.455533	0.708043
ALL_cohort_ALL_116	tumor	B-ALL	#N/A	GSE49031	0.358304	0.501228	0.514701	0.852715	0.595082	0.876504
ALL_cohort_ALL_117	tumor	B-ALL	#N/A	GSE49031	0.250224	0.523977	0.545893	0.572486	0.495643	0.778341
ALL_cohort_ALL_118	tumor	B-ALL	#N/A	GSE49031	0.192266	0.382915	0.389065	0.784298	0.458756	0.735909
ALL_cohort_ALL_119	tumor	B-ALL	#N/A	GSE49031	0.425943	0.692496	0.71184	0.820265	0.587681	0.880304
ALL_cohort_ALL_120	tumor	B-ALL	#N/A	GSE49031	0.138006	0.221939	0.203518	0.714912	0.378536	0.547182
ALL_cohort_ALL_121	tumor	B-ALL	#N/A	GSE49031	0.202584	0.256444	0.256042	0.821922	0.470932	0.69031
ALL_cohort_ALL_122	tumor	B-ALL	#N/A	GSE49031	0.375217	0.607157	0.628719	0.910858	0.577414	0.863205
ALL_cohort_ALL_123	tumor	B-ALL	#N/A	GSE49031	0.167418	0.26168	0.261699	0.748414	0.424138	0.637112
ALL_cohort_ALL_124	tumor	B-ALL	#N/A	GSE49031	0.26875	0.4686	0.471439	0.856994	0.520592	0.81254
ALL_cohort_ALL_125	tumor	B-ALL	#N/A	GSE49031	0.509457	0.748145	0.768448	0.681173	0.597947	0.89487
ALL_cohort_ALL_126	tumor	B-ALL	#N/A	GSE49031	0.340692	0.522708	0.525184	0.789748	0.565238	0.853705
ALL_cohort_ALL_127	tumor	B-ALL	#N/A	GSE49031	0.328142	0.604533	0.632257	0.595161	0.541721	0.834706
ALL_cohort_ALL_128	tumor	B-ALL	#N/A	GSE49031	0.222088	0.408527	0.402089	0.853042	0.484183	0.773908
ALL_cohort_ALL_129	tumor	B-ALL	#N/A	GSE49031	0.148718	0.210287	0.200332	0.832835	0.379611	0.525649
ALL_cohort_ALL_130	tumor	B-ALL	#N/A	GSE49031	0.397228	0.630499	0.651718	0.82768	0.596992	0.884104
ALL_cohort_ALL_131	tumor	B-ALL	#N/A	GSE49031	0.415644	0.657538	0.677471	0.687119	0.567984	0.863838
ALL_cohort_ALL_132	tumor	B-ALL	#N/A	GSE49031	0.188853	0.341006	0.338736	0.888663	0.454578	0.697277
ALL_cohort_ALL_133	tumor	B-ALL	#N/A	GSE49031	0.217561	0.372081	0.362581	0.828546	0.483347	0.758708
ALL_cohort_ALL_134	tumor	T-ALL	#N/A	GSE49031	0.549981	0.739145	0.672459	0.903271	0.686881	0.941102
ALL_cohort_ALL_135	tumor	B-ALL	#N/A	GSE49031	0.331789	0.54826	0.564238	0.916528	0.560821	0.833439
ALL_cohort_ALL_136	tumor	B-ALL	#N/A	GSE49031	0.152174	0.24415	0.205651	0.875042	0.396801	0.59658
ALL_cohort_ALL_137	tumor	B-ALL	#N/A	GSE49031	0.179553	0.349329	0.351775	0.860243	0.449087	0.678911
ALL_cohort_ALL_138	tumor	B-ALL	#N/A	GSE49031	0.174577	0.282357	0.285832	0.781178	0.437627	0.663078
ALL_cohort_ALL_139	tumor	B-ALL	#N/A	GSE49031	0.200395	0.277345	0.290897	0.812312	0.466396	0.698543
ALL_cohort_ALL_140	tumor	B-ALL	#N/A	GSE49031	0.201872	0.412238	0.363315	0.922496	0.466874	0.753642
ALL_cohort_ALL_141	tumor	B-ALL	#N/A	GSE49031	0.133481	0.232555	0.192328	0.883278	0.371493	0.557948
ALL_cohort_ALL_142	tumor	T-ALL	#N/A	GSE49031	0.587626	0.727666	0.688476	0.855505	0.700251	0.936035
ALL_cohort_ALL_143	tumor	B-ALL	#N/A	GSE49031	0.484936	0.621891	0.639507	0.89198	0.628268	0.88727
ALL_cohort_ALL_144	tumor	T-ALL	#N/A	GSE49031	0.287027	0.322967	0.299176	0.837875	0.588039	0.874604
ALL_cohort_ALL_145	tumor	T-ALL	#N/A	GSE49031	0.325716	0.450151	0.388627	0.822833	0.59353	0.864471
ALL_cohort_ALL_146	tumor	B-ALL	#N/A	GSE49031	0.424735	0.576671	0.565826	0.858971	0.653695	0.909436
ALL_cohort_ALL_147	tumor	B-ALL	#N/A	GSE49031	0.179575	0.28132	0.250595	0.940729	0.438104	0.666244
ALL_cohort_ALL_148	tumor	B-ALL	#N/A	GSE49031	0.150051	0.247046	0.217678	0.903383	0.406351	0.59278
ALL_cohort_ALL_149	tumor	B-ALL	#N/A	GSE49031	0.341516	0.655541	0.668917	0.929833	0.556285	0.834706
ALL_cohort_ALL_150	tumor	B-ALL	#N/A	GSE49031	0.204526	0.345327	0.332207	0.938077	0.470932	0.69791
ALL_cohort_ALL_151	tumor	B-ALL	#N/A	GSE49031	0.21152	0.421691	0.389762	0.880584	0.476901	0.757441
ALL_cohort_ALL_152	tumor	B-ALL	#N/A	GSE49031	0.188361	0.370858	0.361634	0.910807	0.452668	0.709943
ALL_cohort_ALL_153	tumor	B-ALL	#N/A	GSE49031	0.140104	0.211705	0.204845	0.885814	0.373881	0.533249
ALL_cohort_ALL_154	tumor	B-ALL	#N/A	GSE49031	0.191079	0.29022	0.260227	0.831394	0.452668	0.685877
ALL_cohort_ALL_155	tumor	B-ALL	#N/A	GSE49031	0.382094	0.701507	0.716153	0.644708	0.557479	0.856238
ALL_cohort_ALL_156	tumor	B-ALL	#N/A	GSE49031	0.3722	0.51193	0.512144	0.772128	0.588755	0.877137
ALL_cohort_ALL_157	tumor	B-ALL	#N/A	GSE49031	0.344577	0.511081	0.498804	0.904754	0.602125	0.863838
ALL_cohort_ALL_158	tumor	B-ALL	#N/A	GSE49031	0.372398	0.708202	0.723009	0.896866	0.559031	0.854338
ALL_cohort_ALL_159	tumor	B-ALL	#N/A	GSE49031	0.192449	0.368087	0.372683	0.884598	0.457324	0.702977
ALL_cohort_ALL_160	tumor	B-ALL	#N/A	GSE49031	0.448952	0.710785	0.731226	0.906316	0.613824	0.887904
ALL_cohort_ALL_161	tumor	T-ALL	#N/A	GSE49031	0.151143	0.225043	0.182184	0.89106	0.398591	0.556048
ALL_cohort_ALL_162	tumor	B-ALL	#N/A	GSE49031	0.21511	0.455502	0.466442	0.673602	0.474872	0.749842
ALL_cohort_ALL_163	tumor	B-ALL	#N/A	GSE49031	0.138211	0.2072	0.202478	0.850119	0.370419	0.521849
ALL_cohort_ALL_164	tumor	B-ALL	#N/A	GSE49031	0.323537	0.520464	0.517571	0.931075	0.570968	0.840405
ALL_cohort_ALL_165	tumor	T-ALL	#N/A	GSE49031	0.43726	0.581654	0.524952	0.857308	0.651665	0.912603
ALL_cohort_ALL_166	tumor	B-ALL	#N/A	GSE49031	0.218836	0.436056	0.434885	0.783152	0.481795	0.759341
ALL_cohort_ALL_167	tumor	B-ALL	#N/A	GSE49031	0.391776	0.543214	0.548591	0.918399	0.587681	0.871438
ALL_cohort_ALL_168	tumor	B-ALL	#N/A	GSE49031	0.151467	0.234544	0.188263	0.873508	0.386654	0.575681
ALL_cohort_ALL_169	tumor	T-ALL	#N/A	GSE49031	0.167169	0.241354	0.201069	0.866744	0.419363	0.58898
ALL_cohort_ALL_170	tumor	B-ALL	#N/A	GSE49031	0.430866	0.698688	0.721054	0.607469	0.584577	0.880937
ALL_cohort_ALL_171	tumor	T-ALL	#N/A	GSE49031	0.653286	0.861831	0.802607	0.913249	0.674705	0.938569
ALL_cohort_ALL_172	tumor	B-ALL	#N/A	GSE49031	0.102282	0.148153	0.129718	0.861374	0.306673	0.366054
ALL_cohort_ALL_173	tumor	B-ALL	#N/A	GSE49031	0.0971395	0.163212	0.155266	0.890673	0.305957	0.425586
ALL_cohort_ALL_174	tumor	B-ALL	#N/A	GSE49031	0.38491	0.714163	0.724087	0.942927	0.555449	0.858771
ALL_cohort_ALL_175	tumor	B-ALL	#N/A	GSE49031	0.674852	0.848879	0.855209	0.791123	0.695476	0.945535
ALL_cohort_ALL_176	tumor	B-ALL	#N/A	GSE49031	0.0871868	0.133802	0.102557	0.897845	0.261191	0.288157
ALL_cohort_ALL_177	tumor	B-ALL	#N/A	GSE49031	0.350767	0.611094	0.611927	0.925063	0.55533	0.851805
ALL_cohort_ALL_178	tumor	T-ALL	#N/A	GSE49031	0.557539	0.798723	0.699591	0.93489	0.651427	0.929702
ALL_cohort_ALL_179	tumor	T-ALL	#N/A	GSE49031	0.218861	0.357464	0.274576	0.703105	0.48657	0.758075
ALL_cohort_ALL_180	tumor	B-ALL	#N/A	GSE49031	0.183555	0.263288	0.246139	0.916299	0.439537	0.652312
ALL_cohort_ALL_181	tumor	B-ALL	#N/A	GSE49031	0.323333	0.571542	0.584548	0.910554	0.555808	0.835339
ALL_cohort_ALL_182	tumor	B-ALL	#N/A	GSE49031	0.475395	0.661988	0.678568	0.730988	0.627313	0.907536
ALL_cohort_ALL_183	tumor	B-ALL	#N/A	GSE49031	0.457243	0.551297	0.550444	0.9103	0.65274	0.924636
ALL_cohort_ALL_184	tumor	T-ALL	#N/A	GSE49031	0.351297	0.453311	0.407525	0.887313	0.605945	0.89867
ALL_cohort_ALL_185	tumor	T-ALL	#N/A	GSE49031	0.184226	0.252244	0.219224	0.896316	0.441566	0.631412
ALL_cohort_ALL_186	tumor	B-ALL	#N/A	GSE49031	0.323118	0.483926	0.493473	0.88957	0.552704	0.834706
ALL_cohort_ALL_187	tumor	B-ALL	#N/A	GSE49031	0.0911852	0.151443	0.136915	0.922499	0.314671	0.414186
ALL_cohort_ALL_188	tumor	B-ALL	#N/A	GSE49031	0.189092	0.351505	0.346053	0.890353	0.453384	0.709943
ALL_cohort_ALL_189	tumor	T-ALL	#N/A	GSE49031	0.295919	0.50621	0.392917	0.722887	0.542318	0.831539
ALL_cohort_ALL_190	tumor	B-ALL	#N/A	GSE49031	0.163489	0.301096	0.30713	0.631313	0.422228	0.659911
ALL_cohort_ALL_191	tumor	B-ALL	#N/A	GSE49031	0.317151	0.475659	0.457303	0.916013	0.585532	0.863205
ALL_cohort_ALL_192	tumor	B-ALL	#N/A	GSE49031	0.247864	0.416688	0.367448	0.906978	0.513072	0.806206
ALL_cohort_ALL_193	tumor	B-ALL	#N/A	GSE49031	0.180883	0.311925	0.299152	0.798886	0.443954	0.691577
ALL_cohort_ALL_194	tumor	B-ALL	#N/A	GSE49031	0.10152	0.155487	0.15039	0.913592	0.307986	0.40152
ALL_cohort_ALL_195	tumor	B-ALL	#N/A	GSE49031	0.395344	0.722298	0.74293	0.750155	0.553778	0.855605
ALL_cohort_ALL_196	tumor	B-ALL	#N/A	GSE49031	0.359783	0.591984	0.594753	0.928205	0.579802	0.867638
ALL_cohort_ALL_197	tumor	B-ALL	#N/A	GSE49031	0.101506	0.196451	0.190338	0.892189	0.344276	0.49145
ALL_cohort_ALL_198	tumor	B-ALL	#N/A	GSE49031	0.287583	0.538513	0.549823	0.903315	0.532291	0.81254
ALL_cohort_ALL_199	tumor	B-ALL	#N/A	GSE49031	0.361126	0.66229	0.679191	0.884433	0.570491	0.869538
ALL_cohort_ALL_200	tumor	B-ALL	#N/A	GSE49031	0.15923	0.291716	0.244797	0.923397	0.417453	0.663078
ALL_cohort_ALL_201	tumor	B-ALL	#N/A	GSE49031	0.412424	0.69346	0.715857	0.472159	0.554972	0.862571
ALL_cohort_ALL_202	tumor	B-ALL	#N/A	GSE49031	0.135532	0.187914	0.165648	0.926199	0.34356	0.462951
ALL_cohort_ALL_203	tumor	B-ALL	#N/A	GSE49031	0.264036	0.531256	0.537394	0.78987	0.524293	0.808106
ALL_cohort_ALL_204	tumor	B-ALL	#N/A	GSE49031	0.19969	0.385775	0.396206	0.921856	0.464844	0.700443
ALL_cohort_ALL_205	tumor	B-ALL	#N/A	GSE49031	0.146145	0.210481	0.189315	0.912644	0.37221	0.532616
ALL_cohort_ALL_206	tumor	B-ALL	#N/A	GSE49031	0.27314	0.514536	0.537082	0.756887	0.520353	0.818239
ALL_cohort_ALL_207	tumor	B-ALL	#N/A	GSE49031	0.122885	0.177016	0.159729	0.813673	0.33007	0.435719
ALL_cohort_ALL_208	tumor	B-ALL	#N/A	GSE49031	0.391624	0.649855	0.661094	0.864295	0.589113	0.870171
ALL_cohort_ALL_209	tumor	B-ALL	#N/A	GSE49031	0.24572	0.396965	0.370383	0.760853	0.513191	0.80684
ALL_cohort_ALL_210	tumor	B-ALL	#N/A	GSE49031	0.0952597	0.147891	0.126858	0.786224	0.273129	0.319823
ALL_cohort_ALL_211	tumor	T-ALL	#N/A	GSE49031	0.401723	0.546661	0.47309	0.919628	0.637937	0.890437
ALL_cohort_ALL_212	tumor	T-ALL	#N/A	GSE49031	0.560626	0.779927	0.702352	0.926829	0.651188	0.912603
ALL_cohort_ALL_213	tumor	B-ALL	#N/A	GSE49031	0.263146	0.459522	0.452762	0.840523	0.522502	0.80114
ALL_cohort_ALL_214	tumor	B-ALL	#N/A	GSE49031	0.176182	0.38392	0.380427	0.732309	0.446699	0.69791
ALL_cohort_ALL_215	tumor	B-ALL	#N/A	GSE49031	0.169071	0.27706	0.250238	0.86263	0.429509	0.648512
ALL_cohort_ALL_216	tumor	B-ALL	#N/A	GSE49031	0.14557	0.209793	0.197221	0.843767	0.376746	0.532616
ALL_cohort_ALL_217	tumor	T-ALL	#N/A	GSE49031	0.186819	0.263705	0.227049	0.833926	0.444073	0.641545
ALL_cohort_ALL_218	tumor	B-ALL	#N/A	GSE49031	0.13651	0.284439	0.240346	0.913647	0.392026	0.632679
ALL_cohort_ALL_219	tumor	B-ALL	#N/A	GSE49031	0.171356	0.241606	0.246821	0.822907	0.420676	0.599747
ALL_cohort_ALL_220	tumor	B-ALL	#N/A	GSE49031	0.198997	0.340084	0.339895	0.886819	0.465083	0.713743
ALL_cohort_ALL_221	tumor	B-ALL	#N/A	GSE49031	0.17762	0.284033	0.281185	0.632287	0.438462	0.666244
ALL_cohort_ALL_222	tumor	B-ALL	#N/A	GSE49031	0.427893	0.693157	0.708473	0.908363	0.594843	0.877771
ALL_cohort_ALL_223	tumor	B-ALL	#N/A	GSE49031	0.24723	0.457046	0.478014	0.646447	0.499821	0.766941
ALL_cohort_ALL_224	tumor	B-ALL	#N/A	GSE49031	0.160832	0.36694	0.377229	0.710607	0.427838	0.69411
ALL_cohort_ALL_225	tumor	B-ALL	#N/A	GSE49031	0.554856	0.864857	0.884102	0.660595	0.591262	0.90057
ALL_cohort_ALL_226	tumor	B-ALL	#N/A	GSE49031	0.237821	0.349028	0.334854	0.935591	0.510207	0.734009
ALL_cohort_ALL_227	tumor	B-ALL	#N/A	GSE49031	0.16463	0.242187	0.222733	0.79535	0.410648	0.602913
ALL_cohort_ALL_228	tumor	B-ALL	#N/A	GSE49031	0.348643	0.431576	0.444283	0.872254	0.595321	0.862571
ALL_cohort_ALL_229	tumor	B-ALL	#N/A	GSE49031	0.117152	0.184029	0.160187	0.899992	0.339501	0.471184
ALL_cohort_ALL_230	tumor	T-ALL	#N/A	GSE49031	0.479432	0.628667	0.576247	0.879888	0.662528	0.929069
ALL_cohort_ALL_231	tumor	B-ALL	#N/A	GSE49031	0.208063	0.324838	0.326922	0.677287	0.47511	0.747942
ALL_cohort_ALL_232	tumor	B-ALL	#N/A	GSE49031	0.347121	0.504956	0.510429	0.781378	0.581234	0.881571
ALL_cohort_ALL_233	tumor	T-ALL	#N/A	GSE49031	0.492715	0.652603	0.592944	0.843432	0.665632	0.925269
ALL_cohort_ALL_234	tumor	B-ALL	#N/A	GSE49031	0.127114	0.21757	0.190969	0.896762	0.371374	0.530082
ALL_cohort_ALL_235	tumor	B-ALL	#N/A	GSE49031	0.244939	0.469243	0.481153	0.742512	0.502686	0.781507
ALL_cohort_ALL_236	tumor	B-ALL	#N/A	GSE49031	0.246064	0.397172	0.375848	0.838384	0.51522	0.765041
ALL_cohort_ALL_237	tumor	B-ALL	#N/A	GSE49031	0.174299	0.290874	0.292236	0.799303	0.435478	0.663711
ALL_cohort_ALL_238	tumor	B-ALL	#N/A	GSE49031	0.324763	0.494542	0.507555	0.864077	0.56106	0.841039
ALL_cohort_ALL_239	tumor	B-ALL	#N/A	GSE49031	0.213898	0.383336	0.405738	0.787284	0.477856	0.733376
ALL_cohort_ALL_240	tumor	B-ALL	#N/A	GSE49031	0.188242	0.230013	0.227913	0.862849	0.443476	0.615579
ALL_cohort_ALL_241	tumor	B-ALL	#N/A	GSE49031	0.201269	0.309157	0.294797	0.936634	0.466874	0.678911
ALL_cohort_ALL_242	tumor	T-ALL	#N/A	GSE49031	0.584899	0.786728	0.731499	0.925613	0.636982	0.919569
ALL_cohort_ALL_243	tumor	B-ALL	#N/A	GSE49031	0.260236	0.534883	0.52768	0.881446	0.507103	0.81254
ALL_cohort_ALL_244	tumor	B-ALL	#N/A	GSE49031	0.27875	0.476591	0.45431	0.915966	0.530739	0.80494
ALL_cohort_ALL_245	tumor	B-ALL	#N/A	GSE49031	0.164118	0.264411	0.248091	0.871343	0.41602	0.615579
ALL_cohort_ALL_246	tumor	B-ALL	#N/A	GSE49031	0.380905	0.667855	0.63565	0.888969	0.582309	0.869538
ALL_cohort_ALL_247	tumor	B-ALL	#N/A	GSE49031	0.336002	0.565031	0.584616	0.638276	0.545899	0.839139
ALL_cohort_ALL_248	tumor	B-ALL	#N/A	GSE49031	0.115737	0.193355	0.167946	0.878298	0.339501	0.48765
ALL_cohort_ALL_249	tumor	B-ALL	#N/A	GSE49031	0.519477	0.823442	0.848035	0.923676	0.599499	0.884104
ALL_cohort_ALL_250	tumor	B-ALL	#N/A	GSE49031	0.363954	0.698491	0.739647	0.89095	0.559269	0.842305
ALL_cohort_ALL_251	tumor	B-ALL	#N/A	GSE49031	0.287812	0.536428	0.553237	0.894694	0.535395	0.813173
ALL_cohort_ALL_252	tumor	B-ALL	#N/A	GSE49031	0.341684	0.638726	0.663704	0.838125	0.559508	0.839772
ALL_cohort_ALL_253	tumor	T-ALL	#N/A	GSE49031	0.187632	0.275326	0.227081	0.851035	0.448967	0.654845
ALL_cohort_ALL_254	tumor	T-ALL	#N/A	GSE49031	0.856538	0.923304	0.905508	0.938795	0.756118	0.962635
ALL_cohort_ALL_255	tumor	B-ALL	#N/A	GSE49031	0.143459	0.219878	0.199401	0.882634	0.379611	0.542749
ALL_cohort_ALL_256	tumor	B-ALL	#N/A	GSE49031	0.158231	0.272115	0.276059	0.808921	0.415184	0.608613
ALL_cohort_ALL_257	tumor	B-ALL	#N/A	GSE49031	0.564364	0.770667	0.78891	0.906764	0.659186	0.927802
ALL_cohort_ALL_258	tumor	B-ALL	#N/A	GSE49031	0.320566	0.441424	0.451895	0.879001	0.573714	0.859405
ALL_cohort_ALL_259	tumor	B-ALL	#N/A	GSE49031	0.159004	0.313977	0.310211	0.886927	0.421631	0.642812
ALL_cohort_ALL_260	tumor	B-ALL	#N/A	GSE49031	0.298	0.501799	0.49933	0.747591	0.542676	0.829639
ALL_cohort_ALL_261	tumor	B-ALL	#N/A	GSE49031	0.279726	0.532425	0.548003	0.889142	0.523099	0.80114
ALL_cohort_ALL_262	tumor	B-ALL	#N/A	GSE49031	0.230653	0.409484	0.428175	0.795334	0.498627	0.775174
ALL_cohort_ALL_263	tumor	B-ALL	#N/A	GSE49031	0.168782	0.344457	0.357171	0.732743	0.433926	0.68841
ALL_cohort_ALL_264	tumor	B-ALL	#N/A	GSE49031	0.205098	0.401996	0.404227	0.836276	0.469739	0.732742
ALL_cohort_ALL_265	tumor	T-ALL	#N/A	GSE49031	0.270062	0.366438	0.320535	0.862892	0.553539	0.80874
ALL_cohort_ALL_266	tumor	T-ALL	#N/A	GSE49031	0.121316	0.172675	0.134941	0.907795	0.347857	0.442052
ALL_cohort_ALL_267	tumor	B-ALL	#N/A	GSE49031	0.251326	0.503576	0.522864	0.491673	0.498508	0.784041
ALL_cohort_ALL_268	tumor	B-ALL	#N/A	GSE49031	0.232984	0.472158	0.455284	0.874603	0.493852	0.789107
ALL_cohort_ALL_269	tumor	B-ALL	#N/A	GSE49031	0.361983	0.642074	0.65228	0.918455	0.564522	0.846105
ALL_cohort_ALL_270	tumor	B-ALL	#N/A	GSE49031	0.256069	0.466145	0.469397	0.874307	0.508774	0.802407
ALL_cohort_ALL_271	tumor	B-ALL	#N/A	GSE49031	0.345613	0.499306	0.518156	0.872391	0.582428	0.854972
ALL_cohort_ALL_272	tumor	B-ALL	#N/A	GSE49031	0.26809	0.492784	0.503864	0.77708	0.509252	0.78784
ALL_cohort_ALL_273	tumor	B-ALL	#N/A	GSE49031	0.159837	0.314623	0.316249	0.690054	0.424973	0.654212
ALL_cohort_ALL_274	tumor	T-ALL	#N/A	GSE49031	0.428486	0.519208	0.488559	0.874103	0.680196	0.930336
ALL_cohort_ALL_275	tumor	B-ALL	#N/A	GSE49031	0.206487	0.36569	0.369703	0.803771	0.473081	0.739709
ALL_cohort_ALL_276	tumor	B-ALL	#N/A	GSE49031	0.194683	0.361921	0.356024	0.711612	0.459592	0.728309
ALL_cohort_ALL_277	tumor	B-ALL	#N/A	GSE49031	0.14663	0.234402	0.234932	0.801256	0.390713	0.571881
ALL_cohort_ALL_278	tumor	T-ALL	#N/A	GSE49031	0.494828	0.721412	0.627295	0.896128	0.629342	0.908803
ALL_cohort_ALL_279	tumor	B-ALL	#N/A	GSE49031	0.12449	0.162731	0.136928	0.854077	0.316342	0.353388
ALL_cohort_ALL_280	tumor	B-ALL	#N/A	GSE49031	0.176995	0.263051	0.229874	0.91702	0.428793	0.645978
ALL_cohort_ALL_281	tumor	B-ALL	#N/A	GSE49031	0.156999	0.258562	0.204875	0.871966	0.408738	0.618746
ALL_cohort_ALL_282	tumor	B-ALL	#N/A	GSE49031	0.20462	0.340533	0.349205	0.709896	0.469619	0.714376
ALL_cohort_ALL_283	tumor	B-ALL	#N/A	GSE49031	0.503669	0.766424	0.794764	0.777101	0.61251	0.90057
ALL_cohort_ALL_284	tumor	B-ALL	#N/A	GSE49031	0.206235	0.378866	0.363145	0.885248	0.472365	0.743509
ALL_cohort_ALL_285	tumor	T-ALL	#N/A	GSE49031	0.227684	0.315781	0.273775	0.900751	0.49815	0.716909
ALL_cohort_ALL_286	tumor	B-ALL	#N/A	GSE49031	0.443953	0.538314	0.54816	0.873815	0.623254	0.90247
ALL_cohort_ALL_287	tumor	B-ALL	#N/A	GSE49031	0.164967	0.282993	0.280027	0.906347	0.421153	0.633946
ALL_cohort_ALL_288	tumor	B-ALL	#N/A	GSE49031	0.293965	0.466219	0.481567	0.77826	0.546616	0.837239
ALL_cohort_ALL_289	tumor	B-ALL	#N/A	GSE49031	0.294845	0.439506	0.433003	0.898424	0.577534	0.842305
ALL_cohort_ALL_290	tumor	B-ALL	#N/A	GSE49031	0.235531	0.375814	0.36021	0.824738	0.506148	0.787207
ALL_cohort_ALL_291	tumor	B-ALL	#N/A	GSE49031	0.117635	0.249241	0.196505	0.831335	0.371374	0.563015
ALL_cohort_ALL_292	tumor	B-ALL	#N/A	GSE49031	0.30632	0.509981	0.489264	0.795537	0.557359	0.851172
ALL_cohort_ALL_293	tumor	B-ALL	#N/A	GSE49031	0.229295	0.432093	0.440892	0.772878	0.492658	0.758708
ALL_cohort_ALL_294	tumor	B-ALL	#N/A	GSE49031	0.411896	0.573572	0.585974	0.854559	0.609049	0.880937
ALL_cohort_ALL_295	tumor	B-ALL	#N/A	GSE49031	0.468793	0.69775	0.681672	0.892994	0.622777	0.915136
ALL_cohort_ALL_296	tumor	T-ALL	#N/A	GSE49031	0.742001	0.788738	0.781572	0.899462	0.753253	0.960735
ALL_cohort_ALL_297	tumor	B-ALL	#N/A	GSE49031	0.357338	0.579208	0.5838	0.895728	0.570013	0.855605
ALL_cohort_ALL_298	tumor	B-ALL	#N/A	GSE49031	0.222383	0.41534	0.38234	0.846809	0.484064	0.758708
ALL_cohort_ALL_299	tumor	B-ALL	#N/A	GSE49031	0.308764	0.537645	0.546396	0.880627	0.556285	0.834072
ALL_cohort_ALL_300	tumor	B-ALL	#N/A	GSE49031	0.109269	0.207078	0.213925	0.580587	0.350961	0.509816
ALL_cohort_ALL_301	tumor	B-ALL	#N/A	GSE49031	0.429755	0.763079	0.76907	0.927596	0.583502	0.88727
ALL_cohort_ALL_302	tumor	B-ALL	#N/A	GSE49031	0.395132	0.63227	0.639862	0.876078	0.580041	0.851805
ALL_cohort_ALL_303	tumor	B-ALL	#N/A	GSE49031	0.129256	0.2228	0.184769	0.853831	0.367315	0.543382
ALL_cohort_ALL_304	tumor	B-ALL	#N/A	GSE49031	0.299408	0.540171	0.526898	0.801244	0.535872	0.828372
ALL_cohort_ALL_305	tumor	B-ALL	#N/A	GSE49031	0.468042	0.686327	0.701773	0.913239	0.615853	0.896137
ALL_cohort_ALL_306	tumor	B-ALL	#N/A	GSE49031	0.104815	0.138528	0.115103	0.892883	0.281366	0.29259
ALL_cohort_ALL_307	tumor	B-ALL	#N/A	GSE49031	0.361632	0.549068	0.557778	0.887222	0.585651	0.874604
ALL_cohort_ALL_308	tumor	B-ALL	#N/A	GSE49031	0.431045	0.569111	0.582346	0.858773	0.615614	0.893604
ALL_cohort_ALL_309	tumor	B-ALL	#N/A	GSE49031	0.371951	0.629343	0.640627	0.901011	0.55724	0.851805
ALL_cohort_ALL_310	tumor	T-ALL	#N/A	GSE49031	0.160284	0.226166	0.187973	0.911114	0.41029	0.556048
ALL_cohort_ALL_311	tumor	T-ALL	#N/A	GSE49031	0.868981	0.898855	0.891287	0.931905	0.77104	0.964535
ALL_cohort_ALL_312	tumor	B-ALL	#N/A	GSE49031	0.112051	0.17253	0.136376	0.896923	0.326847	0.428752
ALL_cohort_ALL_313	tumor	B-ALL	#N/A	GSE49031	0.159719	0.292724	0.233884	0.906794	0.416975	0.647245
ALL_cohort_ALL_314	tumor	B-ALL	#N/A	GSE49031	0.28501	0.527874	0.547906	0.557405	0.520353	0.813806
ALL_cohort_ALL_315	tumor	B-ALL	#N/A	GSE49031	0.202432	0.447522	0.439193	0.83724	0.466754	0.762508
ALL_cohort_ALL_316	tumor	T-ALL	#N/A	GSE49031	0.460353	0.617972	0.548922	0.917923	0.656082	0.919569
ALL_cohort_ALL_317	tumor	B-ALL	#N/A	GSE49031	0.302944	0.602319	0.611176	0.896201	0.538737	0.822039
ALL_cohort_ALL_318	tumor	B-ALL	#N/A	GSE49031	0.296222	0.542233	0.537682	0.911927	0.537305	0.838505
ALL_cohort_ALL_319	tumor	B-ALL	#N/A	GSE49031	0.262761	0.413176	0.407117	0.693135	0.524651	0.810006
ALL_cohort_ALL_320	tumor	B-ALL	#N/A	GSE49031	0.177727	0.364697	0.357533	0.826039	0.44467	0.704243
ALL_cohort_ALL_321	tumor	B-ALL	#N/A	GSE49031	0.222984	0.434109	0.44673	0.77323	0.487167	0.754275
ALL_cohort_ALL_322	tumor	B-ALL	#N/A	GSE49031	0.394467	0.650553	0.670585	0.933622	0.603438	0.875237
ALL_cohort_ALL_323	tumor	B-ALL	#N/A	GSE49031	0.35484	0.668205	0.669728	0.860817	0.563686	0.865104
ALL_cohort_ALL_324	tumor	B-ALL	#N/A	GSE49031	0.441043	0.792215	0.795136	0.894646	0.575743	0.877137
ALL_cohort_ALL_325	tumor	B-ALL	#N/A	GSE49031	0.298919	0.617426	0.643102	0.908584	0.534678	0.823306
ALL_cohort_ALL_326	tumor	B-ALL	#N/A	GSE49031	0.342179	0.50264	0.513541	0.883742	0.573475	0.855605
ALL_cohort_ALL_327	tumor	B-ALL	#N/A	GSE49031	0.320944	0.564988	0.570592	0.750119	0.550555	0.836605
ALL_cohort_ALL_328	tumor	B-ALL	#N/A	GSE49031	0.150311	0.3822	0.403995	0.588667	0.424138	0.685877
ALL_cohort_ALL_329	tumor	B-ALL	#N/A	GSE49031	0.198468	0.414194	0.428516	0.756225	0.464009	0.738442
ALL_cohort_ALL_330	tumor	B-ALL	#N/A	GSE49031	0.584926	0.82964	0.850659	0.897504	0.634833	0.903737
ALL_cohort_ALL_331	tumor	T-ALL	#N/A	GSE49031	0.151737	0.223944	0.17258	0.918333	0.394891	0.557948
ALL_cohort_ALL_332	tumor	B-ALL	#N/A	GSE49031	0.285572	0.496071	0.509994	0.584438	0.522263	0.796073
ALL_cohort_ALL_333	tumor	B-ALL	#N/A	GSE49031	0.184326	0.414396	0.4225	0.756882	0.452549	0.740342
ALL_cohort_ALL_334	tumor	T-ALL	#N/A	GSE49031	0.136816	0.187163	0.153923	0.878525	0.358601	0.462951
ALL_cohort_ALL_335	tumor	T-ALL	#N/A	GSE49031	0.139874	0.19313	0.157857	0.855747	0.369345	0.48765
ALL_cohort_ALL_336	tumor	B-ALL	#N/A	GSE49031	0.268428	0.513356	0.517636	0.910924	0.52489	0.81444
ALL_cohort_ALL_337	tumor	B-ALL	#N/A	GSE49031	0.175354	0.432261	0.418471	0.903051	0.446938	0.712476
ALL_cohort_ALL_338	tumor	B-ALL	#N/A	GSE49031	0.192018	0.247947	0.251124	0.814213	0.454578	0.660545
ALL_cohort_ALL_339	tumor	B-ALL	#N/A	GSE49031	0.136816	0.199213	0.174129	0.849417	0.36075	0.497783
ALL_cohort_ALL_340	tumor	B-ALL	#N/A	GSE49031	0.321313	0.590833	0.616791	0.62425	0.531336	0.830906
ALL_cohort_ALL_341	tumor	B-ALL	#N/A	GSE49031	0.340408	0.511106	0.521379	0.547479	0.558553	0.863838
ALL_cohort_ALL_342	tumor	B-ALL	#N/A	GSE49031	0.314707	0.46504	0.474141	0.821489	0.562612	0.829006
ALL_cohort_ALL_343	tumor	B-ALL	#N/A	GSE49031	0.293012	0.505873	0.525122	0.682884	0.525845	0.817606
ALL_cohort_ALL_344	tumor	B-ALL	#N/A	GSE49031	0.440042	0.628384	0.652707	0.545413	0.586009	0.870804
ALL_cohort_ALL_345	tumor	T-ALL	#N/A	GSE49031	0.46495	0.582288	0.545958	0.887386	0.644861	0.917036
ALL_cohort_ALL_346	tumor	B-ALL	#N/A	GSE49031	0.32954	0.484902	0.494773	0.873113	0.575862	0.845472
ALL_cohort_ALL_347	tumor	B-ALL	#N/A	GSE49031	0.169168	0.31118	0.304073	0.759226	0.431658	0.671311
ALL_cohort_ALL_348	tumor	B-ALL	#N/A	GSE49031	0.329091	0.629264	0.644345	0.71982	0.548048	0.849272
ALL_cohort_ALL_349	tumor	B-ALL	#N/A	GSE49031	0.09667	0.145663	0.140275	0.809906	0.280172	0.339455
ALL_cohort_ALL_350	tumor	B-ALL	#N/A	GSE49031	0.130381	0.206682	0.173666	0.891849	0.362898	0.515516
ALL_cohort_ALL_351	tumor	B-ALL	#N/A	GSE49031	0.665809	0.82876	0.841941	0.800949	0.686284	0.941102
ALL_cohort_ALL_352	tumor	B-ALL	#N/A	GSE49031	0.270984	0.512951	0.510292	0.872607	0.518801	0.798607
ALL_cohort_ALL_353	tumor	B-ALL	#N/A	GSE49031	0.22027	0.372838	0.386191	0.641777	0.487645	0.753642
ALL_cohort_ALL_354	tumor	B-ALL	#N/A	GSE49031	0.379067	0.606467	0.628058	0.903342	0.590904	0.858138
ALL_cohort_ALL_355	tumor	B-ALL	#N/A	GSE49031	0.176293	0.345881	0.346779	0.761399	0.443476	0.685244
ALL_cohort_ALL_356	tumor	B-ALL	#N/A	GSE49031	0.2771	0.43086	0.404711	0.928385	0.544586	0.821406
ALL_cohort_ALL_357	tumor	B-ALL	#N/A	GSE49031	0.504341	0.765649	0.78323	0.732519	0.623374	0.899937
ALL_cohort_ALL_358	tumor	T-ALL	#N/A	GSE49031	0.397604	0.462669	0.440851	0.887874	0.657395	0.930336
ALL_cohort_ALL_359	tumor	B-ALL	#N/A	GSE49031	0.190356	0.448679	0.474205	0.790685	0.45804	0.727042
ALL_cohort_ALL_360	tumor	B-ALL	#N/A	GSE49031	0.155967	0.312759	0.331082	0.608387	0.420676	0.652312
ALL_cohort_ALL_361	tumor	B-ALL	#N/A	GSE49031	0.399013	0.679318	0.715832	0.912897	0.58398	0.864471
ALL_cohort_ALL_362	tumor	B-ALL	#N/A	GSE49031	0.360413	0.469383	0.483282	0.863293	0.574669	0.843572
ALL_cohort_ALL_363	tumor	B-ALL	#N/A	GSE49031	0.231386	0.408252	0.403162	0.889257	0.49612	0.753642
ALL_cohort_ALL_364	tumor	B-ALL	#N/A	GSE49031	0.386763	0.667774	0.694208	0.927566	0.574072	0.861305
ALL_cohort_ALL_365	tumor	B-ALL	#N/A	GSE49031	0.207826	0.421559	0.417115	0.682619	0.473678	0.750475
ALL_cohort_ALL_366	tumor	B-ALL	#N/A	GSE49031	0.191336	0.330244	0.287444	0.919262	0.454339	0.734642
ALL_cohort_ALL_367	tumor	B-ALL	#N/A	GSE49031	0.166668	0.280118	0.294054	0.67913	0.427838	0.641545
ALL_cohort_ALL_368	tumor	B-ALL	#N/A	GSE49031	0.324827	0.556777	0.54706	0.878121	0.555449	0.853705
ALL_cohort_ALL_369	tumor	B-ALL	#N/A	GSE49031	0.160774	0.265898	0.244233	0.736758	0.412678	0.624446
ALL_cohort_ALL_370	tumor	B-ALL	#N/A	GSE49031	0.233511	0.458908	0.467745	0.683613	0.49051	0.776441
ALL_cohort_ALL_371	tumor	B-ALL	#N/A	GSE49031	0.207571	0.385451	0.348328	0.930005	0.472962	0.749842
ALL_cohort_ALL_372	tumor	B-ALL	#N/A	GSE49031	0.360433	0.731872	0.753255	0.919637	0.551868	0.854972
ALL_cohort_ALL_373	tumor	B-ALL	#N/A	GSE49031	0.604341	0.779959	0.791072	0.870375	0.642951	0.917036
ALL_cohort_ALL_374	tumor	T-ALL	#N/A	GSE49031	0.143964	0.193661	0.167407	0.849804	0.363137	0.483217
ALL_cohort_ALL_375	tumor	T-ALL	#N/A	GSE49031	0.729169	0.849056	0.821335	0.902335	0.732243	0.951235
ALL_cohort_ALL_376	tumor	B-ALL	#N/A	GSE49031	0.16971	0.307914	0.310281	0.674138	0.431061	0.665611
ALL_cohort_ALL_377	tumor	B-ALL	#N/A	GSE49031	0.297506	0.383073	0.37926	0.858237	0.576459	0.857505
ALL_cohort_ALL_378	tumor	T-ALL	#N/A	GSE49031	0.850472	0.902418	0.895525	0.915573	0.743584	0.956301
ALL_cohort_ALL_379	tumor	B-ALL	#N/A	GSE49031	0.343947	0.541943	0.527878	0.687046	0.583383	0.872704
ALL_cohort_ALL_380	tumor	B-ALL	#N/A	GSE49031	0.175126	0.325862	0.343894	0.724456	0.439298	0.675744
ALL_cohort_ALL_381	tumor	B-ALL	#N/A	GSE49031	0.234744	0.389621	0.391683	0.863752	0.501612	0.767574
ALL_cohort_ALL_382	tumor	B-ALL	#N/A	GSE49031	0.126387	0.245309	0.250178	0.730543	0.377223	0.576947
ALL_cohort_ALL_383	tumor	B-ALL	#N/A	GSE49031	0.282559	0.542103	0.563705	0.840257	0.522025	0.804307
ALL_cohort_ALL_384	tumor	B-ALL	#N/A	GSE49031	0.215258	0.431934	0.437167	0.845506	0.478453	0.740975
ALL_cohort_ALL_385	tumor	T-ALL	#N/A	GSE49031	0.665041	0.778327	0.749188	0.847647	0.720664	0.952502
ALL_cohort_ALL_386	tumor	B-ALL	#N/A	GSE49031	0.542283	0.762546	0.779758	0.919427	0.623135	0.89867
ALL_cohort_ALL_387	tumor	B-ALL	#N/A	GSE49031	0.187709	0.344635	0.33232	0.86874	0.453981	0.702977
ALL_cohort_ALL_388	tumor	T-ALL	#N/A	GSE49031	0.210678	0.323753	0.263729	0.924322	0.477737	0.684611
ALL_cohort_ALL_389	tumor	B-ALL	#N/A	GSE49031	0.34449	0.594843	0.625806	0.710771	0.552107	0.830906
ALL_cohort_ALL_390	tumor	B-ALL	#N/A	GSE49031	0.20757	0.416313	0.365492	0.890621	0.472245	0.759341
ALL_cohort_ALL_391	tumor	B-ALL	#N/A	GSE49031	0.317627	0.56807	0.574574	0.910803	0.564999	0.848638
ALL_cohort_ALL_392	tumor	B-ALL	#N/A	GSE49031	0.165181	0.337275	0.296492	0.898038	0.430345	0.681444
ALL_cohort_ALL_393	tumor	B-ALL	#N/A	GSE49031	0.319963	0.517598	0.529121	0.9073	0.562373	0.840405
ALL_cohort_ALL_394	tumor	B-ALL	#N/A	GSE49031	0.309024	0.524255	0.536249	0.900665	0.549361	0.826472
ALL_cohort_ALL_395	tumor	B-ALL	#N/A	GSE49031	0.167909	0.27942	0.265675	0.844735	0.422228	0.628879
ALL_cohort_ALL_396	tumor	B-ALL	#N/A	GSE49031	0.119227	0.219159	0.219875	0.740999	0.358004	0.527549
ALL_cohort_ALL_397	tumor	B-ALL	#N/A	GSE49031	0.127415	0.193741	0.181463	0.406768	0.356572	0.481951
ALL_cohort_ALL_398	tumor	B-ALL	#N/A	GSE49031	0.12401	0.187845	0.178511	0.905598	0.339382	0.472451
ALL_cohort_ALL_399	tumor	B-ALL	#N/A	GSE49031	0.338914	0.600941	0.624282	0.91094	0.561776	0.842305
ALL_cohort_ALL_400	tumor	B-ALL	#N/A	GSE49031	0.255319	0.426603	0.427567	0.857829	0.520831	0.780874
ALL_cohort_ALL_401	tumor	B-ALL	#N/A	GSE49031	0.158913	0.346509	0.272138	0.880748	0.422466	0.690944
ALL_cohort_ALL_402	tumor	B-ALL	#N/A	GSE49031	0.296391	0.512023	0.468303	0.888148	0.550555	0.846738
ALL_cohort_ALL_403	tumor	B-ALL	#N/A	GSE49031	0.139044	0.262562	0.209762	0.862818	0.39119	0.60228
ALL_cohort_ALL_404	tumor	T-ALL	#N/A	GSE49031	0.099939	0.145726	0.113905	0.896559	0.320879	0.387587
ALL_cohort_ALL_405	tumor	B-ALL	#N/A	GSE49031	0.15314	0.249075	0.239079	0.539499	0.403247	0.608613
ALL_cohort_ALL_406	tumor	B-ALL	#N/A	GSE49031	0.334176	0.611589	0.635034	0.750677	0.554136	0.851805
ALL_cohort_ALL_407	tumor	B-ALL	#N/A	GSE49031	0.169039	0.316528	0.312343	0.716772	0.430464	0.660545
ALL_cohort_ALL_408	tumor	B-ALL	#N/A	GSE49031	0.377606	0.600722	0.620068	0.844769	0.57061	0.851172
ALL_cohort_ALL_409	tumor	B-ALL	#N/A	GSE49031	0.199903	0.33465	0.335638	0.767824	0.465441	0.718809
ALL_cohort_ALL_410	tumor	B-ALL	#N/A	GSE49031	0.243437	0.460408	0.441046	0.897628	0.50185	0.778341
ALL_cohort_ALL_411	tumor	B-ALL	#N/A	GSE49031	0.132882	0.219608	0.180806	0.911553	0.369345	0.544015
ALL_cohort_ALL_412	tumor	B-ALL	#N/A	GSE49031	0.191513	0.312993	0.315298	0.923079	0.454817	0.655478
ALL_cohort_ALL_413	tumor	B-ALL	#N/A	GSE49031	0.595124	0.846208	0.866275	0.641937	0.637937	0.920836
ALL_cohort_ALL_414	tumor	T-ALL	#N/A	GSE49031	0.186863	0.28172	0.225607	0.87518	0.449564	0.659278
ALL_cohort_ALL_415	tumor	B-ALL	#N/A	GSE49031	0.153342	0.272144	0.232203	0.912166	0.405038	0.627612
ALL_cohort_ALL_416	tumor	B-ALL	#N/A	GSE49031	0.418293	0.543168	0.532985	0.917818	0.641399	0.883471
ALL_cohort_ALL_417	tumor	T-ALL	#N/A	GSE49031	0.237741	0.345582	0.287165	0.884179	0.511878	0.753642
ALL_cohort_ALL_418	tumor	T-ALL	#N/A	GSE49031	0.506936	0.724703	0.636893	0.905992	0.636266	0.918936
ALL_cohort_ALL_419	tumor	B-ALL	#N/A	GSE49031	0.1523	0.304392	0.325926	0.649074	0.414229	0.625712
ALL_cohort_ALL_420	tumor	B-ALL	#N/A	GSE49031	0.663352	0.7932	0.79297	0.940356	0.705026	0.938569
ALL_cohort_ALL_421	tumor	B-ALL	#N/A	GSE49031	0.275823	0.459395	0.47238	0.884544	0.53623	0.811906
ALL_cohort_ALL_422	tumor	B-ALL	#N/A	GSE49031	0.204891	0.357809	0.328496	0.891337	0.469977	0.742875
ALL_cohort_ALL_423	tumor	B-ALL	#N/A	GSE49031	0.130661	0.229954	0.216847	0.88127	0.368867	0.565548
ALL_cohort_ALL_424	tumor	T-ALL	#N/A	GSE49031	0.470452	0.518894	0.504412	0.838962	0.729378	0.954402
ALL_cohort_ALL_425	tumor	B-ALL	#N/A	GSE49031	0.457115	0.590538	0.598942	0.79594	0.632088	0.911336
ALL_cohort_ALL_426	tumor	B-ALL	#N/A	GSE49031	0.0848094	0.109246	0.0920308	0.88354	0.251164	0.234326
ALL_cohort_ALL_427	tumor	B-ALL	#N/A	GSE49031	0.127829	0.204286	0.201275	0.855928	0.356213	0.509816
ALL_cohort_ALL_428	tumor	T-ALL	#N/A	GSE49031	0.176488	0.261883	0.213072	0.888146	0.431419	0.617479
ALL_cohort_ALL_429	tumor	B-ALL	#N/A	GSE49031	0.155516	0.237922	0.21973	0.824438	0.400621	0.584547
ALL_cohort_ALL_430	tumor	B-ALL	#N/A	GSE49031	0.256206	0.49803	0.505215	0.934298	0.515101	0.794174
ALL_cohort_ALL_431	tumor	B-ALL	#N/A	GSE49031	0.314304	0.538727	0.55044	0.900545	0.554853	0.842305
ALL_cohort_ALL_432	tumor	B-ALL	#N/A	GSE49031	0.186786	0.345839	0.291988	0.917614	0.450281	0.714376
ALL_cohort_ALL_433	tumor	B-ALL	#N/A	GSE49031	0.241921	0.429809	0.446059	0.82469	0.502089	0.783407
ALL_cohort_ALL_434	tumor	B-ALL	#N/A	GSE49031	0.202924	0.36632	0.355885	0.88229	0.46938	0.741609
ALL_cohort_ALL_435	tumor	B-ALL	#N/A	GSE49031	0.30659	0.459264	0.452827	0.858432	0.571326	0.861305
ALL_cohort_ALL_436	tumor	B-ALL	#N/A	GSE49031	0.215855	0.397625	0.405555	0.65728	0.480244	0.739075
ALL_cohort_ALL_437	tumor	B-ALL	#N/A	GSE49031	0.218694	0.37989	0.385103	0.657768	0.484064	0.764408
ALL_cohort_ALL_438	tumor	B-ALL	#N/A	GSE49031	0.406478	0.705733	0.725007	0.922603	0.577772	0.860038
ALL_cohort_ALL_439	tumor	B-ALL	#N/A	GSE49031	0.563911	0.728743	0.734258	0.935276	0.649636	0.909436
ALL_cohort_ALL_440	tumor	B-ALL	#N/A	GSE49031	0.298666	0.507475	0.515377	0.905495	0.537663	0.818239
ALL_cohort_ALL_441	tumor	T-ALL	#N/A	GSE49031	0.740936	0.788613	0.781471	0.835931	0.77295	0.962001
ALL_cohort_ALL_442	tumor	B-ALL	#N/A	GSE49031	0.272379	0.486049	0.475138	0.791526	0.529068	0.821406
ALL_cohort_ALL_443	tumor	B-ALL	#N/A	GSE49031	0.282094	0.459373	0.467362	0.818267	0.533246	0.821406
ALL_cohort_ALL_444	tumor	B-ALL	#N/A	GSE49031	0.218352	0.428818	0.419748	0.901908	0.483109	0.760608
ALL_cohort_ALL_445	tumor	B-ALL	#N/A	GSE49031	0.113464	0.171988	0.150205	0.902627	0.327564	0.428752
ALL_cohort_ALL_446	tumor	B-ALL	#N/A	GSE49031	0.181408	0.281964	0.271991	0.8831	0.43703	0.668144
ALL_cohort_ALL_447	tumor	B-ALL	#N/A	GSE49031	0.299662	0.509847	0.528965	0.715852	0.535991	0.822039
ALL_cohort_ALL_448	tumor	B-ALL	#N/A	GSE49031	0.334461	0.588511	0.600915	0.887327	0.551391	0.846105
ALL_cohort_ALL_449	tumor	B-ALL	#N/A	GSE49031	0.118312	0.201991	0.177082	0.851866	0.348215	0.505383
ALL_cohort_ALL_450	tumor	B-ALL	#N/A	GSE49031	0.190091	0.331561	0.329406	0.897954	0.454697	0.693477
ALL_cohort_ALL_451	tumor	B-ALL	#N/A	GSE49031	0.241783	0.400924	0.414223	0.636371	0.502208	0.760608
ALL_cohort_ALL_452	tumor	B-ALL	#N/A	GSE49031	0.288606	0.484995	0.486143	0.792936	0.549123	0.822039
ALL_cohort_ALL_453	tumor	B-ALL	#N/A	GSE49031	0.369203	0.693705	0.704254	0.900832	0.566909	0.860038
ALL_cohort_ALL_454	tumor	B-ALL	#N/A	GSE49031	0.101119	0.188374	0.193143	0.74866	0.337472	0.483217
ALL_cohort_ALL_455	tumor	B-ALL	#N/A	GSE49031	0.142071	0.271684	0.241385	0.828728	0.39895	0.614313
ALL_cohort_ALL_456	tumor	B-ALL	#N/A	GSE49031	0.12935	0.209228	0.174794	0.926372	0.360869	0.528182
ALL_cohort_ALL_457	tumor	T-ALL	#N/A	GSE49031	0.641265	0.840351	0.749271	0.933875	0.698221	0.952502
ALL_cohort_ALL_458	tumor	B-ALL	#N/A	GSE49031	0.332507	0.612486	0.617333	0.918977	0.565954	0.843572
ALL_cohort_ALL_459	tumor	B-ALL	#N/A	GSE49031	0.44908	0.75918	0.774943	0.702299	0.581115	0.888537
ALL_cohort_ALL_460	tumor	B-ALL	#N/A	GSE49031	0.351953	0.538231	0.555691	0.874325	0.577534	0.859405
ALL_cohort_ALL_461	tumor	T-ALL	#N/A	GSE49031	0.555206	0.806599	0.709722	0.925302	0.634833	0.890437
ALL_cohort_ALL_462	tumor	B-ALL	#N/A	GSE49031	0.241992	0.443778	0.441714	0.867371	0.504715	0.788474
ALL_cohort_ALL_463	tumor	T-ALL	#N/A	GSE49031	0.193297	0.267633	0.229192	0.899135	0.457801	0.661811
ALL_cohort_ALL_464	tumor	B-ALL	#N/A	GSE49031	0.17842	0.324752	0.332494	0.733441	0.442163	0.689044
ALL_cohort_ALL_465	tumor	B-ALL	#N/A	GSE49031	0.204242	0.319054	0.291614	0.816262	0.469619	0.724509
ALL_cohort_ALL_466	tumor	T-ALL	#N/A	GSE49031	0.172088	0.247706	0.21064	0.905394	0.432613	0.604813
ALL_cohort_ALL_467	tumor	B-ALL	#N/A	GSE49031	0.22906	0.518284	0.535668	0.584766	0.487764	0.770741
ALL_cohort_ALL_468	tumor	B-ALL	#N/A	GSE49031	0.441057	0.657484	0.653172	0.913074	0.62409	0.903103
ALL_cohort_ALL_469	tumor	B-ALL	#N/A	GSE49031	0.221423	0.328237	0.324823	0.909672	0.494449	0.727042
ALL_cohort_ALL_470	tumor	B-ALL	#N/A	GSE49031	0.166373	0.316504	0.315883	0.897542	0.430226	0.656745
ALL_cohort_ALL_471	tumor	B-ALL	#N/A	GSE49031	0.395747	0.688856	0.709112	0.72401	0.573952	0.863838
ALL_cohort_ALL_472	tumor	B-ALL	#N/A	GSE49031	0.195472	0.418355	0.426772	0.667897	0.461263	0.734009
ALL_cohort_ALL_473	tumor	B-ALL	#N/A	GSE49031	0.282556	0.488531	0.448362	0.861762	0.542199	0.834072
ALL_cohort_ALL_474	tumor	B-ALL	#N/A	GSE49031	0.133271	0.285136	0.292624	0.832315	0.396085	0.608613
ALL_cohort_ALL_475	tumor	B-ALL	#N/A	GSE49031	0.396518	0.589336	0.575233	0.908941	0.609884	0.877137
ALL_cohort_ALL_476	tumor	B-ALL	#N/A	GSE49031	0.303839	0.541751	0.560156	0.644333	0.533007	0.834706
ALL_cohort_ALL_477	tumor	B-ALL	#N/A	GSE49031	0.430429	0.688068	0.699695	0.900885	0.61072	0.889804
ALL_cohort_ALL_478	tumor	B-ALL	#N/A	GSE49031	0.461232	0.778373	0.781505	0.847749	0.577414	0.874604
ALL_cohort_ALL_479	tumor	B-ALL	#N/A	GSE49031	0.330299	0.646934	0.655179	0.810128	0.555688	0.862571
ALL_cohort_ALL_480	tumor	B-ALL	#N/A	GSE49031	0.234255	0.428177	0.406857	0.933096	0.500776	0.781507
ALL_cohort_ALL_481	tumor	B-ALL	#N/A	GSE49031	0.30594	0.502601	0.478572	0.86982	0.553898	0.841039
ALL_cohort_ALL_482	tumor	B-ALL	#N/A	GSE49031	0.323724	0.582169	0.59689	0.674261	0.539931	0.841672
ALL_cohort_ALL_483	tumor	T-ALL	#N/A	GSE49031	0.164501	0.256592	0.178594	0.909413	0.421392	0.601013
ALL_cohort_ALL_484	tumor	T-ALL	#N/A	GSE49031	0.670955	0.898365	0.843366	0.941521	0.684135	0.938569
ALL_cohort_ALL_485	tumor	B-ALL	#N/A	GSE49031	0.345203	0.600154	0.565611	0.847694	0.571088	0.867004
ALL_cohort_ALL_486	tumor	B-ALL	#N/A	GSE49031	0.171435	0.306756	0.304676	0.855857	0.435001	0.683977
ALL_cohort_ALL_487	tumor	B-ALL	#N/A	GSE49031	0.212361	0.363006	0.359412	0.903036	0.478095	0.713743
ALL_cohort_ALL_488	tumor	B-ALL	#N/A	GSE49031	0.267614	0.505613	0.499907	0.901952	0.514981	0.79354
ALL_cohort_ALL_489	tumor	B-ALL	#N/A	GSE49031	0.219695	0.479541	0.450608	0.906844	0.47905	0.758075
ALL_cohort_ALL_490	tumor	B-ALL	#N/A	GSE49031	0.137511	0.317906	0.348219	0.601603	0.405396	0.624446
ALL_cohort_ALL_491	tumor	B-ALL	#N/A	GSE49031	0.292028	0.546698	0.550298	0.904601	0.533485	0.819506
ALL_cohort_ALL_492	tumor	B-ALL	#N/A	GSE49031	0.430182	0.707777	0.725663	0.796411	0.598544	0.89297
ALL_cohort_ALL_493	tumor	B-ALL	#N/A	GSE49031	0.413399	0.598972	0.606079	0.821607	0.592097	0.877137
ALL_cohort_ALL_494	tumor	B-ALL	#N/A	GSE49031	0.754391	0.903636	0.908475	0.81934	0.691656	0.939835
ALL_cohort_ALL_495	tumor	B-ALL	#N/A	GSE49031	0.313927	0.564582	0.575749	0.915926	0.546854	0.829006
ALL_cohort_ALL_496	tumor	B-ALL	#N/A	GSE49031	0.161299	0.226469	0.209967	0.908218	0.392742	0.561748
ALL_cohort_ALL_497	tumor	B-ALL	#N/A	GSE49031	0.272368	0.660844	0.601939	0.914295	0.502925	0.79734
ALL_cohort_ALL_498	tumor	B-ALL	#N/A	GSE49031	0.269733	0.538191	0.55916	0.912965	0.521905	0.78974
ALL_cohort_ALL_499	tumor	B-ALL	#N/A	GSE49031	0.336021	0.591116	0.612022	0.756892	0.550674	0.842305
ALL_cohort_ALL_500	tumor	B-ALL	#N/A	GSE49031	0.224317	0.361807	0.374372	0.870399	0.49242	0.744142
ALL_cohort_ALL_501	tumor	B-ALL	#N/A	GSE49031	0.14209	0.225559	0.193164	0.90951	0.376626	0.556681
ALL_cohort_ALL_502	tumor	T-ALL	#N/A	GSE49031	0.71234	0.831325	0.811763	0.907868	0.67184	0.941735
ALL_cohort_ALL_503	tumor	B-ALL	#N/A	GSE49031	0.409857	0.707877	0.732456	0.655771	0.573594	0.872704
ALL_cohort_ALL_504	tumor	B-ALL	#N/A	GSE49031	0.465645	0.699113	0.716555	0.901359	0.603796	0.876504
ALL_cohort_ALL_505	tumor	B-ALL	#N/A	GSE49031	0.23385	0.407302	0.389554	0.757821	0.49994	0.783407
ALL_cohort_ALL_506	tumor	B-ALL	#N/A	GSE49031	0.130884	0.215565	0.185516	0.866457	0.376149	0.530716
ALL_cohort_ALL_507	tumor	T-ALL	#N/A	GSE49031	0.145699	0.198688	0.164724	0.892125	0.378417	0.498417
ALL_cohort_ALL_508	tumor	B-ALL	#N/A	GSE49031	0.178498	0.302705	0.299843	0.82594	0.438582	0.673844
ALL_cohort_ALL_509	tumor	T-ALL	#N/A	GSE49031	0.213789	0.338042	0.270316	0.864355	0.479885	0.725776
ALL_cohort_ALL_510	tumor	B-ALL	#N/A	GSE49031	0.195092	0.325149	0.326927	0.857387	0.458756	0.698543
ALL_cohort_ALL_511	tumor	B-ALL	#N/A	GSE49031	0.547209	0.701054	0.710022	0.923116	0.662767	0.922736
ALL_cohort_ALL_512	tumor	B-ALL	#N/A	GSE49031	0.257811	0.417165	0.429545	0.882917	0.517488	0.79544
ALL_cohort_ALL_513	tumor	B-ALL	#N/A	GSE49031	0.310999	0.580065	0.580591	0.921418	0.550794	0.825839
ALL_cohort_ALL_514	tumor	B-ALL	#N/A	GSE49031	0.339378	0.635302	0.662645	0.879006	0.54578	0.828372
ALL_cohort_ALL_515	tumor	T-ALL	#N/A	GSE49031	0.190548	0.260653	0.220141	0.907981	0.451594	0.637745
ALL_cohort_ALL_516	tumor	T-ALL	#N/A	GSE49031	0.320375	0.550657	0.426366	0.896766	0.56297	0.848005
ALL_cohort_ALL_517	tumor	B-ALL	#N/A	GSE49031	0.449788	0.717945	0.721397	0.858651	0.596276	0.898037
ALL_cohort_ALL_518	tumor	B-ALL	#N/A	GSE49031	0.186097	0.306793	0.312168	0.852346	0.448251	0.661178
ALL_cohort_ALL_519	tumor	T-ALL	#N/A	GSE49031	0.188748	0.270126	0.224455	0.899072	0.44849	0.633312
ALL_cohort_ALL_520	tumor	B-ALL	#N/A	GSE49031	0.238317	0.458366	0.475597	0.850611	0.49433	0.780241
ALL_cohort_ALL_521	tumor	B-ALL	#N/A	GSE49031	0.440138	0.590239	0.597757	0.858946	0.632446	0.90057
ALL_cohort_ALL_522	tumor	T-ALL	#N/A	GSE49031	0.275615	0.456082	0.368023	0.908002	0.539692	0.800507
ALL_cohort_ALL_523	tumor	B-ALL	#N/A	GSE49031	0.159905	0.266185	0.242677	0.901931	0.412319	0.631412
ALL_cohort_ALL_524	tumor	B-ALL	#N/A	GSE49031	0.248006	0.532613	0.56681	0.62875	0.499702	0.783407
ALL_cohort_ALL_525	tumor	B-ALL	#N/A	GSE49031	0.20199	0.413778	0.417164	0.910324	0.46759	0.729576
ALL_cohort_ALL_526	tumor	B-ALL	#N/A	GSE49031	0.672415	0.792365	0.800853	0.862763	0.695834	0.934769
ALL_cohort_ALL_527	tumor	B-ALL	#N/A	GSE49031	0.196503	0.279922	0.255432	0.865121	0.461502	0.69221
ALL_cohort_ALL_528	tumor	B-ALL	#N/A	GSE49031	0.390658	0.537176	0.526064	0.857028	0.605825	0.884104
ALL_cohort_ALL_529	tumor	B-ALL	#N/A	GSE49031	0.415918	0.688061	0.706158	0.855277	0.586726	0.878404
ALL_cohort_ALL_530	tumor	T-ALL	#N/A	GSE49031	0.167376	0.23044	0.198629	0.906677	0.423063	0.58708
ALL_cohort_ALL_531	tumor	B-ALL	#N/A	GSE49031	0.226014	0.354812	0.329583	0.77372	0.494927	0.766941
ALL_cohort_ALL_532	tumor	B-ALL	#N/A	GSE49031	0.253771	0.568379	0.540434	0.85007	0.502925	0.81064
ALL_cohort_ALL_533	tumor	T-ALL	#N/A	GSE49031	0.899061	0.92502	0.920631	0.93467	0.74991	0.957568
ALL_cohort_ALL_534	tumor	B-ALL	#N/A	GSE49031	0.155122	0.236767	0.211596	0.926045	0.394175	0.582014
ALL_cohort_ALL_535	tumor	B-ALL	#N/A	GSE49031	0.376439	0.677172	0.699151	0.732589	0.564044	0.863838
ALL_cohort_ALL_536	tumor	B-ALL	#N/A	GSE49031	0.234064	0.493453	0.494728	0.615812	0.49612	0.780874
ALL_cohort_ALL_537	tumor	B-ALL	#N/A	GSE49031	0.315976	0.565846	0.577242	0.82259	0.550555	0.833439
ALL_cohort_ALL_538	tumor	T-ALL	#N/A	GSE49031	0.120801	0.168869	0.136949	0.878555	0.345947	0.428752
ALL_cohort_ALL_539	tumor	B-ALL	#N/A	GSE49031	0.271644	0.49018	0.482347	0.903731	0.524293	0.802407
ALL_cohort_ALL_540	tumor	B-ALL	#N/A	GSE49031	0.218071	0.401888	0.408012	0.839562	0.481915	0.751108
ALL_cohort_ALL_541	tumor	B-ALL	#N/A	GSE49031	0.447868	0.71002	0.729453	0.908884	0.61645	0.879671
ALL_cohort_ALL_542	tumor	B-ALL	#N/A	GSE49031	0.32577	0.469969	0.472264	0.766933	0.576221	0.858771
ALL_cohort_ALL_543	tumor	B-ALL	#N/A	GSE49031	0.267396	0.509145	0.534012	0.640031	0.507819	0.79734
ALL_cohort_ALL_544	tumor	B-ALL	#N/A	GSE49031	0.129818	0.180776	0.142623	0.915402	0.342724	0.450918
ALL_cohort_ALL_545	tumor	B-ALL	#N/A	GSE49031	0.223354	0.423661	0.425983	0.764444	0.485854	0.759975
ALL_cohort_ALL_546	tumor	B-ALL	#N/A	GSE49031	0.242129	0.424063	0.3831	0.88001	0.505909	0.80114
ALL_cohort_ALL_547	tumor	B-ALL	#N/A	GSE49031	0.281463	0.516015	0.51036	0.900772	0.53062	0.815706
ALL_cohort_ALL_548	tumor	B-ALL	#N/A	GSE49031	0.27773	0.493116	0.489263	0.912623	0.534559	0.81254
ALL_cohort_ALL_549	tumor	B-ALL	#N/A	GSE49031	0.163544	0.3329	0.318657	0.870433	0.429629	0.666244
ALL_cohort_ALL_550	tumor	B-ALL	#N/A	GSE49031	0.375323	0.625191	0.635181	0.914879	0.5878	0.866371
ALL_cohort_ALL_551	tumor	B-ALL	#N/A	GSE49031	0.487911	0.710986	0.722023	0.91458	0.613227	0.89677
ALL_cohort_ALL_552	tumor	T-ALL	#N/A	GSE49031	0.19474	0.277837	0.233922	0.883907	0.458995	0.665611
ALL_cohort_ALL_553	tumor	B-ALL	#N/A	GSE49031	0.253504	0.461257	0.479105	0.601855	0.506148	0.774541
ALL_cohort_ALL_554	tumor	B-ALL	#N/A	GSE49031	0.418708	0.691981	0.68086	0.895416	0.584577	0.880304
ALL_cohort_ALL_555	tumor	B-ALL	#N/A	GSE49031	0.119753	0.192095	0.194262	0.8993	0.348693	0.487017
ALL_cohort_ALL_556	tumor	B-ALL	#N/A	GSE49031	0.0978099	0.196124	0.151013	0.887519	0.325176	0.493984
ALL_cohort_ALL_557	tumor	B-ALL	#N/A	GSE49031	0.42578	0.664308	0.639161	0.910758	0.617524	0.901837
ALL_cohort_ALL_558	tumor	T-ALL	#N/A	GSE49031	0.311943	0.452972	0.383934	0.884372	0.575146	0.854972
ALL_cohort_ALL_559	tumor	T-ALL	#N/A	GSE49031	0.155075	0.244296	0.184276	0.917137	0.407903	0.59658
ALL_cohort_ALL_560	tumor	B-ALL	#N/A	GSE49031	0.126353	0.197213	0.168559	0.893948	0.359795	0.493984
ALL_cohort_ALL_561	tumor	B-ALL	#N/A	GSE49031	0.403327	0.704702	0.726933	0.899411	0.569178	0.871438
ALL_cohort_ALL_562	tumor	B-ALL	#N/A	GSE49031	0.124384	0.170282	0.147157	0.858806	0.325654	0.416719
ALL_cohort_ALL_563	tumor	B-ALL	#N/A	GSE49031	0.112133	0.169164	0.162941	0.875305	0.325415	0.426219
ALL_cohort_ALL_564	tumor	B-ALL	#N/A	GSE49031	0.111889	0.241224	0.218864	0.80817	0.363495	0.559848
ALL_cohort_ALL_565	tumor	B-ALL	#N/A	GSE49031	0.284532	0.48278	0.48569	0.689754	0.52871	0.818873
ALL_cohort_ALL_566	tumor	B-ALL	#N/A	GSE49031	0.594122	0.690191	0.698569	0.745641	0.672556	0.930969
ALL_cohort_ALL_567	tumor	B-ALL	#N/A	GSE49031	0.408013	0.757987	0.803801	0.938861	0.578727	0.844839
ALL_cohort_ALL_568	tumor	B-ALL	#N/A	GSE49031	0.327857	0.506745	0.501651	0.854918	0.575743	0.873338
ALL_cohort_ALL_569	tumor	B-ALL	#N/A	GSE49031	0.135899	0.240107	0.192206	0.93003	0.387728	0.584547
ALL_cohort_ALL_570	tumor	T-ALL	#N/A	GSE49031	0.449464	0.686118	0.560942	0.924511	0.623851	0.89677
ALL_cohort_ALL_571	tumor	T-ALL	#N/A	GSE49031	0.406936	0.61808	0.512699	0.880836	0.609645	0.896137
ALL_cohort_ALL_572	tumor	B-ALL	#N/A	GSE49031	0.177502	0.271323	0.253738	0.893632	0.432136	0.642179
ALL_cohort_ALL_573	tumor	B-ALL	#N/A	GSE49031	0.122412	0.242635	0.242565	0.718025	0.374358	0.572514
ALL_cohort_ALL_574	tumor	B-ALL	#N/A	GSE49031	0.397783	0.734104	0.759137	0.913097	0.563448	0.856238
ALL_cohort_ALL_575	tumor	B-ALL	#N/A	GSE49031	0.215314	0.377109	0.381335	0.894348	0.481915	0.747308
ALL_cohort_ALL_576	tumor	B-ALL	#N/A	GSE49031	0.236054	0.444591	0.460824	0.871495	0.495882	0.78784
ALL_cohort_ALL_577	tumor	B-ALL	#N/A	GSE49031	0.148207	0.193962	0.17335	0.920212	0.360988	0.481317
ALL_cohort_ALL_578	tumor	B-ALL	#N/A	GSE49031	0.259992	0.508524	0.521798	0.943655	0.514027	0.780241
ALL_cohort_ALL_579	tumor	B-ALL	#N/A	GSE49031	0.113648	0.20465	0.161389	0.89613	0.346425	0.509816
ALL_cohort_ALL_580	tumor	B-ALL	#N/A	GSE49031	0.136504	0.249664	0.260119	0.710846	0.390355	0.586447
ALL_cohort_ALL_581	tumor	B-ALL	#N/A	GSE49031	0.315968	0.538472	0.56234	0.891547	0.5496	0.838505
ALL_cohort_ALL_582	tumor	B-ALL	#N/A	GSE49031	0.243572	0.395765	0.391716	0.877873	0.51522	0.79164
ALL_cohort_ALL_583	tumor	B-ALL	#N/A	GSE49031	0.217806	0.387941	0.394362	0.9007	0.485973	0.744142
ALL_cohort_ALL_584	tumor	B-ALL	#N/A	GSE49031	0.210449	0.359413	0.376487	0.89783	0.477498	0.720076
ALL_cohort_ALL_585	tumor	B-ALL	#N/A	GSE49031	0.410319	0.674752	0.693668	0.919714	0.594962	0.872071
ALL_cohort_ALL_586	tumor	B-ALL	#N/A	GSE49031	0.460914	0.770416	0.78126	0.929719	0.587084	0.873338
ALL_cohort_ALL_587	tumor	B-ALL	#N/A	GSE49031	0.130031	0.203979	0.161133	0.892336	0.36075	0.51045
ALL_cohort_ALL_588	tumor	B-ALL	#N/A	GSE49031	0.213749	0.450536	0.458675	0.932458	0.477975	0.739075
ALL_cohort_ALL_589	tumor	B-ALL	#N/A	GSE49031	0.346101	0.717749	0.737818	0.943123	0.552226	0.830272
ALL_cohort_ALL_590	tumor	B-ALL	#N/A	GSE49031	0.251003	0.458075	0.47191	0.891547	0.510326	0.794174
ALL_cohort_ALL_591	tumor	B-ALL	#N/A	GSE49031	0.147453	0.277847	0.248945	0.810421	0.404918	0.621913
ALL_cohort_ALL_592	tumor	B-ALL	#N/A	GSE49031	0.485743	0.6926	0.696541	0.727766	0.645219	0.927169
ALL_cohort_ALL_593	tumor	B-ALL	#N/A	GSE49031	0.182131	0.262766	0.243006	0.944208	0.436314	0.633312
ALL_cohort_ALL_594	tumor	B-ALL	#N/A	GSE49031	0.265818	0.418182	0.405065	0.900747	0.542676	0.813173
ALL_cohort_ALL_595	tumor	B-ALL	#N/A	GSE49031	0.26068	0.41292	0.424523	0.760257	0.529545	0.808106
ALL_cohort_ALL_596	tumor	B-ALL	#N/A	GSE49031	0.261129	0.344643	0.341024	0.849663	0.549361	0.80114
ALL_cohort_ALL_597	tumor	T-ALL	#N/A	GSE49031	0.736108	0.888457	0.85453	0.923006	0.707652	0.943635
ALL_cohort_ALL_598	tumor	B-ALL	#N/A	GSE49031	0.536439	0.813754	0.829883	0.921665	0.627074	0.903103
ALL_cohort_ALL_599	tumor	B-ALL	#N/A	GSE49031	0.137487	0.191714	0.161823	0.880463	0.359198	0.480684
ALL_cohort_ALL_600	tumor	B-ALL	#N/A	GSE49031	0.159568	0.349127	0.354684	0.76453	0.428435	0.660545
ALL_cohort_ALL_601	tumor	B-ALL	#N/A	GSE49031	0.129239	0.192611	0.160221	0.873233	0.355855	0.480684
ALL_cohort_ALL_602	tumor	B-ALL	#N/A	GSE49031	0.346418	0.635064	0.6452	0.92722	0.574311	0.849272
ALL_cohort_ALL_603	tumor	B-ALL	#N/A	GSE49031	0.431869	0.738195	0.759177	0.925779	0.584099	0.881571
ALL_cohort_ALL_604	tumor	B-ALL	#N/A	GSE49031	0.239975	0.392789	0.372738	0.70642	0.509013	0.800507
ALL_cohort_ALL_605	tumor	B-ALL	#N/A	GSE49031	0.250331	0.517901	0.556602	0.646109	0.503641	0.787207
ALL_cohort_ALL_606	tumor	B-ALL	#N/A	GSE49031	0.209562	0.363685	0.341242	0.872492	0.476782	0.740342
ALL_cohort_ALL_607	tumor	T-ALL	#N/A	GSE49031	0.168302	0.215905	0.188128	0.875768	0.413274	0.540849
ALL_cohort_ALL_608	tumor	B-ALL	#N/A	GSE49031	0.172359	0.305849	0.309023	0.881393	0.435956	0.657378
ALL_cohort_ALL_609	tumor	B-ALL	#N/A	GSE49031	0.578464	0.701227	0.711891	0.880537	0.653098	0.920836
ALL_cohort_ALL_610	tumor	B-ALL	#N/A	GSE49031	0.322391	0.535194	0.546928	0.893465	0.557837	0.841039
ALL_cohort_ALL_611	tumor	B-ALL	#N/A	GSE49031	0.217015	0.457372	0.483863	0.585113	0.478095	0.754275
ALL_cohort_ALL_612	tumor	B-ALL	#N/A	GSE49031	0.206503	0.395854	0.394315	0.85372	0.472604	0.740342
ALL_cohort_ALL_613	tumor	B-ALL	#N/A	GSE49031	0.495855	0.700875	0.703779	0.889701	0.644025	0.922736
ALL_cohort_ALL_614	tumor	T-ALL	#N/A	GSE49031	0.125165	0.175983	0.144599	0.911321	0.348812	0.436985
ALL_cohort_ALL_615	tumor	B-ALL	#N/A	GSE49031	0.429677	0.665236	0.683842	0.87674	0.594724	0.881571
ALL_cohort_ALL_616	tumor	B-ALL	#N/A	GSE49031	0.414019	0.673986	0.71176	0.892145	0.600812	0.857505
ALL_cohort_ALL_617	tumor	B-ALL	#N/A	GSE49031	0.139303	0.246274	0.243595	0.799185	0.3894	0.59278
ALL_cohort_ALL_618	tumor	B-ALL	#N/A	GSE49031	0.31674	0.535528	0.548875	0.843205	0.54208	0.825206
ALL_cohort_ALL_619	tumor	B-ALL	#N/A	GSE49031	0.220515	0.436519	0.390616	0.853017	0.486212	0.778341
ALL_cohort_ALL_620	tumor	B-ALL	#N/A	GSE49031	0.139988	0.216483	0.186356	0.890722	0.372926	0.533882
ALL_cohort_ALL_621	tumor	B-ALL	#N/A	GSE49031	0.33982	0.529449	0.518449	0.836841	0.573594	0.851172
ALL_cohort_ALL_622	tumor	B-ALL	#N/A	GSE49031	0.182799	0.276578	0.25774	0.709434	0.444431	0.68651
ALL_cohort_ALL_623	tumor	B-ALL	#N/A	GSE49031	0.275377	0.489268	0.49987	0.885621	0.526561	0.792907
ALL_cohort_ALL_624	tumor	T-ALL	#N/A	GSE49031	0.477709	0.64017	0.55279	0.909641	0.659066	0.932869
ALL_cohort_ALL_625	tumor	B-ALL	#N/A	GSE49031	0.198063	0.464002	0.436357	0.886871	0.463412	0.730842
ALL_cohort_ALL_626	tumor	B-ALL	#N/A	GSE49031	0.214398	0.471641	0.482661	0.555859	0.474633	0.770108
ALL_cohort_ALL_627	tumor	T-ALL	#N/A	GSE49031	0.627763	0.68371	0.673277	0.788056	0.733914	0.947435
ALL_cohort_ALL_628	tumor	B-ALL	#N/A	GSE49031	0.253845	0.425075	0.435308	0.853469	0.515578	0.780874
ALL_cohort_ALL_629	tumor	B-ALL	#N/A	GSE49031	0.310351	0.507775	0.519661	0.88348	0.562373	0.846105
ALL_cohort_ALL_630	tumor	T-ALL	#N/A	GSE49031	0.416263	0.745932	0.568308	0.926333	0.574311	0.859405
ALL_cohort_ALL_631	tumor	B-ALL	#N/A	GSE49031	0.165748	0.263676	0.249869	0.847143	0.420556	0.636479
ALL_cohort_ALL_632	tumor	B-ALL	#N/A	GSE49031	0.221619	0.39652	0.402285	0.872619	0.490868	0.761241
ALL_cohort_ALL_633	tumor	T-ALL	#N/A	GSE49031	0.775478	0.904066	0.885423	0.9203	0.682822	0.953768
ALL_cohort_ALL_634	tumor	B-ALL	#N/A	GSE49031	0.163593	0.251984	0.228596	0.846918	0.413991	0.626979
ALL_cohort_ALL_635	tumor	B-ALL	#N/A	GSE49031	0.167088	0.299574	0.309118	0.614297	0.42939	0.656745
ALL_cohort_ALL_636	tumor	B-ALL	#N/A	GSE49031	0.185002	0.347596	0.349676	0.890809	0.450758	0.704877
ALL_cohort_ALL_637	tumor	B-ALL	#N/A	GSE49031	0.206469	0.376335	0.369722	0.65578	0.470694	0.742242
ALL_cohort_ALL_638	tumor	T-ALL	#N/A	GSE49031	0.138055	0.194897	0.157078	0.886531	0.374955	0.483217
ALL_cohort_ALL_639	tumor	B-ALL	#N/A	GSE49031	0.600277	0.844258	0.859843	0.909061	0.619554	0.90057
ALL_cohort_ALL_640	tumor	B-ALL	#N/A	GSE49031	0.124044	0.225676	0.220088	0.800455	0.365883	0.544649
ALL_cohort_ALL_641	tumor	B-ALL	#N/A	GSE49031	0.46491	0.731928	0.744337	0.63885	0.601409	0.88537
ALL_cohort_ALL_642	tumor	B-ALL	#N/A	GSE49031	0.336211	0.539995	0.5382	0.914325	0.573356	0.851172
ALL_cohort_ALL_643	tumor	T-ALL	#N/A	GSE49031	0.318297	0.456844	0.387707	0.840042	0.572281	0.845472
ALL_cohort_ALL_644	tumor	B-ALL	#N/A	GSE49031	0.304886	0.542654	0.521399	0.836184	0.539811	0.832806
ALL_cohort_ALL_645	tumor	B-ALL	#N/A	GSE49031	0.280758	0.5209	0.535507	0.917937	0.532649	0.81444
ALL_cohort_ALL_646	tumor	B-ALL	#N/A	GSE49031	0.271225	0.525793	0.528289	0.90667	0.521189	0.797973
ALL_cohort_ALL_647	tumor	T-ALL	#N/A	GSE49031	0.724456	0.776272	0.76447	0.881298	0.771279	0.972768
ALL_cohort_ALL_648	tumor	T-ALL	#N/A	GSE49031	0.481755	0.6979	0.613206	0.923117	0.638176	0.914503
ALL_cohort_ALL_649	tumor	T-ALL	#N/A	GSE49031	0.138072	0.221759	0.168499	0.901778	0.381879	0.542749
ALL_cohort_ALL_650	tumor	B-ALL	#N/A	GSE49031	0.166484	0.287449	0.261231	0.795897	0.426764	0.669411
ALL_cohort_ALL_651	tumor	B-ALL	#N/A	GSE49031	0.205382	0.327826	0.320348	0.853299	0.472484	0.704877
ALL_cohort_ALL_652	tumor	B-ALL	#N/A	GSE49031	0.274852	0.504632	0.517392	0.659137	0.516533	0.80494
ALL_cohort_ALL_653	tumor	B-ALL	#N/A	GSE49031	0.485181	0.729026	0.74506	0.867431	0.603796	0.896137
ALL_cohort_ALL_654	tumor	B-ALL	#N/A	GSE49031	0.154482	0.256276	0.248627	0.780685	0.408619	0.608613
ALL_cohort_ALL_655	tumor	B-ALL	#N/A	GSE49031	0.167743	0.319565	0.322894	0.825332	0.42939	0.676377
ALL_cohort_ALL_656	tumor	B-ALL	#N/A	GSE49031	0.265309	0.54321	0.48432	0.918672	0.51534	0.813173
ALL_cohort_ALL_657	tumor	B-ALL	#N/A	GSE49031	0.345775	0.48359	0.500214	0.682064	0.566909	0.853072
ALL_cohort_ALL_658	tumor	B-ALL	#N/A	GSE49031	0.128475	0.22152	0.197871	0.745272	0.369583	0.540215
ALL_cohort_ALL_659	tumor	B-ALL	#N/A	GSE49031	0.209122	0.448097	0.443517	0.636267	0.473917	0.746042
ALL_cohort_ALL_660	tumor	B-ALL	#N/A	GSE49031	0.283169	0.554559	0.574351	0.923338	0.526322	0.809373
ALL_cohort_ALL_661	tumor	B-ALL	#N/A	GSE49031	0.328683	0.529082	0.522837	0.801965	0.564403	0.847372
ALL_cohort_ALL_662	tumor	B-ALL	#N/A	GSE49031	0.366811	0.701085	0.737369	0.927696	0.557121	0.838505
ALL_cohort_ALL_663	tumor	B-ALL	#N/A	GSE49031	0.242919	0.357118	0.327243	0.905913	0.52095	0.778341
ALL_cohort_ALL_664	tumor	B-ALL	#N/A	GSE49031	0.396873	0.616304	0.636892	0.908392	0.598663	0.877137
ALL_cohort_ALL_665	tumor	B-ALL	#N/A	GSE49031	0.11498	0.18578	0.16248	0.891107	0.331622	0.459785
ALL_cohort_ALL_666	tumor	B-ALL	#N/A	GSE49031	0.277165	0.48897	0.520823	0.559519	0.522502	0.80114
ALL_cohort_ALL_667	tumor	B-ALL	#N/A	GSE49031	0.174019	0.274386	0.262373	0.860235	0.430584	0.629512
ALL_cohort_ALL_668	tumor	B-ALL	#N/A	GSE49031	0.146276	0.263946	0.272442	0.594963	0.404441	0.618746
ALL_cohort_ALL_669	tumor	B-ALL	#N/A	GSE49031	0.287976	0.601607	0.586037	0.903871	0.520473	0.80494
ALL_cohort_ALL_670	tumor	B-ALL	#N/A	GSE49031	0.252377	0.562304	0.567513	0.892889	0.501373	0.794807
ALL_cohort_ALL_671	tumor	B-ALL	#N/A	GSE49031	0.285235	0.496888	0.515194	0.880559	0.52871	0.81064
ALL_cohort_ALL_672	tumor	B-ALL	#N/A	GSE49031	0.127638	0.208177	0.170861	0.897336	0.364212	0.523749
ALL_cohort_ALL_673	tumor	B-ALL	#N/A	GSE49031	0.167461	0.259222	0.258716	0.871626	0.412797	0.61368
ALL_cohort_ALL_674	tumor	B-ALL	#N/A	GSE49031	0.169017	0.304041	0.294734	0.842357	0.427599	0.644079
ALL_cohort_ALL_675	tumor	B-ALL	#N/A	GSE49031	0.226953	0.322262	0.295758	0.914947	0.506864	0.759975
ALL_cohort_ALL_676	tumor	B-ALL	#N/A	GSE49031	0.247908	0.438966	0.448827	0.85098	0.510445	0.786574
ALL_cohort_ALL_677	tumor	B-ALL	#N/A	GSE49031	0.261314	0.465833	0.463803	0.866037	0.520592	0.796073
ALL_cohort_ALL_678	tumor	B-ALL	#N/A	GSE49031	0.171962	0.301822	0.303217	0.860118	0.430226	0.666244
ALL_cohort_ALL_679	tumor	B-ALL	#N/A	GSE49031	0.383703	0.705979	0.686225	0.914296	0.582428	0.880304
ALL_cohort_ALL_680	tumor	B-ALL	#N/A	GSE49031	0.531783	0.802412	0.809282	0.721101	0.620986	0.90057
ALL_cohort_ALL_681	tumor	B-ALL	#N/A	GSE49031	0.201457	0.368234	0.381239	0.878493	0.467112	0.729576
ALL_cohort_ALL_682	tumor	B-ALL	#N/A	GSE49031	0.120662	0.22528	0.233659	0.833363	0.364928	0.536415
ALL_cohort_ALL_683	tumor	B-ALL	#N/A	GSE49031	0.14631	0.217441	0.182067	0.88392	0.378178	0.540849
ALL_cohort_ALL_684	tumor	B-ALL	#N/A	GSE49031	0.299897	0.574297	0.602769	0.903781	0.536946	0.820773
ALL_cohort_ALL_685	tumor	B-ALL	#N/A	GSE49031	0.138145	0.268496	0.199603	0.717434	0.385221	0.616213
ALL_cohort_ALL_686	tumor	B-ALL	#N/A	GSE49031	0.418239	0.53999	0.546596	0.723354	0.635669	0.926536
ALL_cohort_ALL_687	tumor	B-ALL	#N/A	GSE49031	0.189933	0.42478	0.441837	0.669263	0.458159	0.728942
ALL_cohort_ALL_688	tumor	B-ALL	#N/A	GSE49031	0.151109	0.30738	0.305301	0.65555	0.419004	0.677011
ALL_cohort_ALL_689	tumor	B-ALL	#N/A	GSE49031	0.192064	0.34772	0.342228	0.618175	0.457085	0.713743
ALL_cohort_ALL_690rep1	tumor	B-ALL	#N/A	GSE49031	0.348405	0.569749	0.584138	0.899524	0.566193	0.846738
ALL_cohort_ALL_691	tumor	B-ALL	#N/A	GSE49031	0.342682	0.551159	0.593385	0.636627	0.570371	0.832806
ALL_cohort_ALL_692	tumor	B-ALL	#N/A	GSE49031	0.264027	0.408612	0.395225	0.781899	0.521786	0.811906
ALL_cohort_ALL_693	tumor	B-ALL	#N/A	GSE49031	0.746767	0.820676	0.828825	0.913848	0.708129	0.950602
ALL_cohort_ALL_694	tumor	T-ALL	#N/A	GSE49031	0.611586	0.793716	0.737007	0.92239	0.693924	0.939835
ALL_cohort_ALL_695	tumor	B-ALL	#N/A	GSE49031	0.504765	0.788489	0.803482	0.903925	0.613585	0.899303
ALL_cohort_ALL_696	tumor	B-ALL	#N/A	GSE49031	0.259366	0.489029	0.501875	0.595987	0.51152	0.811273
ALL_cohort_ALL_697	tumor	B-ALL	#N/A	GSE49031	0.170695	0.311162	0.314828	0.89792	0.429509	0.651678
ALL_cohort_ALL_698	tumor	B-ALL	#N/A	GSE49031	0.410789	0.621265	0.625053	0.907421	0.588039	0.879671
ALL_cohort_ALL_699	tumor	T-ALL	#N/A	GSE49031	0.150684	0.223802	0.183226	0.862834	0.399188	0.559848
ALL_cohort_ALL_700	tumor	B-ALL	#N/A	GSE49031	0.167019	0.299773	0.295921	0.747462	0.427838	0.661178
ALL_cohort_ALL_701	tumor	B-ALL	#N/A	GSE49031	0.443491	0.619459	0.628951	0.890326	0.61072	0.891704
ALL_cohort_ALL_702	tumor	B-ALL	#N/A	GSE49031	0.16801	0.300424	0.251205	0.832795	0.427003	0.685244
ALL_cohort_ALL_703	tumor	T-ALL	#N/A	GSE49031	0.163231	0.212666	0.185855	0.889626	0.402173	0.535149
ALL_cohort_ALL_704	tumor	B-ALL	#N/A	GSE49031	0.178579	0.36632	0.374247	0.66639	0.442044	0.70741
ALL_cohort_ALL_705	tumor	B-ALL	#N/A	GSE49031	0.376053	0.656306	0.666266	0.911597	0.578966	0.864471
ALL_cohort_ALL_706	tumor	B-ALL	#N/A	GSE49031	0.329847	0.672522	0.688802	0.665963	0.540886	0.835972
ALL_cohort_ALL_707	tumor	B-ALL	#N/A	GSE49031	0.13027	0.203501	0.1885	0.857386	0.356452	0.506016
ALL_cohort_ALL_708	tumor	B-ALL	#N/A	GSE49031	0.398852	0.561901	0.58034	0.758458	0.613585	0.889804
ALL_cohort_ALL_709	tumor	B-ALL	#N/A	GSE49031	0.274088	0.505443	0.513583	0.899624	0.533485	0.800507
ALL_cohort_ALL_710	tumor	T-ALL	#N/A	GSE49031	0.335631	0.499625	0.409636	0.907372	0.587203	0.863205
ALL_cohort_ALL_711	tumor	B-ALL	#N/A	GSE49031	0.152462	0.219803	0.200248	0.92765	0.388206	0.550348
ALL_cohort_ALL_712	tumor	B-ALL	#N/A	GSE49031	0.225375	0.399952	0.386303	0.893937	0.489674	0.770108
ALL_cohort_ALL_713	tumor	B-ALL	#N/A	GSE49031	0.223582	0.504439	0.510541	0.870221	0.48466	0.759975
ALL_cohort_ALL_714	tumor	B-ALL	#N/A	GSE49031	0.098462	0.206122	0.181055	0.862737	0.347499	0.50665
ALL_cohort_ALL_715	tumor	B-ALL	#N/A	GSE49031	0.280783	0.551051	0.545908	0.887235	0.527874	0.828372
ALL_cohort_ALL_716	tumor	B-ALL	#N/A	GSE49031	0.182287	0.286983	0.286394	0.857283	0.439895	0.666244
ALL_cohort_ALL_717	tumor	B-ALL	#N/A	GSE49031	0.29447	0.526234	0.484278	0.790162	0.537663	0.822039
ALL_cohort_ALL_718	tumor	B-ALL	#N/A	GSE49031	0.335894	0.613787	0.533039	0.941647	0.553539	0.856238
ALL_cohort_ALL_719	tumor	T-ALL	#N/A	GSE49031	0.538923	0.665471	0.627775	0.896422	0.672317	0.932869
ALL_cohort_ALL_720	tumor	B-ALL	#N/A	GSE49031	0.264232	0.499407	0.512354	0.93807	0.51713	0.772641
ALL_cohort_ALL_721	tumor	B-ALL	#N/A	GSE49031	0.153788	0.286139	0.280074	0.645544	0.413633	0.651678
ALL_cohort_ALL_722	tumor	B-ALL	#N/A	GSE49031	0.3928	0.531005	0.548705	0.884386	0.603677	0.863838
ALL_cohort_ALL_723	tumor	B-ALL	#N/A	GSE49031	0.18365	0.372001	0.358592	0.895859	0.451952	0.71311
ALL_cohort_ALL_724	tumor	B-ALL	#N/A	GSE49031	0.256691	0.455887	0.488033	0.678899	0.506745	0.79544
ALL_cohort_ALL_725	tumor	B-ALL	#N/A	GSE49031	0.383097	0.677679	0.688164	0.891105	0.577534	0.873971
ALL_cohort_ALL_726	tumor	B-ALL	#N/A	GSE49031	0.417436	0.692059	0.708709	0.652003	0.569536	0.868271
ALL_cohort_ALL_727	tumor	B-ALL	#N/A	GSE49031	0.231923	0.460289	0.462414	0.92505	0.492778	0.763775
ALL_cohort_ALL_728	tumor	T-ALL	#N/A	GSE49031	0.216054	0.316015	0.265864	0.839747	0.488361	0.721976
ALL_cohort_ALL_729	tumor	T-ALL	#N/A	GSE49031	0.600454	0.841108	0.745756	0.90058	0.654292	0.922736
ALL_cohort_ALL_730	tumor	B-ALL	#N/A	GSE49031	0.110798	0.206265	0.191978	0.865521	0.350603	0.50855
ALL_cohort_ALL_731	tumor	B-ALL	#N/A	GSE49031	0.194818	0.304466	0.307296	0.870953	0.458995	0.692844
ALL_cohort_ALL_732	tumor	B-ALL	#N/A	GSE49031	0.293395	0.54122	0.561112	0.888418	0.533843	0.817606
ALL_cohort_ALL_733	tumor	B-ALL	#N/A	GSE49031	0.176739	0.38122	0.366134	0.840483	0.445506	0.698543
ALL_cohort_ALL_734	tumor	B-ALL	#N/A	GSE49031	0.199374	0.401346	0.407182	0.934162	0.464247	0.704243
ALL_cohort_ALL_735	tumor	B-ALL	#N/A	GSE49031	0.217597	0.510092	0.485599	0.886516	0.476662	0.770741
ALL_cohort_ALL_736	tumor	T-ALL	#N/A	GSE49031	0.216651	0.305154	0.258575	0.86396	0.489435	0.724509
ALL_cohort_ALL_737	tumor	B-ALL	#N/A	GSE49031	0.285042	0.510563	0.538649	0.692393	0.53241	0.822673
ALL_cohort_ALL_738	tumor	B-ALL	#N/A	GSE49031	0.19297	0.400715	0.39718	0.832985	0.45792	0.728942
ALL_cohort_ALL_739	tumor	B-ALL	#N/A	GSE49031	0.211827	0.388537	0.401126	0.896872	0.478692	0.722609
ALL_cohort_ALL_740	tumor	B-ALL	#N/A	GSE49031	0.243007	0.438455	0.408773	0.818325	0.504118	0.788474
ALL_cohort_ALL_741	tumor	B-ALL	#N/A	GSE49031	0.718795	0.768907	0.760257	0.9189	0.719709	0.956301
ALL_cohort_ALL_742	tumor	B-ALL	#N/A	GSE49031	0.406975	0.612821	0.628353	0.898442	0.593291	0.878404
ALL_cohort_ALL_743	tumor	T-ALL	#N/A	GSE49031	0.669677	0.821339	0.781468	0.795522	0.724126	0.955668
ALL_cohort_ALL_744	tumor	T-ALL	#N/A	GSE49031	0.591716	0.748628	0.701372	0.878891	0.672436	0.943635
ALL_cohort_ALL_745	tumor	B-ALL	#N/A	GSE49031	0.117845	0.250227	0.177771	0.891789	0.365286	0.576314
ALL_cohort_ALL_746	tumor	B-ALL	#N/A	GSE49031	0.471713	0.70441	0.709974	0.726991	0.600692	0.89297
ALL_cohort_ALL_747	tumor	B-ALL	#N/A	GSE49031	0.304099	0.51912	0.471499	0.899217	0.545541	0.827739
ALL_cohort_ALL_748	tumor	B-ALL	#N/A	GSE49031	0.281522	0.476431	0.482915	0.908083	0.539453	0.815073
ALL_cohort_ALL_749	tumor	B-ALL	#N/A	GSE49031	0.156508	0.292825	0.241455	0.91576	0.412916	0.656111
ALL_cohort_ALL_750	tumor	B-ALL	#N/A	GSE49031	0.240401	0.39639	0.375593	0.829592	0.505432	0.773908
ALL_cohort_ALL_751	tumor	B-ALL	#N/A	GSE49031	0.433701	0.730367	0.753866	0.683729	0.578131	0.880304
ALL_cohort_ALL_752	tumor	B-ALL	#N/A	GSE49031	0.334744	0.538219	0.563035	0.583221	0.548645	0.840405
ALL_cohort_ALL_753	tumor	B-ALL	#N/A	GSE49031	0.173143	0.301764	0.295031	0.903734	0.429987	0.659911
ALL_cohort_ALL_754	tumor	B-ALL	#N/A	GSE49031	0.283432	0.524991	0.544846	0.640195	0.523696	0.820139
ALL_cohort_ALL_755	tumor	B-ALL	#N/A	GSE49031	0.126249	0.186639	0.174276	0.865531	0.339979	0.462951
ALL_cohort_ALL_756	tumor	B-ALL	#N/A	GSE49031	0.256431	0.54057	0.545252	0.708645	0.510087	0.790374
ALL_cohort_ALL_757	tumor	B-ALL	#N/A	GSE49031	0.165717	0.276314	0.241061	0.836241	0.425212	0.652312
ALL_cohort_ALL_758	tumor	B-ALL	#N/A	GSE49031	0.508994	0.712672	0.738269	0.880792	0.627671	0.895503
ALL_cohort_ALL_759	tumor	B-ALL	#N/A	GSE49031	0.551281	0.772449	0.788316	0.906889	0.631133	0.90817
ALL_cohort_ALL_760	tumor	B-ALL	#N/A	GSE49031	0.346631	0.605256	0.632085	0.898038	0.571923	0.841672
ALL_cohort_ALL_761	tumor	B-ALL	#N/A	GSE49031	0.101763	0.14001	0.123943	0.887551	0.279814	0.323623
ALL_cohort_ALL_762	tumor	B-ALL	#N/A	GSE49031	0.221224	0.39339	0.395831	0.883357	0.487167	0.744142
ALL_cohort_ALL_763	tumor	B-ALL	#N/A	GSE49031	0.206368	0.35739	0.346009	0.911065	0.473917	0.71121
ALL_cohort_ALL_764	tumor	B-ALL	#N/A	GSE49031	0.221455	0.355313	0.370294	0.698361	0.485973	0.739709
ALL_cohort_539_B	normal	B-ALL	#N/A	GSE49031	0.149524	0.196599	0.152256	0.755669	0.354184	0.480051
ALL_cohort_539_T	normal	T-ALL	#N/A	GSE49031	0.120472	0.13839	0.115153	0.786829	0.276829	0.176061
ALL_cohort_540_B	normal	B-ALL	#N/A	GSE49031	0.137214	0.18288	0.137339	0.710801	0.325773	0.404687
ALL_cohort_540_T	normal	T-ALL	#N/A	GSE49031	0.110133	0.123017	0.104684	0.806146	0.256178	0.106396
ALL_cohort_542_B	normal	B-ALL	#N/A	GSE49031	0.1106	0.141639	0.107772	0.839573	0.258207	0.186827
ALL_cohort_542_T	normal	T-ALL	#N/A	GSE49031	0.102449	0.114546	0.0963711	0.831465	0.239226	0.0835972
ALL_cohort_543_B	normal	B-ALL	#N/A	GSE49031	0.131055	0.163275	0.127852	0.791688	0.300466	0.288157
ALL_cohort_543_T	normal	T-ALL	#N/A	GSE49031	0.105187	0.115478	0.0988545	0.799629	0.24818	0.091197
ALL_cohort_544_B	normal	B-ALL	#N/A	GSE49031	0.104873	0.128044	0.098215	0.843555	0.243763	0.124763
ALL_cohort_544_T	normal	T-ALL	#N/A	GSE49031	0.0940054	0.103811	0.0878417	0.823569	0.227289	0.0614313
ALL_cohort_545_B	normal	B-ALL	#N/A	GSE49031	0.113562	0.140594	0.107261	0.801146	0.262027	0.18746
ALL_cohort_545_T	normal	T-ALL	#N/A	GSE49031	0.116651	0.135384	0.110614	0.726062	0.269906	0.155161
ALL_cohort_546_B	normal	B-ALL	#N/A	GSE49031	0.13727	0.176952	0.136339	0.723682	0.315865	0.360988
ALL_cohort_546_T	normal	T-ALL	#N/A	GSE49031	0.123845	0.145945	0.119178	0.745139	0.288289	0.205193
ALL_cohort_547_B	normal	B-ALL	#N/A	GSE49031	0.163222	0.210494	0.167808	0.778716	0.380208	0.555415
ALL_cohort_547_T	normal	T-ALL	#N/A	GSE49031	0.150106	0.183583	0.148047	0.682978	0.351558	0.417986
ALL_cohort_548_B	normal	B-ALL	#N/A	GSE49031	0.115258	0.143233	0.110181	0.840495	0.268473	0.20076
ALL_cohort_548_T	normal	T-ALL	#N/A	GSE49031	0.11246	0.129322	0.106869	0.825058	0.262027	0.127296
ALL_cohort_549_B	normal	B-ALL	#N/A	GSE49031	0.115004	0.140956	0.110662	0.847196	0.255461	0.157061
ALL_cohort_549_T	normal	T-ALL	#N/A	GSE49031	0.122046	0.142458	0.117134	0.747615	0.279336	0.173528
ALL_cohort_553_B	normal	B-ALL	#N/A	GSE49031	0.111085	0.135626	0.106587	0.82732	0.242688	0.144395
ALL_cohort_553_T	normal	T-ALL	#N/A	GSE49031	0.140695	0.169289	0.138186	0.708916	0.316581	0.315389
ALL_cohort_554_B	normal	B-ALL	#N/A	GSE49031	0.144048	0.191206	0.145906	0.677374	0.342247	0.457885
ALL_cohort_554_T	normal	T-ALL	#N/A	GSE49031	0.149137	0.183903	0.147454	0.635807	0.346067	0.415453
ALL_cohort_559_B	normal	B-ALL	#N/A	GSE49031	0.157543	0.220056	0.167847	0.63256	0.388206	0.575681
ALL_cohort_559_T	normal	T-ALL	#N/A	GSE49031	0.117189	0.139202	0.112474	0.773554	0.273726	0.173528
ALL_cohort_560_B	normal	B-ALL	#N/A	GSE49031	0.0954838	0.111102	0.0850053	0.885947	0.227767	0.0728309
ALL_cohort_560_T	normal	T-ALL	#N/A	GSE49031	0.156845	0.191297	0.153868	0.708307	0.367196	0.451552
ALL_cohort_561_B	normal	B-ALL	#N/A	GSE49031	0.108387	0.128523	0.102117	0.859227	0.239465	0.10893
ALL_cohort_561_T	normal	T-ALL	#N/A	GSE49031	0.121185	0.142576	0.11704	0.792167	0.276113	0.174161
ALL_cohort_562_B	normal	B-ALL	#N/A	GSE49031	0.144617	0.184081	0.143986	0.773866	0.334129	0.407853
ALL_cohort_562_T	normal	T-ALL	#N/A	GSE49031	0.112269	0.130247	0.105631	0.775489	0.269906	0.139329
ALL_cohort_563_B	normal	B-ALL	#N/A	GSE49031	0.131097	0.169927	0.129753	0.777055	0.302017	0.320456
ALL_cohort_563_T	normal	T-ALL	#N/A	GSE49031	0.100069	0.114762	0.0936105	0.809516	0.244598	0.0937302
ALL_cohort_564_B	normal	B-ALL	#N/A	GSE49031	0.125059	0.156144	0.120611	0.801679	0.282559	0.251425
ALL_cohort_564_T	normal	T-ALL	#N/A	GSE49031	0.137208	0.162745	0.132947	0.758932	0.311567	0.290057
ALL_cohort_565_B	normal	B-ALL	#N/A	GSE49031	0.15063	0.196789	0.154106	0.749005	0.354065	0.482584
ALL_cohort_565_T	normal	T-ALL	#N/A	GSE49031	0.128003	0.148471	0.122161	0.709807	0.294736	0.226726
ALL_cohort_566_B	normal	B-ALL	#N/A	GSE49031	0.138278	0.181611	0.137945	0.766465	0.324699	0.39772
ALL_cohort_566_T	normal	T-ALL	#N/A	GSE49031	0.130276	0.155965	0.126946	0.686991	0.298197	0.251425
ALL_cohort_568_B	normal	B-ALL	#N/A	GSE49031	0.101955	0.121811	0.0943215	0.873293	0.233735	0.0943635
ALL_cohort_568_T	normal	T-ALL	#N/A	GSE49031	0.105515	0.120719	0.100253	0.787957	0.247344	0.0962635
ALL_cohort_569_B	normal	B-ALL	#N/A	GSE49031	0.118966	0.148856	0.114454	0.843958	0.268712	0.19696
ALL_cohort_569_T	normal	T-ALL	#N/A	GSE49031	0.0962802	0.107115	0.0891962	0.853478	0.232541	0.0639645
ALL_cohort_572_B	normal	B-ALL	#N/A	GSE49031	0.101844	0.127517	0.0963391	0.85049	0.24233	0.140595
ALL_cohort_572_T	normal	T-ALL	#N/A	GSE49031	0.08547	0.0987046	0.0795156	0.826778	0.223947	0.058898
ALL_cohort_573_B	normal	B-ALL	#N/A	GSE49031	0.119582	0.148908	0.115489	0.821087	0.271577	0.215959
ALL_cohort_573_T	normal	T-ALL	#N/A	GSE49031	0.132942	0.158918	0.128979	0.715747	0.305241	0.277391
ALL_cohort_574_B	normal	B-ALL	#N/A	GSE49031	0.11144	0.135317	0.105904	0.835934	0.252955	0.151995
ALL_cohort_574_T	normal	T-ALL	#N/A	GSE49031	0.108505	0.124323	0.103118	0.80632	0.251403	0.104497
ALL_cohort_cd34_e1	normal	LAML	#N/A	GSE49031	0.0807359	0.0890041	0.116734	0.909082	0.197684	0.0196327
BLCA.TCGA-E7-A5KE-01A	tumor	BLCA	Stage II	TCGA	0.126006	0.318358	0.390395	0.104864	0.374597	0.70551
BLCA.TCGA-CF-A7I0-01A	tumor	BLCA	Stage II	TCGA	0.0880751	0.120477	0.149514	0.320223	0.258088	0.282457
BLCA.TCGA-BL-A0C8-01A	tumor	BLCA	Stage I	TCGA	0.280987	0.486164	0.526984	0.336838	0.536946	0.908803
BLCA.TCGA-FJ-A3Z7-01A	tumor	BLCA	Stage IV	TCGA	0.162465	0.354142	0.437855	0.635309	0.425451	0.677644
BLCA.TCGA-4Z-AA83-01A	tumor	BLCA	Stage II	TCGA	0.190083	0.463385	0.519175	0.308141	0.453504	0.862571
BLCA.TCGA-G2-A2EO-01A	tumor	BLCA	Stage III	TCGA	0.21942	0.430256	0.455812	0.484793	0.482989	0.884737
BLCA.TCGA-DK-AA6W-01A	tumor	BLCA	Stage II	TCGA	0.0777546	0.116173	0.157217	0.403476	0.290916	0.398987
BLCA.TCGA-GC-A3BM-01A	tumor	BLCA	Stage II	TCGA	0.0927921	0.383958	0.475516	0.227112	0.346186	0.684611
BLCA.TCGA-GV-A3JV-01A	tumor	BLCA	Stage IV	TCGA	0.290677	0.634686	0.658353	0.429724	0.519279	0.934769
BLCA.TCGA-FD-A5BX-01A	tumor	BLCA	Stage IV	TCGA	0.0919671	0.183397	0.232008	0.50628	0.305957	0.468651
BLCA.TCGA-BT-A42C-01A	tumor	BLCA	Stage II	TCGA	0.142371	0.459055	0.513587	0.394363	0.412797	0.804307
BLCA.TCGA-GV-A40E-01A	tumor	BLCA	Stage II	TCGA	0.111382	0.314164	0.385061	0.462439	0.364928	0.651045
BLCA.TCGA-C4-A0F6-01A	tumor	BLCA	Stage III	TCGA	0.184369	0.330841	0.395587	0.268512	0.445506	0.70741
BLCA.TCGA-GC-A4ZW-01A	tumor	BLCA	Stage III	TCGA	0.142092	0.639275	0.679267	0.731656	0.429032	0.892337
BLCA.TCGA-FD-A43X-01A	tumor	BLCA	Stage II	TCGA	0.0980076	0.327765	0.408084	0.147828	0.347738	0.674478
BLCA.TCGA-DK-AA76-01A	tumor	BLCA	Stage II	TCGA	0.0672947	0.176984	0.255412	0.315544	0.26334	0.464851
BLCA.TCGA-ZF-AA58-01A	tumor	BLCA	Stage IV	TCGA	0.128971	0.273966	0.302271	0.614576	0.380566	0.680177
BLCA.TCGA-PQ-A6FI-01A	tumor	BLCA	Stage II	TCGA	0.0584708	0.0679012	0.0799329	0.334349	0.219768	0.254592
BLCA.TCGA-FD-A3SO-01A	tumor	BLCA	Stage IV	TCGA	0.187789	0.445867	0.474866	0.677779	0.455414	0.851172
BLCA.TCGA-XF-A9SY-01A	tumor	BLCA	Stage IV	TCGA	0.135494	0.222105	0.236473	0.608061	0.360392	0.595947
BLCA.TCGA-UY-A78K-01A	tumor	BLCA	Stage IV	TCGA	0.211013	0.352592	0.379507	0.511467	0.476543	0.851805
BLCA.TCGA-FD-A43N-01A	tumor	BLCA	Stage III	TCGA	0.132911	0.256536	0.332081	0.255517	0.367435	0.625079
BLCA.TCGA-GU-A42R-01A	tumor	BLCA	Stage IV	TCGA	0.0830071	0.246354	0.360029	0.744841	0.32064	0.554148
BLCA.TCGA-XF-A9SX-01A	tumor	BLCA	Stage IV	TCGA	0.290129	0.417672	0.435783	0.627946	0.542318	0.920836
BLCA.TCGA-BL-A13I-01B	tumor	BLCA	Stage III	TCGA	0.162981	0.230381	0.251216	0.550991	0.401098	0.59278
BLCA.TCGA-E7-A85H-01A	tumor	BLCA	Stage III	TCGA	0.103168	0.332545	0.432805	0.772922	0.360988	0.611146
BLCA.TCGA-DK-A3IN-01A	tumor	BLCA	Stage III	TCGA	0.0839619	0.120442	0.149344	0.430101	0.254148	0.272324
BLCA.TCGA-DK-A1AD-01A	tumor	BLCA	Stage IV	TCGA	0.0905722	0.111995	0.144063	0.236223	0.247463	0.29639
BLCA.TCGA-CU-A3QU-01A	tumor	BLCA	Stage IV	TCGA	0.35666	0.663563	0.704388	0.2601	0.54005	0.941102
BLCA.TCGA-XF-AAN5-01A	tumor	BLCA	Stage III	TCGA	0.308724	0.456076	0.458163	0.714371	0.549958	0.949968
BLCA.TCGA-UY-A78O-01A	tumor	BLCA	Stage II	TCGA	0.252519	0.534327	0.576122	0.217282	0.506864	0.920836
BLCA.TCGA-UY-A9PF-01A	tumor	BLCA	Stage IV	TCGA	0.0944354	0.117518	0.136905	0.425343	0.256655	0.235592
BLCA.TCGA-G2-AA3C-01A	tumor	BLCA	Stage IV	TCGA	0.0902853	0.17597	0.215187	0.457019	0.299152	0.436985
BLCA.TCGA-E7-A97Q-01A	tumor	BLCA	Stage IV	TCGA	0.0800831	0.128721	0.173816	0.286998	0.258446	0.347055
BLCA.TCGA-FD-A62S-01A	tumor	BLCA	Stage III	TCGA	0.154459	0.244631	0.266326	0.474987	0.398591	0.632046
BLCA.TCGA-XF-A8HD-01A	tumor	BLCA	Stage III	TCGA	0.282835	0.409273	0.422637	0.569474	0.545661	0.918936
BLCA.TCGA-KQ-A41R-01A	tumor	BLCA	Stage II	TCGA	0.144982	0.376852	0.411835	0.194753	0.409813	0.792907
BLCA.TCGA-XF-AAMR-01A	tumor	BLCA	Stage III	TCGA	0.141537	0.224685	0.258121	0.696406	0.390474	0.560481
BLCA.TCGA-UY-A78N-01A	tumor	BLCA	Stage IV	TCGA	0.245754	0.475736	0.526628	0.364902	0.499582	0.837872
BLCA.TCGA-FD-A6TD-01A	tumor	BLCA	Stage III	TCGA	0.187092	0.364722	0.402186	0.478874	0.452907	0.820139
BLCA.TCGA-GC-A6I3-11A	normal	BLCA	Normal	TCGA	0.159597	0.225591	0.234909	0.681233	0.385221	0.625079
BLCA.TCGA-CU-A0YN-01A	tumor	BLCA	Stage III	TCGA	0.228518	0.350055	0.379023	0.503758	0.500537	0.862571
BLCA.TCGA-K4-A4AB-01B	tumor	BLCA	Stage III	TCGA	0.0866868	0.141965	0.163081	0.276617	0.26525	0.340089
BLCA.TCGA-ZF-AA4X-01A	tumor	BLCA	Stage II	TCGA	0.299988	0.534567	0.579798	0.478302	0.53623	0.921469
BLCA.TCGA-E7-A519-01A	tumor	BLCA	Stage II	TCGA	0.0917514	0.196598	0.238028	0.723478	0.311806	0.492717
BLCA.TCGA-CF-A9FH-01A	tumor	BLCA	Stage II	TCGA	0.0930216	0.380864	0.462004	0.474824	0.361466	0.70931
BLCA.TCGA-GC-A3RC-01A	tumor	BLCA	Stage II	TCGA	0.328655	0.540325	0.586098	0.467898	0.573952	0.938569
BLCA.TCGA-K4-A3WU-01B	tumor	BLCA	Stage III	TCGA	0.162285	0.25436	0.295034	0.604413	0.407903	0.634579
BLCA.TCGA-SY-A9G5-01A	tumor	BLCA	Stage III	TCGA	0.204091	0.385235	0.407775	0.459301	0.470813	0.868271
BLCA.TCGA-BL-A3JM-01A	tumor	BLCA	Stage III	TCGA	0.229431	0.530659	0.555546	0.490752	0.481437	0.90627
BLCA.TCGA-ZF-AA5H-01A	tumor	BLCA	Stage IV	TCGA	0.174703	0.297124	0.335355	0.333682	0.428793	0.761241
BLCA.TCGA-ZF-A9RL-01A	tumor	BLCA	Stage II	TCGA	0.0768333	0.38393	0.47653	0.251779	0.323744	0.69981
BLCA.TCGA-S5-AA26-01A	tumor	BLCA	Stage III	TCGA	0.10307	0.488237	0.549879	0.193236	0.375791	0.79734
BLCA.TCGA-FD-A5BS-01A	tumor	BLCA	Stage III	TCGA	0.136259	0.188126	0.198378	0.624153	0.336278	0.450918
BLCA.TCGA-E7-A4IJ-01A	tumor	BLCA	Stage II	TCGA	0.084804	0.135395	0.196713	0.389738	0.275158	0.385687
BLCA.TCGA-CU-A72E-01A	tumor	BLCA	Stage IV	TCGA	0.0903723	0.146322	0.176612	0.29619	0.272054	0.353388
BLCA.TCGA-2F-A9KP-01A	tumor	BLCA	Stage IV	TCGA	0.134538	0.361854	0.422518	0.284344	0.395726	0.763775
BLCA.TCGA-DK-A3X1-01A	tumor	BLCA	Stage III	TCGA	0.102586	0.153263	0.186777	0.410904	0.300585	0.371754
BLCA.TCGA-XF-A9SL-01A	tumor	BLCA	Stage IV	TCGA	0.138916	0.19308	0.202492	0.733706	0.337472	0.452185
BLCA.TCGA-BL-A13J-01A	tumor	BLCA	Stage IV	TCGA	0.158305	0.495001	0.527937	0.517299	0.432613	0.842305
BLCA.TCGA-GU-A42P-01A	tumor	BLCA	Stage IV	TCGA	0.0653733	0.137356	0.210473	0.217637	0.226453	0.404053
BLCA.TCGA-DK-A6B0-01A	tumor	BLCA	Stage II	TCGA	0.0558952	0.101109	0.129592	0.770773	0.226453	0.302723
BLCA.TCGA-G2-A2EJ-01A	tumor	BLCA	Stage II	TCGA	0.158075	0.362851	0.382711	0.510992	0.414707	0.771374
BLCA.TCGA-FD-A5BU-01A	tumor	BLCA	Stage II	TCGA	0.130113	0.211475	0.23876	0.561195	0.355975	0.530716
BLCA.TCGA-E7-A97P-01A	tumor	BLCA	Stage II	TCGA	0.155655	0.32605	0.350587	0.499998	0.411006	0.775174
BLCA.TCGA-DK-A3IK-01A	tumor	BLCA	Stage IV	TCGA	0.11766	0.269931	0.330686	0.440364	0.344634	0.613046
BLCA.TCGA-BL-A5ZZ-01A	tumor	BLCA	Stage III	TCGA	0.100404	0.265307	0.332117	0.460958	0.348573	0.573148
BLCA.TCGA-XF-A8HI-01A	tumor	BLCA	Stage IV	TCGA	0.0947033	0.318657	0.361784	0.429743	0.340217	0.667511
BLCA.TCGA-DK-AA74-01A	tumor	BLCA	Stage III	TCGA	0.124751	0.240674	0.262199	0.62953	0.35872	0.640912
BLCA.TCGA-BT-A20U-01A	tumor	BLCA	Stage III	TCGA	0.248644	0.404426	0.417299	0.593336	0.515817	0.924003
BLCA.TCGA-XF-AAMW-01A	tumor	BLCA	Stage IV	TCGA	0.108513	0.27306	0.313424	0.384495	0.344634	0.646612
BLCA.TCGA-E7-A6MF-01A	tumor	BLCA	Stage II	TCGA	0.0598243	0.0659784	0.0681134	0.79604	0.156977	0.0614313
BLCA.TCGA-BL-A13I-01A	tumor	BLCA	Stage III	TCGA	0.15047	0.22195	0.243126	0.576049	0.387609	0.559215
BLCA.TCGA-BT-A20O-01A	tumor	BLCA	Stage III	TCGA	0.187665	0.258358	0.27142	0.65755	0.44276	0.737809
BLCA.TCGA-C4-A0F7-01A	tumor	BLCA	Stage IV	TCGA	0.122525	0.465212	0.517464	0.713115	0.388564	0.732742
BLCA.TCGA-FD-A5BY-01A	tumor	BLCA	Stage III	TCGA	0.220701	0.55176	0.564371	0.452578	0.477498	0.90057
BLCA.TCGA-DK-A3WY-01A	tumor	BLCA	Stage III	TCGA	0.131083	0.167164	0.17238	0.796899	0.312522	0.324256
BLCA.TCGA-XF-A9SZ-01A	tumor	BLCA	Stage IV	TCGA	0.0917212	0.254476	0.297422	0.559982	0.329115	0.595313
BLCA.TCGA-K4-A83P-01A	tumor	BLCA	Stage IV	TCGA	0.135658	0.18684	0.205106	0.61009	0.338665	0.448385
BLCA.TCGA-ZF-A9R9-01A	tumor	BLCA	Stage IV	TCGA	0.512823	0.725633	0.736761	0.330116	0.600334	0.970868
BLCA.TCGA-XF-A8HB-01A	tumor	BLCA	Stage II	TCGA	0.316707	0.742124	0.753857	0.482741	0.514027	0.940469
BLCA.TCGA-4Z-AA86-01A	tumor	BLCA	Stage IV	TCGA	0.191531	0.31569	0.327552	0.582003	0.453265	0.846105
BLCA.TCGA-E7-A7XN-01A	tumor	BLCA	Stage III	TCGA	0.166451	0.284634	0.290524	0.576556	0.420198	0.785307
BLCA.TCGA-XF-AAMT-01A	tumor	BLCA	Stage IV	TCGA	0.0788203	0.137981	0.151512	0.475047	0.251045	0.302723
BLCA.TCGA-FD-A3B6-01A	tumor	BLCA	Stage II	TCGA	0.176366	0.32788	0.365198	0.460298	0.440372	0.766308
BLCA.TCGA-CU-A3KJ-01A	tumor	BLCA	Stage III	TCGA	0.0835064	0.342108	0.41549	0.409247	0.328996	0.657378
BLCA.TCGA-BT-A0S7-01A	tumor	BLCA	Stage III	TCGA	0.0824022	0.124068	0.153729	0.516042	0.244001	0.304623
BLCA.TCGA-XF-AAML-01A	tumor	BLCA	Stage II	TCGA	0.126713	0.473182	0.53221	0.616449	0.403366	0.792907
BLCA.TCGA-FD-A5BZ-01A	tumor	BLCA	Stage IV	TCGA	0.126626	0.282168	0.332502	0.455538	0.373523	0.654212
BLCA.TCGA-XF-A9SH-01A	tumor	BLCA	Stage II	TCGA	0.105277	0.274874	0.312853	0.299978	0.346305	0.644712
BLCA.TCGA-LT-A5Z6-01A	tumor	BLCA	Stage II	TCGA	0.199548	0.458221	0.501939	0.585102	0.464844	0.844205
BLCA.TCGA-GD-A6C6-01A	tumor	BLCA	Stage III	TCGA	0.108953	0.245352	0.328571	0.254499	0.348573	0.561748
BLCA.TCGA-DK-AA6T-01A	tumor	BLCA	Stage II	TCGA	0.198358	0.343162	0.338448	0.530625	0.464009	0.741609
BLCA.TCGA-ZF-A9R4-01A	tumor	BLCA	Stage II	TCGA	0.103567	0.487816	0.573121	0.30615	0.373165	0.752375
BLCA.TCGA-FD-A3NA-01A	tumor	BLCA	Stage II	TCGA	0.0895058	0.160071	0.222094	0.424647	0.296168	0.41482
BLCA.TCGA-DK-A6B6-01A	tumor	BLCA	Stage II	TCGA	0.16603	0.388112	0.44478	0.49347	0.431539	0.811273
BLCA.TCGA-GU-A762-01A	tumor	BLCA	Stage IV	TCGA	0.259432	0.403135	0.413867	0.58619	0.527158	0.929702
BLCA.TCGA-E7-A6ME-01A	tumor	BLCA	Stage II	TCGA	0.10042	0.287207	0.371025	0.521388	0.333294	0.595313
BLCA.TCGA-ZF-A9RN-01A	tumor	BLCA	Stage III	TCGA	0.0865701	0.338187	0.403104	0.417561	0.315745	0.663078
BLCA.TCGA-DK-A6B1-01A	tumor	BLCA	Stage II	TCGA	0.187995	0.504258	0.564885	0.494675	0.456249	0.854972
BLCA.TCGA-HQ-A2OE-01A	tumor	BLCA	#N/A	TCGA	0.0947482	0.238123	0.3286	0.21936	0.310732	0.559215
BLCA.TCGA-DK-A1AA-01A	tumor	BLCA	Stage III	TCGA	0.0876655	0.245714	0.304518	0.21961	0.305479	0.571881
BLCA.TCGA-GD-A3OQ-01A	tumor	BLCA	Stage IV	TCGA	0.18127	0.52773	0.56671	0.336516	0.448251	0.879037
BLCA.TCGA-LT-A8JT-01A	tumor	BLCA	Stage II	TCGA	0.156431	0.434851	0.504606	0.204614	0.419601	0.823306
BLCA.TCGA-G2-A2EK-01A	tumor	BLCA	Stage II	TCGA	0.106633	0.203965	0.249059	0.411968	0.329712	0.511083
BLCA.TCGA-CU-A0YO-01A	tumor	BLCA	Stage IV	TCGA	0.161679	0.266874	0.288279	0.660761	0.408022	0.692844
BLCA.TCGA-FD-A3SN-01A	tumor	BLCA	Stage III	TCGA	0.341966	0.572451	0.588856	0.405455	0.538737	0.948702
BLCA.TCGA-DK-A1A6-06A	tumor	BLCA	metastasis	TCGA	0.150338	0.374175	0.420722	0.417079	0.413991	0.80684
BLCA.TCGA-XF-AAMQ-01A	tumor	BLCA	Stage II	TCGA	0.191136	0.545974	0.58216	0.353982	0.45804	0.880304
BLCA.TCGA-2F-A9KT-01A	tumor	BLCA	Stage II	TCGA	0.080197	0.179498	0.256109	0.486423	0.296646	0.466118
BLCA.TCGA-FD-A3N5-01A	tumor	BLCA	Stage II	TCGA	0.262491	0.514836	0.543011	0.379321	0.514027	0.927802
BLCA.TCGA-XF-A8HG-01A	tumor	BLCA	Stage III	TCGA	0.21341	0.464573	0.532032	0.169913	0.480363	0.843572
BLCA.TCGA-ZF-AA4W-01A	tumor	BLCA	Stage III	TCGA	0.0929752	0.180609	0.192414	0.662483	0.298436	0.454718
BLCA.TCGA-E7-A541-01A	tumor	BLCA	Stage II	TCGA	0.40146	0.493983	0.511566	0.480628	0.659305	0.985434
BLCA.TCGA-ZF-A9RM-01A	tumor	BLCA	Stage II	TCGA	0.0716223	0.237428	0.347459	0.652009	0.309657	0.547182
BLCA.TCGA-FD-A3B7-01A	tumor	BLCA	Stage III	TCGA	0.141227	0.226038	0.243045	0.631981	0.370538	0.60418
BLCA.TCGA-DK-A6B5-01A	tumor	BLCA	Stage IV	TCGA	0.0746413	0.107508	0.126766	0.342772	0.249373	0.281191
BLCA.TCGA-ZF-A9R1-01A	tumor	BLCA	Stage IV	TCGA	0.170487	0.32951	0.379908	0.491822	0.430584	0.768841
BLCA.TCGA-GU-A764-01A	tumor	BLCA	Stage II	TCGA	0.17537	0.266893	0.279482	0.542337	0.42748	0.739075
BLCA.TCGA-XF-AAMY-01A	tumor	BLCA	Stage III	TCGA	0.0825789	0.167979	0.244945	0.442504	0.290796	0.448385
BLCA.TCGA-FD-A3SP-01A	tumor	BLCA	Stage III	TCGA	0.122768	0.213287	0.252543	0.591538	0.339143	0.539582
BLCA.TCGA-FD-A6TB-01A	tumor	BLCA	Stage III	TCGA	0.159411	0.236876	0.266163	0.6069	0.399546	0.628246
BLCA.TCGA-GU-AATQ-01A	tumor	BLCA	Stage III	TCGA	0.0800084	0.17708	0.224949	0.267309	0.277904	0.454718
BLCA.TCGA-K4-A4AC-01A	tumor	BLCA	Stage II	TCGA	0.156331	0.275218	0.31168	0.568844	0.400501	0.701077
BLCA.TCGA-FD-A3B5-01A	tumor	BLCA	Stage IV	TCGA	0.0794255	0.208927	0.277397	0.376755	0.291393	0.516783
BLCA.TCGA-ZF-AA56-01A	tumor	BLCA	Stage III	TCGA	0.142668	0.243425	0.264345	0.539908	0.371016	0.637745
BLCA.TCGA-2F-A9KW-01A	tumor	BLCA	Stage III	TCGA	0.0844308	0.234165	0.34412	0.390315	0.316581	0.536415
BLCA.TCGA-E7-A677-01A	tumor	BLCA	Stage II	TCGA	0.152093	0.512172	0.554406	0.382709	0.431061	0.835972
BLCA.TCGA-CF-A8HY-01A	tumor	BLCA	Stage II	TCGA	0.0650716	0.234674	0.296552	0.46528	0.2748	0.544649
BLCA.TCGA-4Z-AA7Q-01A	tumor	BLCA	Stage III	TCGA	0.147839	0.227575	0.249755	0.552589	0.365644	0.599747
BLCA.TCGA-ZF-A9RF-01A	tumor	BLCA	Stage II	TCGA	0.14232	0.320772	0.361738	0.40961	0.403366	0.730209
BLCA.TCGA-XF-A8HF-01A	tumor	BLCA	Stage III	TCGA	0.135156	0.263994	0.309793	0.224717	0.387728	0.639012
BLCA.TCGA-BL-A13J-01B	tumor	BLCA	Stage IV	TCGA	0.174851	0.540631	0.574249	0.488825	0.447535	0.849272
BLCA.TCGA-UY-A9PH-01A	tumor	BLCA	Stage II	TCGA	0.0941239	0.171351	0.208387	0.404443	0.280649	0.419886
BLCA.TCGA-HQ-A2OF-01A	tumor	BLCA	Stage III	TCGA	0.145831	0.663253	0.673819	0.583722	0.436314	0.862571
BLCA.TCGA-XF-A8HE-01A	tumor	BLCA	Stage III	TCGA	0.105359	0.160871	0.19095	0.593512	0.294616	0.374288
BLCA.TCGA-DK-A3IM-01A	tumor	BLCA	Stage III	TCGA	0.0776979	0.263765	0.343812	0.662351	0.302614	0.563015
BLCA.TCGA-DK-A1AE-01A	tumor	BLCA	Stage III	TCGA	0.0945131	0.277129	0.33494	0.32584	0.328877	0.612413
BLCA.TCGA-DK-A3IT-01A	tumor	BLCA	Stage III	TCGA	0.136207	0.275664	0.316532	0.454911	0.374597	0.667511
BLCA.TCGA-DK-A1AB-01A	tumor	BLCA	Stage IV	TCGA	0.0943317	0.126907	0.135049	0.788252	0.277307	0.316023
BLCA.TCGA-MV-A51V-01A	tumor	BLCA	Stage III	TCGA	0.0954835	0.226971	0.297596	0.564547	0.325773	0.545915
BLCA.TCGA-FJ-A3ZF-01A	tumor	BLCA	Stage III	TCGA	0.0909358	0.214156	0.294595	0.151769	0.316939	0.521849
BLCA.TCGA-BT-A3PJ-01A	tumor	BLCA	Stage III	TCGA	0.18878	0.372982	0.421547	0.352009	0.454578	0.800507
BLCA.TCGA-FT-A3EE-01A	tumor	BLCA	Stage III	TCGA	0.192562	0.353241	0.404832	0.354467	0.455772	0.791007
BLCA.TCGA-CF-A3MH-01A	tumor	BLCA	Stage II	TCGA	0.0950096	0.308554	0.373347	0.224458	0.336875	0.658645
BLCA.TCGA-DK-AA6S-01A	tumor	BLCA	Stage III	TCGA	0.134271	0.276726	0.334397	0.490978	0.387251	0.618746
BLCA.TCGA-BT-A2LA-01A	tumor	BLCA	Stage III	TCGA	0.0477834	0.294347	0.415005	0.49539	0.28053	0.545915
BLCA.TCGA-E5-A4TZ-01A	tumor	BLCA	Stage IV	TCGA	0.0855353	0.294798	0.385631	0.244394	0.327802	0.59848
BLCA.TCGA-LC-A66R-01A	tumor	BLCA	Stage IV	TCGA	0.178717	0.347803	0.387008	0.433072	0.436433	0.825206
BLCA.TCGA-FJ-A871-01A	tumor	BLCA	Stage III	TCGA	0.085548	0.189196	0.211733	0.568835	0.311687	0.486384
BLCA.TCGA-BT-A20N-11A	normal	BLCA	Normal	TCGA	0.096668	0.100008	0.100799	0.812903	0.22514	0.0474984
BLCA.TCGA-E5-A4U1-01A	tumor	BLCA	Stage II	TCGA	0.0874191	0.389972	0.48336	0.340178	0.342724	0.689044
BLCA.TCGA-GD-A3OP-11A	normal	BLCA	Normal	TCGA	0.101892	0.132398	0.138372	0.720652	0.268115	0.184294
BLCA.TCGA-G2-AA3B-01A	tumor	BLCA	Stage II	TCGA	0.230492	0.430038	0.478078	0.271908	0.50388	0.905003
BLCA.TCGA-4Z-AA7R-01A	tumor	BLCA	Stage IV	TCGA	0.0633362	0.0930258	0.143966	0.147587	0.219291	0.31349
BLCA.TCGA-4Z-AA7N-01A	tumor	BLCA	Stage III	TCGA	0.122205	0.168822	0.180143	0.671144	0.297601	0.347055
BLCA.TCGA-UY-A9PA-01A	tumor	BLCA	Stage III	TCGA	0.156228	0.227929	0.248452	0.6721	0.392861	0.619379
BLCA.TCGA-H4-A2HQ-01A	tumor	BLCA	Stage IV	TCGA	0.075804	0.129598	0.176926	0.316597	0.239943	0.379987
BLCA.TCGA-CF-A1HS-01A	tumor	BLCA	Stage III	TCGA	0.169032	0.386874	0.433179	0.540803	0.426286	0.771374
BLCA.TCGA-R3-A69X-01A	tumor	BLCA	Stage III	TCGA	0.111864	0.187725	0.220247	0.569585	0.320998	0.461685
BLCA.TCGA-XF-AAN8-01A	tumor	BLCA	Stage III	TCGA	0.0665014	0.0727318	0.0753164	0.794733	0.193864	0.0164661
BLCA.TCGA-ZF-A9R3-01A	tumor	BLCA	Stage II	TCGA	0.117231	0.419105	0.4672	0.330039	0.381401	0.767574
BLCA.TCGA-DK-A3IQ-01A	tumor	BLCA	Stage III	TCGA	0.103583	0.217907	0.254339	0.615412	0.326131	0.545282
BLCA.TCGA-FD-A6TH-01A	tumor	BLCA	Stage IV	TCGA	0.258349	0.607928	0.641687	0.343074	0.497792	0.91387
BLCA.TCGA-ZF-AA5N-01A	tumor	BLCA	Stage IV	TCGA	0.280736	0.47226	0.511206	0.337941	0.543154	0.920203
BLCA.TCGA-5N-A9KM-01A	tumor	BLCA	Stage III	TCGA	0.154739	0.418611	0.477268	0.33199	0.42748	0.802407
BLCA.TCGA-E7-A3X6-01A	tumor	BLCA	Stage II	TCGA	0.110607	0.251725	0.309612	0.361493	0.341411	0.58898
BLCA.TCGA-E7-A8O8-01A	tumor	BLCA	Stage II	TCGA	0.103462	0.313791	0.392624	0.130119	0.339382	0.672578
BLCA.TCGA-UY-A9PD-01A	tumor	BLCA	Stage III	TCGA	0.0825931	0.230029	0.31645	0.249801	0.310135	0.538315
BLCA.TCGA-DK-AA77-01A	tumor	BLCA	Stage II	TCGA	0.0949906	0.220047	0.284699	0.301645	0.30918	0.542749
BLCA.TCGA-FD-A6TA-01A	tumor	BLCA	Stage IV	TCGA	0.13008	0.305089	0.376158	0.387873	0.363973	0.670044
BLCA.TCGA-DK-A3IV-01A	tumor	BLCA	Stage II	TCGA	0.168948	0.330187	0.371944	0.452155	0.430584	0.79354
BLCA.TCGA-FD-A6TK-01A	tumor	BLCA	Stage III	TCGA	0.146479	0.238937	0.268312	0.538842	0.37591	0.605446
BLCA.TCGA-CF-A3MG-01A	tumor	BLCA	Stage II	TCGA	0.0855642	0.321664	0.389908	0.147684	0.33401	0.677011
BLCA.TCGA-4Z-AA81-01A	tumor	BLCA	Stage II	TCGA	0.278854	0.465957	0.488651	0.309188	0.534559	0.942369
BLCA.TCGA-BL-A13J-11A	normal	BLCA	Normal	TCGA	0.0715943	0.0687387	0.0691104	0.775168	0.19088	0.0265991
BLCA.TCGA-ZF-AA5P-01A	tumor	BLCA	Stage IV	TCGA	0.11033	0.145656	0.158883	0.651193	0.2748	0.249525
BLCA.TCGA-CU-A0YR-11A	normal	BLCA	Normal	TCGA	0.100925	0.112777	0.115723	0.748331	0.231467	0.060798
BLCA.TCGA-FD-A3B3-01A	tumor	BLCA	Stage III	TCGA	0.127736	0.224024	0.254409	0.60595	0.3512	0.570614
BLCA.TCGA-GC-A3RD-01A	tumor	BLCA	Stage III	TCGA	0.0845598	0.201505	0.286262	0.364922	0.311448	0.50285
BLCA.TCGA-DK-A2I1-01A	tumor	BLCA	Stage II	TCGA	0.0867565	0.123527	0.150598	0.362401	0.251283	0.298923
BLCA.TCGA-DK-A3IU-01A	tumor	BLCA	Stage II	TCGA	0.162247	0.306045	0.340305	0.556341	0.416975	0.761875
BLCA.TCGA-G2-A2EF-01A	tumor	BLCA	Stage II	TCGA	0.230651	0.410389	0.443484	0.424018	0.50006	0.838505
BLCA.TCGA-FD-A62O-01A	tumor	BLCA	Stage IV	TCGA	0.228254	0.520298	0.602529	0.258205	0.490748	0.872704
BLCA.TCGA-K4-A3WS-01A	tumor	BLCA	Stage III	TCGA	0.130756	0.322153	0.369874	0.6077	0.380685	0.698543
BLCA.TCGA-KQ-A41P-01A	tumor	BLCA	Stage IV	TCGA	0.0983816	0.166239	0.217915	0.218567	0.314552	0.438885
BLCA.TCGA-K4-AAQO-01A	tumor	BLCA	Stage III	TCGA	0.107022	0.159089	0.201805	0.544697	0.32064	0.397087
BLCA.TCGA-XF-A9SM-01A	tumor	BLCA	Stage III	TCGA	0.106995	0.190752	0.21988	0.59709	0.32064	0.468018
BLCA.TCGA-DK-A2I4-01A	tumor	BLCA	Stage III	TCGA	0.223294	0.349765	0.368799	0.601771	0.491703	0.872071
BLCA.TCGA-BT-A20Q-01A	tumor	BLCA	Stage IV	TCGA	0.215614	0.398163	0.447235	0.636505	0.484302	0.803673
BLCA.TCGA-YC-A9TC-01A	tumor	BLCA	Stage IV	TCGA	0.0828706	0.276543	0.304217	0.43533	0.31873	0.626346
BLCA.TCGA-FD-A3SL-01A	tumor	BLCA	Stage IV	TCGA	0.111965	0.372977	0.425734	0.53759	0.371732	0.68841
BLCA.TCGA-4Z-AA80-01A	tumor	BLCA	Stage II	TCGA	0.0900812	0.174598	0.239529	0.305633	0.291393	0.452185
BLCA.TCGA-FD-A3SJ-01A	tumor	BLCA	Stage IV	TCGA	0.0723324	0.0854857	0.0964061	0.512433	0.221201	0.176061
BLCA.TCGA-FD-A43P-01A	tumor	BLCA	Stage II	TCGA	0.133545	0.359684	0.430854	0.636887	0.383908	0.687777
BLCA.TCGA-CU-A3YL-01A	tumor	BLCA	Stage III	TCGA	0.140053	0.561235	0.600855	0.408823	0.416617	0.842939
BLCA.TCGA-UY-A8OB-01A	tumor	BLCA	Stage IV	TCGA	0.255996	0.448892	0.491669	0.284868	0.514027	0.863838
BLCA.TCGA-BT-A20P-01A	tumor	BLCA	Stage III	TCGA	0.180466	0.575929	0.664021	0.821443	0.449326	0.825839
BLCA.TCGA-E7-A7PW-01A	tumor	BLCA	Stage III	TCGA	0.112833	0.496045	0.583008	0.539442	0.385102	0.768841
BLCA.TCGA-DK-A1AG-01A	tumor	BLCA	Stage III	TCGA	0.0945291	0.296179	0.371612	0.463628	0.317536	0.635845
BLCA.TCGA-XF-A9T3-01A	tumor	BLCA	Stage IV	TCGA	0.17866	0.265085	0.285375	0.469324	0.435717	0.692844
BLCA.TCGA-4Z-AA87-01A	tumor	BLCA	Stage III	TCGA	0.108144	0.28535	0.354862	0.271709	0.353229	0.604813
BLCA.TCGA-CF-A8HX-01A	tumor	BLCA	Stage II	TCGA	0.121971	0.300393	0.378399	0.153017	0.372568	0.69031
BLCA.TCGA-BT-A42B-01A	tumor	BLCA	Stage IV	TCGA	0.37814	0.616785	0.630934	0.342421	0.556882	0.965801
BLCA.TCGA-CF-A47Y-01A	tumor	BLCA	Stage II	TCGA	0.0847617	0.139699	0.16917	0.617916	0.270144	0.366054
BLCA.TCGA-E7-A3Y1-01A	tumor	BLCA	Stage II	TCGA	0.104081	0.195849	0.229601	0.384512	0.304286	0.487017
BLCA.TCGA-XF-A9ST-01A	tumor	BLCA	Stage III	TCGA	0.401556	0.738043	0.735754	0.771055	0.557718	0.886004
BLCA.TCGA-DK-A3WW-01A	tumor	BLCA	Stage III	TCGA	0.153268	0.315206	0.344236	0.507342	0.407664	0.756175
BLCA.TCGA-C4-A0F1-01A	tumor	BLCA	Stage III	TCGA	0.0738378	0.0828985	0.088998	0.397062	0.197804	0.126029
BLCA.TCGA-CF-A3MF-01A	tumor	BLCA	Stage III	TCGA	0.13926	0.407948	0.46189	0.206293	0.408977	0.799873
BLCA.TCGA-XF-AAMZ-01A	tumor	BLCA	Stage IV	TCGA	0.232327	0.40177	0.421161	0.598218	0.495523	0.913236
BLCA.TCGA-DK-AA6R-01A	tumor	BLCA	Stage IV	TCGA	0.119484	0.23583	0.276488	0.499018	0.347857	0.58898
BLCA.TCGA-GV-A40G-01A	tumor	BLCA	Stage II	TCGA	0.224224	0.633575	0.691473	0.481615	0.483944	0.901837
BLCA.TCGA-ZF-A9R0-01A	tumor	BLCA	Stage III	TCGA	0.180967	0.400264	0.446463	0.374269	0.450877	0.820773
BLCA.TCGA-K4-A6MB-01A	tumor	BLCA	Stage IV	TCGA	0.062798	0.169051	0.265886	0.289226	0.277188	0.468651
BLCA.TCGA-K4-A54R-01A	tumor	BLCA	Stage II	TCGA	0.281955	0.516217	0.529558	0.5381	0.512117	0.913236
BLCA.TCGA-BT-A20W-01A	tumor	BLCA	Stage II	TCGA	0.183473	0.359266	0.406909	0.479127	0.444192	0.796707
BLCA.TCGA-YC-A89H-01A	tumor	BLCA	Stage II	TCGA	0.205743	0.334264	0.372849	0.410618	0.471052	0.798607
BLCA.TCGA-CU-A0YN-11A	normal	BLCA	Normal	TCGA	0.0757618	0.0742303	0.0748634	0.771275	0.190999	0.0322989
BLCA.TCGA-GD-A2C5-01A	tumor	BLCA	Stage IV	TCGA	0.163816	0.405931	0.451725	0.369112	0.430345	0.831539
BLCA.TCGA-XF-A9SJ-01A	tumor	BLCA	Stage IV	TCGA	0.231799	0.404185	0.421414	0.552569	0.493972	0.918936
BLCA.TCGA-BT-A20V-01A	tumor	BLCA	Stage IV	TCGA	0.188148	0.41577	0.442366	0.38733	0.454101	0.790374
BLCA.TCGA-XF-A9SG-01A	tumor	BLCA	Stage II	TCGA	0.119587	0.26315	0.31787	0.445847	0.367793	0.638379
BLCA.TCGA-UY-A9PE-01A	tumor	BLCA	Stage IV	TCGA	0.125919	0.361575	0.425186	0.377307	0.37973	0.695377
BLCA.TCGA-K4-A5RJ-01A	tumor	BLCA	Stage II	TCGA	0.153616	0.349691	0.382819	0.711672	0.414707	0.773908
BLCA.TCGA-DK-A1AF-01A	tumor	BLCA	Stage IV	TCGA	0.116408	0.151226	0.162608	0.697679	0.289483	0.272324
BLCA.TCGA-DK-A2I6-01A	tumor	BLCA	Stage IV	TCGA	0.073542	0.167338	0.222114	0.332742	0.281724	0.440785
BLCA.TCGA-FD-A3B4-01A	tumor	BLCA	Stage III	TCGA	0.197698	0.477583	0.485475	0.636386	0.463531	0.88727
BLCA.TCGA-G2-A2EC-01A	tumor	BLCA	Stage II	TCGA	0.234085	0.453576	0.478777	0.531036	0.494807	0.90057
BLCA.TCGA-CF-A9FF-01A	tumor	BLCA	Stage II	TCGA	0.134458	0.313888	0.366917	0.325561	0.377581	0.708043
BLCA.TCGA-S5-A6DX-01A	tumor	BLCA	Stage IV	TCGA	0.119059	0.343375	0.406324	0.521436	0.362302	0.679544
BLCA.TCGA-GC-A3OO-01A	tumor	BLCA	Stage II	TCGA	0.209145	0.347716	0.365016	0.630203	0.476662	0.854338
BLCA.TCGA-E7-A7DU-01A	tumor	BLCA	Stage III	TCGA	0.0640981	0.18196	0.251621	0.277738	0.255342	0.478151
BLCA.TCGA-DK-A2HX-01A	tumor	BLCA	Stage IV	TCGA	0.200106	0.437972	0.472489	0.605459	0.465799	0.868271
BLCA.TCGA-G2-A3IB-01A	tumor	BLCA	Stage II	TCGA	0.0939671	0.289981	0.315789	0.155914	0.331861	0.630146
BLCA.TCGA-E7-A8O7-01A	tumor	BLCA	Stage II	TCGA	0.0999247	0.287137	0.333975	0.598032	0.339024	0.648512
BLCA.TCGA-XF-A9T2-01A	tumor	BLCA	Stage III	TCGA	0.0668804	0.239993	0.309151	0.21855	0.265011	0.538949
BLCA.TCGA-FD-A3N6-01A	tumor	BLCA	Stage II	TCGA	0.1535	0.448653	0.456685	0.227685	0.420079	0.832172
BLCA.TCGA-CF-A47W-01A	tumor	BLCA	Stage II	TCGA	0.0682262	0.106489	0.129169	0.600986	0.238152	0.278024
BLCA.TCGA-XF-AAMJ-01A	tumor	BLCA	Stage III	TCGA	0.252849	0.356465	0.36286	0.614257	0.524054	0.906903
BLCA.TCGA-KQ-A41N-01A	tumor	BLCA	Stage III	TCGA	0.0890576	0.132133	0.151425	0.266034	0.24436	0.279924
BLCA.TCGA-E7-A6MD-01A	tumor	BLCA	Stage IV	TCGA	0.121597	0.331899	0.374653	0.438764	0.370658	0.706143
BLCA.TCGA-GD-A3OS-01A	tumor	BLCA	Stage II	TCGA	0.0769549	0.237271	0.310702	0.564118	0.325892	0.526282
BLCA.TCGA-ZF-AA52-01A	tumor	BLCA	Stage III	TCGA	0.238972	0.364593	0.380039	0.49231	0.504596	0.901837
BLCA.TCGA-ZF-A9RE-01A	tumor	BLCA	Stage II	TCGA	0.0880445	0.250694	0.306782	0.364152	0.311567	0.60038
BLCA.TCGA-GD-A76B-01A	tumor	BLCA	Stage II	TCGA	0.181138	0.388496	0.41457	0.495496	0.447654	0.849905
BLCA.TCGA-FD-A3SM-01A	tumor	BLCA	Stage IV	TCGA	0.0747812	0.103944	0.134458	0.362095	0.248538	0.271058
BLCA.TCGA-E7-A7DV-01A	tumor	BLCA	Stage IV	TCGA	0.106748	0.162094	0.192583	0.467807	0.289602	0.378087
BLCA.TCGA-GC-A3YS-01A	tumor	BLCA	Stage IV	TCGA	0.183581	0.414959	0.464222	0.49259	0.451474	0.816973
BLCA.TCGA-G2-A3IE-01A	tumor	BLCA	Stage II	TCGA	0.0899408	0.158925	0.193354	0.372508	0.276471	0.382521
BLCA.TCGA-XF-AAN3-01A	tumor	BLCA	Stage IV	TCGA	0.266915	0.461	0.468131	0.449075	0.520234	0.943002
BLCA.TCGA-4Z-AA7O-01A	tumor	BLCA	Stage II	TCGA	0.108448	0.350284	0.424382	0.191437	0.36075	0.718809
BLCA.TCGA-YC-A8S6-01A	tumor	BLCA	Stage II	TCGA	0.145897	0.264754	0.281749	0.637005	0.394652	0.722609
BLCA.TCGA-FJ-A3ZE-01A	tumor	BLCA	Stage IV	TCGA	0.0770169	0.302116	0.358099	0.344531	0.324699	0.625079
BLCA.TCGA-BT-A20V-11A	normal	BLCA	Normal	TCGA	0.104539	0.116671	0.123061	0.773934	0.259878	0.106396
BLCA.TCGA-FD-A3SR-01A	tumor	BLCA	Stage IV	TCGA	0.143551	0.430554	0.481413	0.682716	0.413513	0.792907
BLCA.TCGA-E7-A5KF-01A	tumor	BLCA	Stage II	TCGA	0.0698725	0.181536	0.238129	0.593813	0.265608	0.473718
BLCA.TCGA-GC-A6I1-01A	tumor	BLCA	Stage II	TCGA	0.161306	0.356849	0.376687	0.441677	0.419721	0.823939
BLCA.TCGA-HQ-A5ND-01A	tumor	BLCA	Stage IV	TCGA	0.0788402	0.21407	0.271173	0.330176	0.299511	0.522483
BLCA.TCGA-GC-A6I3-01A	tumor	BLCA	Stage IV	TCGA	0.157009	0.330028	0.378228	0.513319	0.415065	0.729576
BLCA.TCGA-4Z-AA7W-01A	tumor	BLCA	Stage II	TCGA	0.119995	0.255013	0.288973	0.507698	0.34738	0.624446
BLCA.TCGA-GU-A766-01A	tumor	BLCA	Stage II	TCGA	0.112543	0.234015	0.273392	0.612701	0.334607	0.561748
BLCA.TCGA-4Z-AA7S-01A	tumor	BLCA	Stage III	TCGA	0.210473	0.5957	0.654939	0.328007	0.475469	0.89867
BLCA.TCGA-ZF-A9RG-01A	tumor	BLCA	Stage III	TCGA	0.177324	0.314612	0.332588	0.622961	0.433807	0.811273
BLCA.TCGA-GC-A3I6-01A	tumor	BLCA	Stage III	TCGA	0.190494	0.530632	0.548642	0.56321	0.458637	0.878404
BLCA.TCGA-H4-A2HO-01A	tumor	BLCA	Stage III	TCGA	0.109656	0.181598	0.276952	0.382802	0.344157	0.474984
BLCA.TCGA-XF-AAN2-01A	tumor	BLCA	Stage II	TCGA	0.203391	0.460525	0.495759	0.552427	0.468784	0.874604
BLCA.TCGA-ZF-AA4N-01A	tumor	BLCA	Stage II	TCGA	0.14922	0.383295	0.416548	0.369698	0.414826	0.78594
BLCA.TCGA-GV-A3JW-01A	tumor	BLCA	Stage II	TCGA	0.0651239	0.245758	0.308923	0.445856	0.281366	0.551615
BLCA.TCGA-GU-AATP-01A	tumor	BLCA	Stage IV	TCGA	0.0783278	0.189012	0.274978	0.457162	0.287812	0.48765
BLCA.TCGA-DK-A1AC-01A	tumor	BLCA	Stage III	TCGA	0.116666	0.219685	0.280274	0.545549	0.331503	0.537049
BLCA.TCGA-FD-A6TE-01A	tumor	BLCA	Stage IV	TCGA	0.188398	0.526147	0.575566	0.588321	0.455533	0.863838
BLCA.TCGA-C4-A0EZ-01A	tumor	BLCA	Stage IV	TCGA	0.10599	0.52465	0.615955	0.63061	0.383073	0.753642
BLCA.TCGA-DK-A1A7-01A	tumor	BLCA	Stage IV	TCGA	0.103608	0.362348	0.443034	0.614635	0.350722	0.685877
BLCA.TCGA-FD-A3B8-01A	tumor	BLCA	Stage II	TCGA	0.10781	0.129138	0.134307	0.702951	0.264414	0.141862
BLCA.TCGA-FD-A3SQ-01A	tumor	BLCA	Stage IV	TCGA	0.159167	0.313516	0.359567	0.559688	0.410648	0.747942
BLCA.TCGA-KQ-A41O-01A	tumor	BLCA	Stage IV	TCGA	0.109361	0.322592	0.403978	0.131421	0.36457	0.659278
BLCA.TCGA-GV-A3QF-01A	tumor	BLCA	Stage IV	TCGA	0.173166	0.416054	0.459825	0.434225	0.443715	0.832806
BLCA.TCGA-ZF-AA4V-01A	tumor	BLCA	Stage III	TCGA	0.203049	0.46357	0.492429	0.369877	0.468425	0.898037
BLCA.TCGA-GD-A3OP-01A	tumor	BLCA	Stage IV	TCGA	0.239334	0.333401	0.355005	0.629149	0.51522	0.880304
BLCA.TCGA-ZF-A9R2-01A	tumor	BLCA	Stage II	TCGA	0.168273	0.403896	0.460528	0.334995	0.434165	0.807473
BLCA.TCGA-G2-AA3D-01A	tumor	BLCA	Stage IV	TCGA	0.0918785	0.170711	0.215809	0.705094	0.3167	0.451552
BLCA.TCGA-UY-A78M-01A	tumor	BLCA	Stage IV	TCGA	0.0930935	0.277094	0.338219	0.343775	0.334487	0.626979
BLCA.TCGA-GU-A767-01A	tumor	BLCA	Stage IV	TCGA	0.109265	0.278586	0.323726	0.696825	0.351558	0.625079
BLCA.TCGA-BT-A42F-01A	tumor	BLCA	Stage IV	TCGA	0.162849	0.236828	0.254327	0.54312	0.397398	0.640912
BLCA.TCGA-FD-A62N-01A	tumor	BLCA	Stage III	TCGA	0.230051	0.353515	0.370386	0.600453	0.49612	0.879037
BLCA.TCGA-CF-A3MI-01A	tumor	BLCA	Stage II	TCGA	0.0956942	0.25263	0.302022	0.208931	0.318491	0.601647
BLCA.TCGA-K4-A5RI-11A	normal	BLCA	Normal	TCGA	0.14022	0.191766	0.196888	0.6821	0.336755	0.450918
BLCA.TCGA-4Z-AA7M-01A	tumor	BLCA	Stage III	TCGA	0.0748781	0.151516	0.229497	0.392011	0.263818	0.429386
BLCA.TCGA-FD-A43S-01A	tumor	BLCA	Stage III	TCGA	0.143332	0.182281	0.190448	0.715759	0.34153	0.407853
BLCA.TCGA-GV-A3QG-01A	tumor	BLCA	Stage IV	TCGA	0.198923	0.338275	0.375165	0.451422	0.464367	0.806206
BLCA.TCGA-DK-A3WX-01A	tumor	BLCA	Stage III	TCGA	0.0957964	0.129319	0.150437	0.645608	0.280053	0.281824
BLCA.TCGA-UY-A78P-01A	tumor	BLCA	Stage II	TCGA	0.0972837	0.172103	0.197929	0.594464	0.29008	0.410386
BLCA.TCGA-BT-A20R-11A	normal	BLCA	Normal	TCGA	0.0824231	0.0836892	0.084288	0.802687	0.20413	0.0253325
BLCA.TCGA-BT-A3PK-01A	tumor	BLCA	Stage II	TCGA	0.110779	0.203349	0.244587	0.632242	0.338188	0.507283
BLCA.TCGA-GU-AATO-01A	tumor	BLCA	Stage IV	TCGA	0.253268	0.455954	0.47514	0.666031	0.504835	0.923369
BLCA.TCGA-BT-A20N-01A	tumor	BLCA	Stage III	TCGA	0.161421	0.400415	0.4536	0.494323	0.426764	0.773274
BLCA.TCGA-ZF-AA4U-01A	tumor	BLCA	Stage III	TCGA	0.0822822	0.220828	0.294599	0.218772	0.298197	0.526916
BLCA.TCGA-XF-A8HC-01A	tumor	BLCA	Stage IV	TCGA	0.192645	0.630352	0.695085	0.435883	0.461144	0.872071
BLCA.TCGA-FD-A6TC-01A	tumor	BLCA	Stage III	TCGA	0.141176	0.349148	0.393275	0.387965	0.388564	0.770108
BLCA.TCGA-4Z-AA7Y-01A	tumor	BLCA	Stage II	TCGA	0.0870295	0.372166	0.453303	0.340518	0.339979	0.696643
BLCA.TCGA-DK-A1A3-01A	tumor	BLCA	Stage IV	TCGA	0.109895	0.178643	0.212299	0.53778	0.310254	0.441419
BLCA.TCGA-GV-A6ZA-01A	tumor	BLCA	Stage II	TCGA	0.134591	0.321832	0.386199	0.236709	0.37973	0.730842
BLCA.TCGA-XF-A9T4-01A	tumor	BLCA	Stage IV	TCGA	0.200135	0.497905	0.524176	0.358582	0.46568	0.89677
BLCA.TCGA-FD-A3SS-01A	tumor	BLCA	Stage IV	TCGA	0.168043	0.496165	0.534838	0.556841	0.444192	0.837872
BLCA.TCGA-CF-A47T-01A	tumor	BLCA	Stage II	TCGA	0.0773823	0.225327	0.28327	0.136029	0.275874	0.542115
BLCA.TCGA-CF-A9FM-01A	tumor	BLCA	Stage I	TCGA	0.0581717	0.0883854	0.10591	0.791109	0.224782	0.234959
BLCA.TCGA-DK-AA6L-01A	tumor	BLCA	Stage IV	TCGA	0.160755	0.303063	0.360782	0.322851	0.422944	0.701077
BLCA.TCGA-BT-A20T-01A	tumor	BLCA	Stage IV	TCGA	0.133504	0.344041	0.405519	0.667019	0.385818	0.704877
BLCA.TCGA-DK-AA6M-01A	tumor	BLCA	Stage II	TCGA	0.277865	0.451325	0.472378	0.500607	0.523935	0.933502
BLCA.TCGA-XF-A9SI-01A	tumor	BLCA	Stage II	TCGA	0.13064	0.189454	0.199739	0.678884	0.323863	0.445852
BLCA.TCGA-FD-A62P-01A	tumor	BLCA	Stage II	TCGA	0.115859	0.24966	0.299437	0.548645	0.357646	0.60608
BLCA.TCGA-DK-AA6P-01A	tumor	BLCA	Stage II	TCGA	0.0581681	0.146002	0.222569	0.651884	0.2329	0.436352
BLCA.TCGA-ZF-AA54-01A	tumor	BLCA	Stage III	TCGA	0.105897	0.218437	0.271632	0.535815	0.32816	0.540849
BLCA.TCGA-XF-A9SP-01A	tumor	BLCA	Stage III	TCGA	0.131981	0.175438	0.208168	0.436474	0.332935	0.418619
BLCA.TCGA-XF-A9T8-01A	tumor	BLCA	Stage III	TCGA	0.230853	0.367306	0.371493	0.57667	0.496359	0.90627
BLCA.TCGA-BT-A20P-11A	normal	BLCA	Normal	TCGA	0.10362	0.113881	0.115593	0.794017	0.24627	0.0867638
BLCA.TCGA-BT-A2LD-01A	tumor	BLCA	Stage IV	TCGA	0.0972719	0.124733	0.161959	0.395396	0.302256	0.336922
BLCA.TCGA-4Z-AA82-01A	tumor	BLCA	Stage IV	TCGA	0.101569	0.281091	0.321577	0.457545	0.356691	0.59848
BLCA.TCGA-FD-A43Y-01A	tumor	BLCA	Stage III	TCGA	0.107592	0.192932	0.226528	0.55681	0.326609	0.486384
BLCA.TCGA-KQ-A41S-01A	tumor	BLCA	Stage III	TCGA	0.263299	0.459899	0.472178	0.559648	0.514265	0.920836
BLCA.TCGA-XF-A9SU-01A	tumor	BLCA	Stage IV	TCGA	0.111726	0.201251	0.248403	0.558566	0.328399	0.503483
BLCA.TCGA-CF-A47X-01A	tumor	BLCA	Stage II	TCGA	0.104819	0.368103	0.455553	0.290449	0.342485	0.668144
BLCA.TCGA-GV-A3QH-01A	tumor	BLCA	Stage II	TCGA	0.0937423	0.223396	0.310441	0.505863	0.320879	0.543382
BLCA.TCGA-DK-AA71-01A	tumor	BLCA	Stage II	TCGA	0.107959	0.517464	0.588479	0.719948	0.382953	0.770741
BLCA.TCGA-HQ-A5NE-01A	tumor	BLCA	Stage III	TCGA	0.131166	0.215465	0.253076	0.471561	0.364689	0.535782
BLCA.TCGA-BT-A2LA-11A	normal	BLCA	Normal	TCGA	0.0928742	0.125346	0.138877	0.763354	0.250806	0.151362
BLCA.TCGA-XF-A9SV-01A	tumor	BLCA	Stage IV	TCGA	0.209091	0.516339	0.567663	0.32577	0.473559	0.872071
BLCA.TCGA-FD-A6TI-01A	tumor	BLCA	Stage IV	TCGA	0.24693	0.496744	0.523533	0.385452	0.501134	0.928436
BLCA.TCGA-GV-A3JZ-01A	tumor	BLCA	Stage IV	TCGA	0.0717155	0.175517	0.264486	0.519241	0.283992	0.463585
BLCA.TCGA-FD-A5BR-01A	tumor	BLCA	Stage II	TCGA	0.139871	0.291275	0.333868	0.432105	0.384983	0.721976
BLCA.TCGA-CF-A5UA-01A	tumor	BLCA	Stage II	TCGA	0.137525	0.470024	0.5336	0.857849	0.411364	0.78594
BLCA.TCGA-GV-A3QK-01B	tumor	BLCA	Stage IV	TCGA	0.212047	0.541595	0.586942	0.375793	0.472962	0.883471
BLCA.TCGA-XF-A8HH-01A	tumor	BLCA	Stage IV	TCGA	0.161017	0.324299	0.370865	0.422794	0.420437	0.758708
BLCA.TCGA-YF-AA3L-01A	tumor	BLCA	Stage II	TCGA	0.276965	0.660798	0.704612	0.338546	0.514027	0.940469
BLCA.TCGA-UY-A78L-01A	tumor	BLCA	Stage IV	TCGA	0.184188	0.355417	0.388616	0.372263	0.447296	0.813806
BLCA.TCGA-DK-A1A5-01A	tumor	BLCA	Stage II	TCGA	0.164313	0.408189	0.458742	0.407439	0.425212	0.826472
BLCA.TCGA-BT-A42E-01A	tumor	BLCA	Stage III	TCGA	0.173943	0.461829	0.51304	0.473761	0.441327	0.816973
BLCA.TCGA-BT-A20U-11A	normal	BLCA	Normal	TCGA	0.228979	0.373908	0.379432	0.645974	0.495762	0.920203
BLCA.TCGA-K4-A3WV-01A	tumor	BLCA	Stage II	TCGA	0.0977237	0.296678	0.38674	0.497151	0.365763	0.564915
BLCA.TCGA-BT-A2LB-01A	tumor	BLCA	Stage III	TCGA	0.107761	0.304613	0.369429	0.392626	0.358243	0.659278
BLCA.TCGA-K4-A5RH-01A	tumor	BLCA	Stage III	TCGA	0.156046	0.406538	0.449571	0.613915	0.427003	0.80684
BLCA.TCGA-E5-A2PC-01A	tumor	BLCA	Stage IV	TCGA	0.0861892	0.103889	0.122762	0.22151	0.244837	0.239392
BLCA.TCGA-XF-AAMH-01A	tumor	BLCA	Stage IV	TCGA	0.074499	0.132938	0.203179	0.580949	0.266802	0.424953
BLCA.TCGA-FT-A61P-01A	tumor	BLCA	Stage IV	TCGA	0.227256	0.447739	0.474415	0.555316	0.488242	0.873338
BLCA.TCGA-2F-A9KR-01A	tumor	BLCA	Stage III	TCGA	0.0794648	0.226821	0.301707	0.480652	0.305599	0.534516
BLCA.TCGA-ZF-A9RD-01A	tumor	BLCA	Stage IV	TCGA	0.195951	0.398525	0.408027	0.597721	0.461382	0.876504
BLCA.TCGA-K4-A3WV-11A	normal	BLCA	Normal	TCGA	0.0971009	0.112902	0.118879	0.831774	0.251761	0.10703
BLCA.TCGA-XF-A9SW-01A	tumor	BLCA	Stage IV	TCGA	0.241431	0.332631	0.339851	0.774515	0.504715	0.895503
BLCA.TCGA-DK-A1A6-01A	tumor	BLCA	Stage IV	TCGA	0.286675	0.515122	0.560494	0.353742	0.544348	0.930336
BLCA.TCGA-K4-A54R-11A	normal	BLCA	Normal	TCGA	0.0846917	0.0956858	0.102042	0.789915	0.22144	0.070931
BLCA.TCGA-K4-A6FZ-01A	tumor	BLCA	Stage III	TCGA	0.26946	0.394909	0.413295	0.593419	0.52859	0.901837
BLCA.TCGA-BL-A0C8-01B	tumor	BLCA	Stage I	TCGA	0.277599	0.527314	0.575089	0.248135	0.534081	0.910703
BLCA.TCGA-DK-A3IL-01A	tumor	BLCA	Stage IV	TCGA	0.15114	0.529182	0.598139	0.449687	0.424376	0.848638
BLCA.TCGA-CF-A47V-01A	tumor	BLCA	Stage II	TCGA	0.208194	0.538599	0.600083	0.639091	0.472604	0.864471
BLCA.TCGA-DK-AA6X-01A	tumor	BLCA	Stage II	TCGA	0.126232	0.258516	0.298812	0.608317	0.36839	0.630146
BLCA.TCGA-XF-AAME-01A	tumor	BLCA	Stage II	TCGA	0.092959	0.130688	0.146053	0.654065	0.250925	0.202027
BLCA.TCGA-G2-A3VY-01A	tumor	BLCA	Stage II	TCGA	0.0863076	0.135545	0.198981	0.349772	0.294019	0.40722
BLCA.TCGA-XF-A9SK-01A	tumor	BLCA	Stage IV	TCGA	0.121493	0.343227	0.382596	0.407721	0.383073	0.732742
BLCA.TCGA-FD-A5BT-01A	tumor	BLCA	Stage III	TCGA	0.125475	0.222612	0.249844	0.687521	0.352393	0.578214
BLCA.TCGA-ZF-AA4T-01A	tumor	BLCA	Stage IV	TCGA	0.0895118	0.16139	0.209695	0.404681	0.277068	0.416719
BLCA.TCGA-FD-A43U-01A	tumor	BLCA	Stage IV	TCGA	0.173866	0.324422	0.357969	0.559301	0.427958	0.78784
BLCA.TCGA-DK-A2I2-01A	tumor	BLCA	Stage IV	TCGA	0.120381	0.187158	0.217491	0.664828	0.340456	0.468018
BLCA.TCGA-FJ-A3Z9-01A	tumor	BLCA	#N/A	TCGA	0.0964993	0.365592	0.446117	0.210509	0.344992	0.682711
BLCA.TCGA-DK-A6AW-01A	tumor	BLCA	Stage II	TCGA	0.11856	0.408551	0.464237	0.180803	0.374239	0.742242
BLCA.TCGA-YF-AA3M-01A	tumor	BLCA	Stage II	TCGA	0.174023	0.488996	0.536353	0.350079	0.446819	0.876504
BLCA.TCGA-4Z-AA84-01A	tumor	BLCA	Stage IV	TCGA	0.163663	0.326034	0.368247	0.389457	0.416856	0.774541
BLCA.TCGA-GD-A3OQ-11A	normal	BLCA	Normal	TCGA	0.0835935	0.0896356	0.0968003	0.778587	0.235168	0.0785307
BLCA.TCGA-CF-A47S-01A	tumor	BLCA	Stage II	TCGA	0.111952	0.25164	0.294427	0.579264	0.344873	0.610513
BLCA.TCGA-DK-A3IS-01A	tumor	BLCA	Stage II	TCGA	0.0612267	0.0974917	0.144454	0.281923	0.213561	0.30209
BLCA.TCGA-FD-A5C1-01A	tumor	BLCA	Stage III	TCGA	0.246858	0.379735	0.399039	0.514292	0.513191	0.916403
BLCA.TCGA-BT-A20X-01A	tumor	BLCA	Stage IV	TCGA	0.112465	0.207473	0.229051	0.498808	0.319088	0.522483
BLCA.TCGA-C4-A0F0-01A	tumor	BLCA	Stage II	TCGA	0.132381	0.232036	0.262111	0.411151	0.358004	0.590247
BLCA.TCGA-DK-AA6U-01A	tumor	BLCA	Stage II	TCGA	0.0895956	0.158164	0.209256	0.342832	0.279575	0.404053
BLCA.TCGA-CU-A0YR-01A	tumor	BLCA	Stage IV	TCGA	0.0968682	0.295698	0.343355	0.682519	0.338188	0.637745
BLCA.TCGA-XF-A9T6-01A	tumor	BLCA	Stage III	TCGA	0.1501	0.523994	0.567219	0.330811	0.430464	0.846738
BLCA.TCGA-UY-A8OD-01A	tumor	BLCA	Stage II	TCGA	0.173456	0.353713	0.390263	0.359124	0.433687	0.79164
BLCA.TCGA-ZF-AA51-01A	tumor	BLCA	Stage II	TCGA	0.284273	0.421183	0.45265	0.552229	0.545541	0.88727
BLCA.TCGA-FD-A6TG-01A	tumor	BLCA	Stage IV	TCGA	0.144455	0.388141	0.419784	0.497481	0.410171	0.778341
BLCA.TCGA-DK-A3X2-01A	tumor	BLCA	Stage IV	TCGA	0.0737029	0.410652	0.500407	0.464479	0.313716	0.68651
BLCA.TCGA-G2-A2EL-01A	tumor	BLCA	Stage II	TCGA	0.0423228	0.0521102	0.0789117	0.326175	0.174525	0.273591
BLCA.TCGA-ZF-AA53-01A	tumor	BLCA	Stage II	TCGA	0.0848595	0.138637	0.169235	0.596841	0.262982	0.312856
BLCA.TCGA-FD-A5C0-01A	tumor	BLCA	Stage IV	TCGA	0.238695	0.496165	0.519015	0.626722	0.490032	0.89297
BLCA.TCGA-XF-AAMF-01A	tumor	BLCA	Stage IV	TCGA	0.233201	0.433314	0.462797	0.336377	0.495523	0.882204
BLCA.TCGA-ZF-A9RC-01A	tumor	BLCA	Stage III	TCGA	0.0781068	0.117768	0.16733	0.567508	0.283395	0.345155
BLCA.TCGA-KQ-A41Q-01A	tumor	BLCA	Stage III	TCGA	0.268484	0.42157	0.444701	0.331082	0.522383	0.920836
BLCA.TCGA-BT-A20W-11A	normal	BLCA	Normal	TCGA	0.127928	0.174001	0.18682	0.718905	0.319207	0.381887
BLCA.TCGA-4Z-AA89-01A	tumor	BLCA	Stage IV	TCGA	0.0853937	0.219186	0.283809	0.406359	0.302495	0.540215
BLCA.TCGA-XF-AAN1-01A	tumor	BLCA	Stage III	TCGA	0.126448	0.555556	0.641968	0.312767	0.41029	0.828372
BLCA.TCGA-XF-AAN7-01A	tumor	BLCA	Stage IV	TCGA	0.0891429	0.417579	0.484241	0.346193	0.359556	0.740975
BLCA.TCGA-E7-A678-01A	tumor	BLCA	Stage III	TCGA	0.0542028	0.0954326	0.116692	0.346919	0.206876	0.252692
BLCA.TCGA-GV-A3JX-01A	tumor	BLCA	Stage III	TCGA	0.263847	0.6123	0.649403	0.443892	0.506267	0.927169
BLCA.TCGA-BT-A3PH-01A	tumor	BLCA	Stage IV	TCGA	0.23232	0.426879	0.470264	0.133199	0.493972	0.842939
BLCA.TCGA-XF-AAMX-01A	tumor	BLCA	Stage III	TCGA	0.202887	0.449677	0.492845	0.178412	0.467829	0.865104
BLCA.TCGA-DK-AA75-01A	tumor	BLCA	Stage III	TCGA	0.0766962	0.131895	0.189173	0.232418	0.239465	0.359721
BLCA.TCGA-K4-A5RI-01A	tumor	BLCA	Stage III	TCGA	0.151238	0.338368	0.391478	0.393627	0.408022	0.744775
BLCA.TCGA-FD-A6TF-01A	tumor	BLCA	Stage IV	TCGA	0.15636	0.306675	0.338287	0.625219	0.413394	0.717543
BLCA.TCGA-XF-A9T5-01A	tumor	BLCA	Stage IV	TCGA	0.166473	0.370044	0.374931	0.62639	0.429032	0.752375
BLCA.TCGA-GC-A3WC-01A	tumor	BLCA	Stage III	TCGA	0.15635	0.195175	0.208022	0.622863	0.38558	0.482584
BLCA.TCGA-PQ-A6FN-01A	tumor	BLCA	Stage III	TCGA	0.157507	0.282952	0.301194	0.522087	0.405993	0.721343
BLCA.TCGA-BT-A20R-01A	tumor	BLCA	Stage IV	TCGA	0.0859149	0.115465	0.149869	0.475225	0.266802	0.316656
BLCA.TCGA-2F-A9KQ-01A	tumor	BLCA	Stage III	TCGA	0.0742463	0.196055	0.284196	0.135703	0.28435	0.49715
BLCA.TCGA-CF-A27C-01A	tumor	BLCA	Stage III	TCGA	0.0858862	0.246056	0.324868	0.295531	0.320162	0.576314
BLCA.TCGA-XF-AAN0-01A	tumor	BLCA	Stage IV	TCGA	0.179864	0.437706	0.463666	0.751538	0.451952	0.829639
BLCA.TCGA-2F-A9KO-01A	tumor	BLCA	Stage IV	TCGA	0.142714	0.244916	0.295364	0.55559	0.370658	0.610513
BLCA.TCGA-GD-A2C5-11A	normal	BLCA	Normal	TCGA	0.13275	0.202451	0.228355	0.646327	0.342127	0.51045
BLCA.TCGA-GC-A3WC-11A	normal	BLCA	Normal	TCGA	0.121998	0.14607	0.147668	0.775033	0.288289	0.205826
BLCA.TCGA-XF-A9T0-01A	tumor	BLCA	Stage III	TCGA	0.0824133	0.13241	0.173951	0.331234	0.263818	0.351488
BLCA.TCGA-BT-A0YX-01A	tumor	BLCA	Stage III	TCGA	0.175828	0.254001	0.265907	0.50599	0.425093	0.656111
BLCA.TCGA-E7-A4XJ-01A	tumor	BLCA	Stage II	TCGA	0.280117	0.643621	0.677406	0.287413	0.51916	0.934769
BLCA.TCGA-SY-A9G0-01A	tumor	BLCA	Stage IV	TCGA	0.184411	0.291149	0.308355	0.625159	0.443715	0.813173
BLCA.TCGA-5N-A9KI-01A	tumor	BLCA	Stage III	TCGA	0.10911	0.348392	0.395046	0.322747	0.38164	0.723876
BLCA.TCGA-GU-A763-01A	tumor	BLCA	Stage III	TCGA	0.0664184	0.192234	0.243203	0.201801	0.251641	0.487017
BLCA.TCGA-G2-A2ES-01A	tumor	BLCA	Stage II	TCGA	0.24815	0.43936	0.453663	0.483423	0.512833	0.917669
BLCA.TCGA-G2-AA3F-01A	tumor	BLCA	Stage IV	TCGA	0.131801	0.454465	0.508676	0.3337	0.409693	0.784674
BLCA.TCGA-GC-A3RB-01A	tumor	BLCA	Stage III	TCGA	0.0874534	0.155257	0.202273	0.233783	0.310493	0.441419
BLCA.TCGA-DK-AA6Q-01A	tumor	BLCA	Stage IV	TCGA	0.20243	0.419295	0.444926	0.426834	0.468784	0.901837
BLCA.TCGA-ZF-A9R7-01A	tumor	BLCA	Stage II	TCGA	0.25007	0.488003	0.511013	0.347662	0.507222	0.940469
BLCA.TCGA-ZF-AA4R-01A	tumor	BLCA	Stage IV	TCGA	0.108392	0.417961	0.454917	0.663617	0.378656	0.772641
BLCA.TCGA-CF-A9FL-01A	tumor	BLCA	Stage III	TCGA	0.0882625	0.221407	0.30301	0.26074	0.308702	0.533882
BLCA.TCGA-GU-A42Q-01A	tumor	BLCA	Stage III	TCGA	0.10798	0.177869	0.205733	0.639019	0.336755	0.461685
BLCA.TCGA-BT-A20X-11A	normal	BLCA	Normal	TCGA	0.0889998	0.0944592	0.0959927	0.792112	0.21368	0.0341989
BLCA.TCGA-XF-AAN4-01A	tumor	BLCA	Stage III	TCGA	0.134489	0.172723	0.180554	0.721698	0.312642	0.335022
BLCA.TCGA-GC-A3BM-11A	normal	BLCA	Normal	TCGA	0.107	0.139113	0.153561	0.792876	0.269906	0.18746
BLCA.TCGA-CF-A1HR-01A	tumor	BLCA	Stage III	TCGA	0.132743	0.254421	0.295031	0.509455	0.360272	0.616213
BLCA.TCGA-GV-A3QI-01A	tumor	BLCA	Stage III	TCGA	0.212491	0.747312	0.775313	0.775768	0.470574	0.858771
BLCA.TCGA-XF-AAMG-01A	tumor	BLCA	Stage III	TCGA	0.0648167	0.0991839	0.185552	0.261944	0.243763	0.379987
BLCA.TCGA-CU-A5W6-01A	tumor	BLCA	Stage III	TCGA	0.106625	0.200235	0.254808	0.662403	0.316462	0.500317
BLCA.TCGA-CF-A5U8-01A	tumor	BLCA	Stage II	TCGA	0.0662179	0.128088	0.163307	0.434053	0.239465	0.360355
BLCA.TCGA-BT-A20J-11A	normal	BLCA	Normal	TCGA	0.108482	0.118948	0.123473	0.789264	0.253671	0.10323
BLCA.TCGA-FD-A5BV-01A	tumor	BLCA	Stage III	TCGA	0.145137	0.308227	0.360376	0.238958	0.393816	0.714376
BLCA.TCGA-UY-A8OC-01A	tumor	BLCA	Stage IV	TCGA	0.300472	0.441475	0.457295	0.415175	0.574549	0.952502
BLCA.TCGA-UY-A9PB-01A	tumor	BLCA	Stage III	TCGA	0.140859	0.273359	0.30756	0.543124	0.390355	0.697277
BLCA.TCGA-BT-A20J-01A	tumor	BLCA	Stage II	TCGA	0.127162	0.25927	0.342394	0.571082	0.350722	0.597213
BLCA.TCGA-DK-A6B2-01A	tumor	BLCA	Stage IV	TCGA	0.107785	0.24103	0.314285	0.373596	0.351797	0.578214
BLCA.TCGA-ZF-A9R5-01A	tumor	BLCA	Stage III	TCGA	0.0664022	0.140735	0.191682	0.265622	0.241495	0.40912
BLCA.TCGA-DK-A6AV-01A	tumor	BLCA	Stage II	TCGA	0.120208	0.271281	0.328971	0.403029	0.367077	0.640279
BRCA.TCGA-D8-A1Y1-01A	tumor	BRCA	Stage III	TCGA	0.18062	0.341423	0.366286	0.459253	0.445147	0.81254
BRCA.TCGA-EW-A1PC-01B	tumor	BRCA	Stage II	TCGA	0.286276	0.560533	0.590129	0.387994	0.518324	0.886637
BRCA.TCGA-A7-A13F-01A	tumor	BRCA	Stage III	TCGA	0.305719	0.476078	0.495737	0.680045	0.572401	0.901203
BRCA.TCGA-AC-A6IX-06A	tumor	BRCA	metastasis	TCGA	0.193617	0.320178	0.337049	0.710128	0.45613	0.784674
BRCA.TCGA-A2-A4S3-01A	tumor	BRCA	Stage II	TCGA	0.116428	0.15969	0.175771	0.566688	0.327325	0.40152
BRCA.TCGA-AC-A5EI-01A	tumor	BRCA	Stage I	TCGA	0.148971	0.260735	0.24641	0.62505	0.404799	0.603547
BRCA.TCGA-B6-A0RT-01A	tumor	BRCA	Stage III	TCGA	0.132636	0.186196	0.189909	0.778352	0.340934	0.449652
BRCA.TCGA-B6-A0RP-01A	tumor	BRCA	#N/A	TCGA	0.1631	0.286907	0.307916	0.53011	0.416259	0.685244
BRCA.TCGA-EW-A1OZ-01A	tumor	BRCA	Stage II	TCGA	0.380008	0.58592	0.594087	0.772604	0.599737	0.933502
BRCA.TCGA-AC-A23H-01A	tumor	BRCA	Stage II	TCGA	0.561421	0.654556	0.66038	0.772567	0.682225	0.983534
BRCA.TCGA-AR-A0U2-01A	tumor	BRCA	Stage III	TCGA	0.158766	0.352263	0.404521	0.463832	0.427361	0.69221
BRCA.TCGA-AO-A0JL-01A	tumor	BRCA	Stage III	TCGA	0.120651	0.268929	0.288993	0.700615	0.384505	0.599747
BRCA.TCGA-BH-A201-01A	tumor	BRCA	Stage I	TCGA	0.140667	0.271827	0.252278	0.69078	0.384505	0.694744
BRCA.TCGA-A2-A0YC-01A	tumor	BRCA	Stage II	TCGA	0.211465	0.334161	0.3609	0.655442	0.481199	0.798607
BRCA.TCGA-AO-A0JA-01A	tumor	BRCA	Stage III	TCGA	0.230366	0.385845	0.424685	0.735816	0.494449	0.823939
BRCA.TCGA-A2-A0T2-01A	tumor	BRCA	Stage IV	TCGA	0.0848872	0.172235	0.16039	0.718104	0.305121	0.464851
BRCA.TCGA-C8-A8HR-01A	tumor	BRCA	Stage III	TCGA	0.135607	0.213644	0.215515	0.70309	0.357288	0.544649
BRCA.TCGA-OL-A5RY-01A	tumor	BRCA	Stage II	TCGA	0.181929	0.249285	0.252198	0.717626	0.431539	0.721343
BRCA.TCGA-AQ-A7U7-01A	tumor	BRCA	Stage III	TCGA	0.236459	0.336546	0.349275	0.664837	0.51331	0.877137
BRCA.TCGA-B6-A0WX-01A	tumor	BRCA	Stage III	TCGA	0.132143	0.302901	0.302823	0.684664	0.393697	0.648512
BRCA.TCGA-A2-A0EU-01A	tumor	BRCA	Stage I	TCGA	0.139756	0.273804	0.290947	0.470178	0.380685	0.659911
BRCA.TCGA-A7-A0CH-11A	normal	BRCA	Normal	TCGA	0.116548	0.151493	0.151284	0.762092	0.304286	0.284357
BRCA.TCGA-BH-A0AY-11A	normal	BRCA	Normal	TCGA	0.0989511	0.116977	0.116098	0.791258	0.287215	0.208993
BRCA.TCGA-AC-A62X-01A	tumor	BRCA	Stage II	TCGA	0.124764	0.633217	0.565549	0.767518	0.412319	0.789107
BRCA.TCGA-AC-A2BK-01A	tumor	BRCA	Stage III	TCGA	0.0811394	0.235501	0.176289	0.388355	0.312403	0.532616
BRCA.TCGA-A2-A1G6-01A	tumor	BRCA	Stage III	TCGA	0.0926625	0.119253	0.120045	0.823314	0.280053	0.241925
BRCA.TCGA-AC-A2QJ-01A	tumor	BRCA	Stage III	TCGA	0.0979337	0.156152	0.143731	0.531851	0.32243	0.410386
BRCA.TCGA-C8-A3M8-01A	tumor	BRCA	Stage I	TCGA	0.3848	0.524277	0.536577	0.756052	0.605706	0.950602
BRCA.TCGA-D8-A27M-01A	tumor	BRCA	Stage I	TCGA	0.138196	0.195789	0.192593	0.611837	0.348454	0.483851
BRCA.TCGA-B6-A0RU-01A	tumor	BRCA	Stage I	TCGA	0.117268	0.183834	0.175594	0.759068	0.359198	0.471184
BRCA.TCGA-LD-A7W6-01A	tumor	BRCA	Stage II	TCGA	0.189955	0.33972	0.349585	0.689669	0.454936	0.80304
BRCA.TCGA-PE-A5DD-01A	tumor	BRCA	Stage II	TCGA	0.419844	0.610237	0.625156	0.701333	0.628626	0.954402
BRCA.TCGA-BH-A6R8-01A	tumor	BRCA	Stage II	TCGA	0.164564	0.248709	0.292294	0.425262	0.414707	0.612413
BRCA.TCGA-E2-A1IE-01A	tumor	BRCA	Stage II	TCGA	0.240514	0.408191	0.447031	0.708794	0.506745	0.816339
BRCA.TCGA-AN-A0XN-01A	tumor	BRCA	Stage III	TCGA	0.385026	0.54828	0.545564	0.791022	0.581115	0.941102
BRCA.TCGA-E9-A1N8-11A	normal	BRCA	Normal	TCGA	0.078071	0.0847713	0.0853463	0.750907	0.22908	0.0854972
BRCA.TCGA-AR-A2LQ-01A	tumor	BRCA	Stage II	TCGA	0.187764	0.255886	0.255461	0.767855	0.446819	0.758708
BRCA.TCGA-B6-A0RM-01A	tumor	BRCA	#N/A	TCGA	0.12151	0.228896	0.249885	0.658083	0.358482	0.565548
BRCA.TCGA-E2-A1LG-01A	tumor	BRCA	Stage II	TCGA	0.0644059	0.0951968	0.101187	0.693321	0.241853	0.305256
BRCA.TCGA-BH-A1EY-01A	tumor	BRCA	Stage II	TCGA	0.234281	0.370706	0.376448	0.699984	0.500418	0.867638
BRCA.TCGA-BH-A42T-01A	tumor	BRCA	Stage II	TCGA	0.277247	0.530934	0.550562	0.793448	0.526083	0.90817
BRCA.TCGA-E2-A105-01A	tumor	BRCA	Stage II	TCGA	0.364358	0.623258	0.662414	0.718016	0.572997	0.917036
BRCA.TCGA-BH-A2L8-01A	tumor	BRCA	Stage II	TCGA	0.163975	0.268604	0.281927	0.722475	0.412439	0.713743
BRCA.TCGA-B6-A0WV-01A	tumor	BRCA	Stage II	TCGA	0.204823	0.366609	0.405168	0.545702	0.47129	0.778974
BRCA.TCGA-D8-A1XS-01A	tumor	BRCA	Stage III	TCGA	0.125625	0.243655	0.249302	0.568119	0.364928	0.615579
BRCA.TCGA-BH-A0E1-11A	normal	BRCA	Normal	TCGA	0.100104	0.143066	0.141958	0.789729	0.307151	0.322989
BRCA.TCGA-A2-A0SX-01A	tumor	BRCA	Stage I	TCGA	0.0941891	0.135938	0.132518	0.735652	0.281724	0.348322
BRCA.TCGA-BH-A0DZ-11A	normal	BRCA	Normal	TCGA	0.11121	0.148691	0.152904	0.789158	0.307389	0.29259
BRCA.TCGA-BH-A0BM-11A	normal	BRCA	Normal	TCGA	0.0844489	0.0958946	0.096525	0.7936	0.257252	0.158961
BRCA.TCGA-E9-A1RI-01A	tumor	BRCA	Stage III	TCGA	0.169341	0.294286	0.301827	0.776339	0.422108	0.734642
BRCA.TCGA-E2-A1LL-01A	tumor	BRCA	Stage III	TCGA	0.203769	0.307076	0.316407	0.468974	0.469858	0.718176
BRCA.TCGA-EW-A1PA-01A	tumor	BRCA	Stage II	TCGA	0.206178	0.387101	0.406228	0.632604	0.471768	0.824573
BRCA.TCGA-OL-A66O-01A	tumor	BRCA	Stage II	TCGA	0.335488	0.45857	0.497428	0.673566	0.600454	0.922736
BRCA.TCGA-BH-A204-11A	normal	BRCA	Normal	TCGA	0.143805	0.141267	0.141644	0.849132	0.324102	0.235592
BRCA.TCGA-AR-A1AO-01A	tumor	BRCA	Stage II	TCGA	0.106319	0.131201	0.134604	0.72752	0.290319	0.242559
BRCA.TCGA-E9-A1R5-01A	tumor	BRCA	Stage I	TCGA	0.247797	0.47977	0.490896	0.770321	0.507461	0.894237
BRCA.TCGA-AR-A254-01A	tumor	BRCA	Stage III	TCGA	0.194368	0.390731	0.397745	0.80791	0.458637	0.845472
BRCA.TCGA-OK-A5Q2-01A	tumor	BRCA	Stage II	TCGA	0.23322	0.383821	0.393877	0.717624	0.504357	0.88537
BRCA.TCGA-A1-A0SP-01A	tumor	BRCA	Stage II	TCGA	0.139097	0.33253	0.320744	0.660404	0.404202	0.661178
BRCA.TCGA-BH-A0DV-11A	normal	BRCA	Normal	TCGA	0.0883926	0.104613	0.107221	0.777365	0.249015	0.139962
BRCA.TCGA-AC-A2FM-01A	tumor	BRCA	Stage II	TCGA	0.416953	0.643971	0.652566	0.839718	0.603557	0.936035
BRCA.TCGA-BH-A209-11A	normal	BRCA	Normal	TCGA	0.173315	0.189752	0.189822	0.871011	0.399905	0.450918
BRCA.TCGA-AC-A2BM-01A	tumor	BRCA	Stage II	TCGA	0.230524	0.353973	0.385904	0.772877	0.501373	0.811906
BRCA.TCGA-AC-A23C-01A	tumor	BRCA	Stage II	TCGA	0.217881	0.353532	0.371648	0.648472	0.488838	0.844839
BRCA.TCGA-AC-A6IW-01A	tumor	BRCA	Stage II	TCGA	0.14585	0.318582	0.286116	0.721436	0.399666	0.677011
BRCA.TCGA-S3-AA11-01A	tumor	BRCA	Stage II	TCGA	0.267459	0.402777	0.435677	0.761439	0.537424	0.839139
BRCA.TCGA-GM-A3NY-01A	tumor	BRCA	Stage II	TCGA	0.203634	0.432343	0.445877	0.800271	0.46938	0.847372
BRCA.TCGA-E9-A295-01A	tumor	BRCA	Stage II	TCGA	0.298197	0.475318	0.487511	0.661644	0.542915	0.901203
BRCA.TCGA-LL-A9Q3-01A	tumor	BRCA	Stage III	TCGA	0.23232	0.445513	0.467341	0.704336	0.49433	0.866371
BRCA.TCGA-A2-A0YT-01A	tumor	BRCA	Stage III	TCGA	0.23179	0.414698	0.452356	0.368102	0.495404	0.829006
BRCA.TCGA-A1-A0SK-01A	tumor	BRCA	Stage II	TCGA	0.0518341	0.0794089	0.0708138	0.850404	0.239226	0.39202
BRCA.TCGA-AC-A3BB-01A	tumor	BRCA	Stage III	TCGA	0.189673	0.304256	0.321991	0.64193	0.451116	0.796707
BRCA.TCGA-OL-A66K-01A	tumor	BRCA	Stage II	TCGA	0.197909	0.460471	0.475191	0.594281	0.46377	0.870171
BRCA.TCGA-E9-A1RF-11A	normal	BRCA	Normal	TCGA	0.136552	0.133031	0.134441	0.854652	0.296049	0.165294
BRCA.TCGA-BH-A0DP-01A	tumor	BRCA	Stage II	TCGA	0.213475	0.394697	0.411508	0.678814	0.482273	0.866371
BRCA.TCGA-LL-A440-01A	tumor	BRCA	Stage I	TCGA	0.163133	0.212262	0.213844	0.745214	0.391548	0.559848
BRCA.TCGA-E2-A576-01A	tumor	BRCA	Stage I	TCGA	0.370164	0.590781	0.608014	0.615168	0.582786	0.935402
BRCA.TCGA-AO-A128-01A	tumor	BRCA	Stage II	TCGA	0.118377	0.164804	0.176124	0.638244	0.3358	0.396453
BRCA.TCGA-A2-A4RY-01A	tumor	BRCA	Stage III	TCGA	0.176716	0.263802	0.26912	0.773305	0.4313	0.726409
BRCA.TCGA-AN-A0XS-01A	tumor	BRCA	Stage III	TCGA	0.157315	0.246733	0.266995	0.518878	0.406828	0.610513
BRCA.TCGA-A7-A26J-01B	tumor	BRCA	Stage II	TCGA	0.221758	0.310401	0.329829	0.655348	0.498985	0.777707
BRCA.TCGA-AC-A2FB-11A	normal	BRCA	Normal	TCGA	0.102618	0.112892	0.113837	0.805456	0.273845	0.157061
BRCA.TCGA-B6-A0RG-01A	tumor	BRCA	Stage II	TCGA	0.10174	0.146345	0.193247	0.346311	0.303689	0.373021
BRCA.TCGA-E9-A1RE-01A	tumor	BRCA	Stage III	TCGA	0.335033	0.556919	0.580744	0.497786	0.565358	0.941102
BRCA.TCGA-GM-A2DB-01A	tumor	BRCA	Stage II	TCGA	0.188862	0.296385	0.306912	0.533566	0.450281	0.709943
BRCA.TCGA-AR-A24U-01A	tumor	BRCA	Stage II	TCGA	0.181567	0.266346	0.281755	0.625509	0.437269	0.741609
BRCA.TCGA-A7-A26E-01A	tumor	BRCA	Stage III	TCGA	0.221829	0.368956	0.395792	0.82698	0.489435	0.818873
BRCA.TCGA-D8-A1XA-01A	tumor	BRCA	Stage I	TCGA	0.230883	0.396914	0.424376	0.422545	0.495523	0.835339
BRCA.TCGA-EW-A1PD-01A	tumor	BRCA	Stage II	TCGA	0.208388	0.400405	0.401952	0.690845	0.472962	0.842939
BRCA.TCGA-AR-A1AS-01A	tumor	BRCA	Stage II	TCGA	0.147564	0.319669	0.339537	0.547368	0.407186	0.70931
BRCA.TCGA-BH-A0H3-01A	tumor	BRCA	Stage I	TCGA	0.141005	0.291077	0.305405	0.778424	0.391787	0.674478
BRCA.TCGA-D8-A1X5-01A	tumor	BRCA	Stage III	TCGA	0.275715	0.433142	0.456129	0.597748	0.535991	0.88917
BRCA.TCGA-EW-A1P4-01A	tumor	BRCA	Stage II	TCGA	0.0916346	0.188895	0.186336	0.679022	0.324102	0.48765
BRCA.TCGA-S3-A6ZF-01A	tumor	BRCA	Stage II	TCGA	0.166318	0.408506	0.426808	0.556231	0.430584	0.787207
BRCA.TCGA-BH-A1FN-11A	normal	BRCA	Normal	TCGA	0.0792589	0.0856893	0.0869242	0.766634	0.224185	0.0658645
BRCA.TCGA-GM-A2DI-01A	tumor	BRCA	Stage I	TCGA	0.148789	0.189933	0.196683	0.680526	0.351558	0.445852
BRCA.TCGA-B6-A40C-01A	tumor	BRCA	Stage II	TCGA	0.221475	0.470663	0.487454	0.639439	0.483109	0.883471
BRCA.TCGA-BH-A0B5-01A	tumor	BRCA	Stage III	TCGA	0.237583	0.378482	0.409207	0.629553	0.505551	0.855605
BRCA.TCGA-E9-A1R6-01A	tumor	BRCA	Stage II	TCGA	0.305728	0.461335	0.49431	0.736983	0.566313	0.912603
BRCA.TCGA-BH-A1ES-06A	tumor	BRCA	metastasis	TCGA	0.187024	0.375683	0.417915	0.731598	0.451594	0.732742
BRCA.TCGA-AR-A24M-01A	tumor	BRCA	Stage III	TCGA	0.164952	0.286458	0.301027	0.696591	0.415184	0.726409
BRCA.TCGA-D8-A73U-01A	tumor	BRCA	Stage II	TCGA	0.204218	0.287211	0.286363	0.568833	0.4732	0.832172
BRCA.TCGA-BH-A0DQ-11A	normal	BRCA	Normal	TCGA	0.0890104	0.101395	0.105139	0.764706	0.274681	0.172261
BRCA.TCGA-AO-A12E-01A	tumor	BRCA	Stage II	TCGA	0.368448	0.490405	0.501659	0.652769	0.605467	0.949335
BRCA.TCGA-OL-A6VR-01A	tumor	BRCA	Stage I	TCGA	0.135449	0.203241	0.224545	0.751231	0.357646	0.511716
BRCA.TCGA-EW-A1P0-01A	tumor	BRCA	Stage II	TCGA	0.123859	0.299632	0.310211	0.691991	0.371971	0.665611
BRCA.TCGA-EW-A1P5-01A	tumor	BRCA	Stage II	TCGA	0.170431	0.32489	0.341727	0.746025	0.433449	0.756808
BRCA.TCGA-EW-A2FW-01A	tumor	BRCA	Stage II	TCGA	0.126421	0.223547	0.245474	0.666131	0.360988	0.556048
BRCA.TCGA-AR-A24R-01A	tumor	BRCA	Stage III	TCGA	0.284947	0.474739	0.482167	0.79056	0.531933	0.918303
BRCA.TCGA-B6-A0RV-01A	tumor	BRCA	Stage III	TCGA	0.185148	0.327455	0.335959	0.757273	0.446819	0.768841
BRCA.TCGA-AC-A7VC-01A	tumor	BRCA	Stage II	TCGA	0.0763222	0.114497	0.0952113	0.502048	0.304286	0.389487
BRCA.TCGA-AC-A2QI-01A	tumor	BRCA	Stage III	TCGA	0.150152	0.228533	0.252092	0.453169	0.386057	0.59088
BRCA.TCGA-D8-A73X-01A	tumor	BRCA	Stage II	TCGA	0.177015	0.353044	0.366056	0.774065	0.439059	0.770108
BRCA.TCGA-GM-A3XL-01A	tumor	BRCA	Stage II	TCGA	0.146589	0.329022	0.315289	0.77901	0.406112	0.709943
BRCA.TCGA-A2-A0YI-01A	tumor	BRCA	Stage I	TCGA	0.18715	0.274354	0.292597	0.682263	0.450639	0.709943
BRCA.TCGA-EW-A1PE-01A	tumor	BRCA	Stage II	TCGA	0.150829	0.269674	0.282162	0.625243	0.39501	0.683344
BRCA.TCGA-BH-A0B9-01A	tumor	BRCA	Stage I	TCGA	0.0874738	0.12818	0.125695	0.780851	0.276352	0.354022
BRCA.TCGA-GI-A2C8-01A	tumor	BRCA	Stage III	TCGA	0.318443	0.447237	0.458688	0.610681	0.570491	0.926536
BRCA.TCGA-D8-A1J8-01A	tumor	BRCA	Stage II	TCGA	0.355603	0.501814	0.511423	0.719583	0.589591	0.930969
BRCA.TCGA-A1-A0SF-01A	tumor	BRCA	Stage II	TCGA	0.177827	0.357598	0.365791	0.555694	0.441089	0.816339
BRCA.TCGA-E2-A1IG-01A	tumor	BRCA	Stage II	TCGA	0.207304	0.39498	0.420126	0.575173	0.472007	0.835339
BRCA.TCGA-AC-A3QP-01A	tumor	BRCA	Stage II	TCGA	0.140305	0.232318	0.238809	0.702902	0.372687	0.58898
BRCA.TCGA-E9-A227-01A	tumor	BRCA	Stage II	TCGA	0.103726	0.174829	0.17923	0.607629	0.312522	0.426219
BRCA.TCGA-LL-A7SZ-01A	tumor	BRCA	Stage II	TCGA	0.192558	0.289335	0.306555	0.444444	0.452071	0.770108
BRCA.TCGA-BH-A1F8-01A	tumor	BRCA	Stage III	TCGA	0.243412	0.529581	0.539057	0.538798	0.496837	0.850538
BRCA.TCGA-LL-A8F5-01A	tumor	BRCA	Stage II	TCGA	0.146138	0.265801	0.263799	0.665507	0.397756	0.617479
BRCA.TCGA-A2-A0SW-01A	tumor	BRCA	Stage IV	TCGA	0.254425	0.398614	0.420754	0.378299	0.529545	0.871438
BRCA.TCGA-AR-A5QM-01A	tumor	BRCA	Stage II	TCGA	0.29258	0.432574	0.447394	0.679569	0.554853	0.90247
BRCA.TCGA-D8-A1JT-01A	tumor	BRCA	Stage II	TCGA	0.170253	0.338261	0.361424	0.442728	0.429509	0.775807
BRCA.TCGA-AC-A62Y-01A	tumor	BRCA	Stage II	TCGA	0.137074	0.253363	0.250699	0.659955	0.377701	0.640912
BRCA.TCGA-AR-A24V-01A	tumor	BRCA	Stage II	TCGA	0.20503	0.311772	0.332635	0.430882	0.474394	0.777707
BRCA.TCGA-A2-A3XS-01A	tumor	BRCA	Stage III	TCGA	0.159776	0.345405	0.336547	0.751114	0.418885	0.687144
BRCA.TCGA-GI-A2C9-01A	tumor	BRCA	Stage II	TCGA	0.126171	0.373113	0.355116	0.708093	0.388206	0.702977
BRCA.TCGA-AR-A0U0-01A	tumor	BRCA	Stage II	TCGA	0.159743	0.32968	0.328679	0.630272	0.421034	0.673844
BRCA.TCGA-LL-A442-01A	tumor	BRCA	Stage II	TCGA	0.104572	0.16797	0.18847	0.511068	0.318372	0.41102
BRCA.TCGA-AR-A24T-01A	tumor	BRCA	Stage III	TCGA	0.295235	0.45562	0.462373	0.843677	0.558314	0.925269
BRCA.TCGA-A7-A3RF-01A	tumor	BRCA	Stage II	TCGA	0.137971	0.251984	0.25824	0.495287	0.378417	0.616846
BRCA.TCGA-AC-A2FF-11A	normal	BRCA	Normal	TCGA	0.103751	0.125284	0.126592	0.775047	0.273726	0.188727
BRCA.TCGA-AR-A24Z-01A	tumor	BRCA	Stage II	TCGA	0.190957	0.383121	0.416922	0.4988	0.456607	0.752375
BRCA.TCGA-A7-A4SA-01A	tumor	BRCA	Stage II	TCGA	0.146432	0.192174	0.211159	0.595314	0.36827	0.478784
BRCA.TCGA-BH-A1FE-06A	tumor	BRCA	metastasis	TCGA	0.0595996	0.0568521	0.0583667	0.771088	0.174645	0.0227992
BRCA.TCGA-AR-A0TX-01A	tumor	BRCA	Stage II	TCGA	0.142632	0.214151	0.235245	0.678591	0.377581	0.542749
BRCA.TCGA-PL-A8LX-01A	tumor	BRCA	Stage IV	TCGA	0.149019	0.269031	0.281961	0.724419	0.400143	0.674478
BRCA.TCGA-A7-A3J1-01A	tumor	BRCA	Stage I	TCGA	0.182251	0.295571	0.306193	0.734743	0.441447	0.786574
BRCA.TCGA-A2-A0CR-01A	tumor	BRCA	Stage II	TCGA	0.219731	0.312809	0.323121	0.672777	0.496717	0.861938
BRCA.TCGA-E2-A1B0-01A	tumor	BRCA	Stage III	TCGA	0.135417	0.261735	0.27863	0.484918	0.38367	0.621913
BRCA.TCGA-AC-A3OD-01A	tumor	BRCA	Stage II	TCGA	0.264132	0.384963	0.390571	0.798518	0.542199	0.89487
BRCA.TCGA-PE-A5DE-01A	tumor	BRCA	Stage II	TCGA	0.178655	0.264434	0.286009	0.541145	0.431061	0.69031
BRCA.TCGA-BH-A1ES-11A	normal	BRCA	Normal	TCGA	0.0876241	0.104697	0.103527	0.78918	0.26716	0.172261
BRCA.TCGA-AQ-A0Y5-01A	tumor	BRCA	Stage III	TCGA	0.215118	0.441416	0.438094	0.664136	0.47714	0.874604
BRCA.TCGA-JL-A3YX-01A	tumor	BRCA	Stage II	TCGA	0.164897	0.312638	0.352729	0.621703	0.42748	0.723243
BRCA.TCGA-AC-A8OS-01A	tumor	BRCA	Stage II	TCGA	0.213377	0.361168	0.373486	0.603674	0.48084	0.860038
BRCA.TCGA-E2-A1B6-01A	tumor	BRCA	Stage II	TCGA	0.123924	0.166752	0.164888	0.684095	0.31861	0.354022
BRCA.TCGA-A7-A5ZX-01A	tumor	BRCA	Stage III	TCGA	0.173859	0.309631	0.315103	0.743952	0.431777	0.777707
BRCA.TCGA-A7-A13E-01A	tumor	BRCA	Stage II	TCGA	0.14048	0.620556	0.53256	0.372621	0.421273	0.79734
BRCA.TCGA-BH-A209-01A	tumor	BRCA	Stage I	TCGA	0.229343	0.323796	0.335678	0.819938	0.519279	0.842305
BRCA.TCGA-LL-A73Z-01A	tumor	BRCA	Stage IV	TCGA	0.156716	0.26259	0.268459	0.688561	0.406589	0.670044
BRCA.TCGA-LD-A74U-01A	tumor	BRCA	Stage III	TCGA	0.219051	0.333009	0.340155	0.664216	0.489435	0.855605
BRCA.TCGA-A2-A25C-01A	tumor	BRCA	Stage II	TCGA	0.151898	0.269684	0.283381	0.766871	0.405515	0.678277
BRCA.TCGA-GM-A2DL-01A	tumor	BRCA	Stage I	TCGA	0.276197	0.403827	0.412412	0.60234	0.548526	0.917669
BRCA.TCGA-AO-A1KO-01A	tumor	BRCA	Stage II	TCGA	0.0973427	0.150778	0.142383	0.78156	0.295332	0.335655
BRCA.TCGA-A8-A0AD-01A	tumor	BRCA	Stage I	TCGA	0.13617	0.207236	0.241859	0.400665	0.365763	0.511083
BRCA.TCGA-GM-A2DA-01A	tumor	BRCA	Stage II	TCGA	0.170695	0.219442	0.246976	0.478076	0.413871	0.572514
BRCA.TCGA-E9-A2JS-01A	tumor	BRCA	Stage II	TCGA	0.494488	0.609091	0.617143	0.778429	0.614062	0.954402
BRCA.TCGA-A2-A25D-01A	tumor	BRCA	Stage III	TCGA	0.194653	0.38152	0.399663	0.557438	0.459472	0.828372
BRCA.TCGA-A1-A0SQ-01A	tumor	BRCA	Stage II	TCGA	0.153584	0.32599	0.34172	0.480515	0.411484	0.729576
BRCA.TCGA-A7-A26F-01B	tumor	BRCA	Stage I	TCGA	0.289818	0.477046	0.477167	0.68982	0.53062	0.879037
BRCA.TCGA-E9-A1NE-01A	tumor	BRCA	Stage II	TCGA	0.147734	0.201238	0.217178	0.752157	0.366241	0.504117
BRCA.TCGA-B6-A1KF-01A	tumor	BRCA	Stage II	TCGA	0.128563	0.41491	0.387562	0.817983	0.397875	0.681444
BRCA.TCGA-AO-A126-01A	tumor	BRCA	Stage II	TCGA	0.200241	0.362542	0.383062	0.831842	0.466277	0.811906
BRCA.TCGA-D8-A1XO-01A	tumor	BRCA	Stage II	TCGA	0.126675	0.246604	0.258305	0.697211	0.369942	0.620013
BRCA.TCGA-E2-A14U-01A	tumor	BRCA	Stage I	TCGA	0.121634	0.174906	0.180013	0.777403	0.333771	0.412286
BRCA.TCGA-AC-A3TN-01A	tumor	BRCA	Stage II	TCGA	0.225659	0.447161	0.459874	0.776684	0.489077	0.857505
BRCA.TCGA-E9-A1N6-01A	tumor	BRCA	Stage II	TCGA	0.172815	0.282262	0.30344	0.687754	0.430822	0.685877
BRCA.TCGA-AO-A0JF-01A	tumor	BRCA	Stage II	TCGA	0.111834	0.183248	0.197066	0.680122	0.330787	0.447752
BRCA.TCGA-E2-A107-01A	tumor	BRCA	Stage III	TCGA	0.202275	0.367154	0.387198	0.643763	0.468784	0.815073
BRCA.TCGA-EW-A1OX-01A	tumor	BRCA	Stage II	TCGA	0.266062	0.543424	0.564973	0.82908	0.516295	0.886004
BRCA.TCGA-OL-A5D6-01A	tumor	BRCA	Stage II	TCGA	0.220613	0.416502	0.425017	0.766796	0.488242	0.829639
BRCA.TCGA-BH-A1FM-01A	tumor	BRCA	Stage III	TCGA	0.185897	0.376224	0.390168	0.504045	0.449803	0.790374
BRCA.TCGA-BH-A0BT-11A	normal	BRCA	Normal	TCGA	0.0949391	0.12221	0.127052	0.810598	0.275039	0.210893
BRCA.TCGA-A1-A0SE-01A	tumor	BRCA	Stage I	TCGA	0.159068	0.254663	0.271745	0.699903	0.404918	0.635845
BRCA.TCGA-EW-A6SA-01A	tumor	BRCA	Stage II	TCGA	0.485012	0.725746	0.731571	0.701419	0.62027	0.953768
BRCA.TCGA-V7-A7HQ-01A	tumor	BRCA	Stage III	TCGA	0.133792	0.22228	0.246826	0.623094	0.36636	0.567448
BRCA.TCGA-BH-A0DV-01A	tumor	BRCA	Stage III	TCGA	0.145233	0.238779	0.247483	0.738453	0.377462	0.620646
BRCA.TCGA-EW-A1IY-01A	tumor	BRCA	Stage I	TCGA	0.155205	0.287902	0.293933	0.743599	0.40456	0.715643
BRCA.TCGA-Z7-A8R5-01A	tumor	BRCA	Stage III	TCGA	0.197652	0.293731	0.299233	0.715939	0.461502	0.80874
BRCA.TCGA-E9-A1RG-01A	tumor	BRCA	Stage III	TCGA	0.10064	0.150508	0.166398	0.371867	0.300227	0.367321
BRCA.TCGA-A7-A0DB-11A	normal	BRCA	Normal	TCGA	0.0713538	0.071139	0.07087	0.778413	0.203772	0.0424319
BRCA.TCGA-Z7-A8R6-01A	tumor	BRCA	Stage I	TCGA	0.111098	0.226177	0.247507	0.46599	0.343679	0.557948
BRCA.TCGA-D8-A1X6-01A	tumor	BRCA	Stage III	TCGA	0.138781	0.226471	0.262162	0.271194	0.373761	0.568081
BRCA.TCGA-MS-A51U-01A	tumor	BRCA	Stage II	TCGA	0.155341	0.237721	0.244105	0.690878	0.391668	0.632046
BRCA.TCGA-BH-A1FE-01A	tumor	BRCA	Stage II	TCGA	0.18661	0.283386	0.293449	0.693313	0.443237	0.782141
BRCA.TCGA-A7-A4SE-01A	tumor	BRCA	Stage II	TCGA	0.100805	0.189	0.169255	0.708375	0.321953	0.485117
BRCA.TCGA-D8-A1X8-01A	tumor	BRCA	Stage III	TCGA	0.184478	0.299964	0.31765	0.683036	0.445147	0.756808
BRCA.TCGA-B6-A1KN-01A	tumor	BRCA	Stage III	TCGA	0.281301	0.498723	0.519732	0.491373	0.53432	0.90627
BRCA.TCGA-AR-A0TV-01A	tumor	BRCA	Stage II	TCGA	0.273645	0.512668	0.524422	0.463461	0.525009	0.890437
BRCA.TCGA-E9-A5FK-01A	tumor	BRCA	Stage III	TCGA	0.218003	0.348573	0.361897	0.698322	0.488122	0.866371
BRCA.TCGA-E9-A245-01A	tumor	BRCA	Stage II	TCGA	0.109017	0.142834	0.150315	0.581339	0.295691	0.30209
BRCA.TCGA-BH-A1ES-01A	tumor	BRCA	Stage II	TCGA	0.199078	0.319143	0.360524	0.84213	0.464128	0.725776
BRCA.TCGA-D8-A3Z5-01A	tumor	BRCA	Stage III	TCGA	0.152178	0.270478	0.27887	0.706643	0.402053	0.676377
BRCA.TCGA-A2-A25B-01A	tumor	BRCA	Stage II	TCGA	0.21538	0.317615	0.353286	0.55374	0.488719	0.777707
BRCA.TCGA-D8-A1JH-01A	tumor	BRCA	Stage I	TCGA	0.179728	0.256439	0.265906	0.697863	0.430464	0.681444
BRCA.TCGA-BH-A0H7-01A	tumor	BRCA	Stage III	TCGA	0.246779	0.326309	0.394379	0.456157	0.518443	0.677011
BRCA.TCGA-AQ-A54N-01A	tumor	BRCA	Stage II	TCGA	0.079213	0.300964	0.209405	0.836951	0.310851	0.571881
BRCA.TCGA-E2-A1L7-11A	normal	BRCA	Normal	TCGA	0.121175	0.167562	0.171648	0.746356	0.312164	0.333122
BRCA.TCGA-C8-A278-01A	tumor	BRCA	Stage III	TCGA	0.242544	0.354186	0.366937	0.679886	0.523457	0.89677
BRCA.TCGA-D8-A73W-01A	tumor	BRCA	Stage III	TCGA	0.190502	0.344545	0.337798	0.578117	0.45422	0.788474
BRCA.TCGA-BH-A1EO-11A	normal	BRCA	Normal	TCGA	0.0755249	0.077738	0.0781031	0.789145	0.210935	0.0569981
BRCA.TCGA-EW-A1OY-01A	tumor	BRCA	Stage II	TCGA	0.121511	0.229094	0.256078	0.352029	0.354065	0.560481
BRCA.TCGA-PE-A5DC-01A	tumor	BRCA	Stage III	TCGA	0.227734	0.482681	0.493656	0.418669	0.486093	0.849905
BRCA.TCGA-AC-A3OD-01B	tumor	BRCA	Stage II	TCGA	0.285321	0.431847	0.440498	0.786814	0.559628	0.913236
BRCA.TCGA-5L-AAT0-01A	tumor	BRCA	Stage II	TCGA	0.157065	0.268487	0.28318	0.633361	0.406351	0.699177
BRCA.TCGA-BH-A1FB-11A	normal	BRCA	Normal	TCGA	0.0970279	0.125544	0.126135	0.800406	0.279694	0.224826
BRCA.TCGA-BH-A0HF-01A	tumor	BRCA	Stage I	TCGA	0.113994	0.192122	0.203167	0.639483	0.339143	0.478151
BRCA.TCGA-E2-A1LI-11A	normal	BRCA	Normal	TCGA	0.121487	0.162339	0.158038	0.756209	0.306554	0.301457
BRCA.TCGA-A2-A0CT-01A	tumor	BRCA	Stage II	TCGA	0.365094	0.686	0.702346	0.668896	0.559389	0.922736
BRCA.TCGA-A7-A26H-01A	tumor	BRCA	Stage II	TCGA	0.245486	0.410439	0.425866	0.665191	0.510326	0.897403
BRCA.TCGA-AR-A2LO-01A	tumor	BRCA	Stage II	TCGA	0.197492	0.285582	0.299904	0.75931	0.462099	0.771374
BRCA.TCGA-BH-A1EX-01A	tumor	BRCA	Stage II	TCGA	0.139907	0.298246	0.320794	0.492283	0.396801	0.713743
BRCA.TCGA-BH-A0HP-01A	tumor	BRCA	Stage III	TCGA	0.199099	0.363859	0.372542	0.736315	0.464605	0.81444
BRCA.TCGA-E2-A1IF-11A	normal	BRCA	Normal	TCGA	0.0932841	0.123527	0.123253	0.764884	0.272532	0.207726
BRCA.TCGA-AC-A2FB-01A	tumor	BRCA	Stage II	TCGA	0.187155	0.26961	0.281324	0.72668	0.441208	0.759975
BRCA.TCGA-E9-A1RF-01A	tumor	BRCA	Stage III	TCGA	0.352968	0.510175	0.520424	0.838618	0.606064	0.89487
BRCA.TCGA-AR-A2LN-01A	tumor	BRCA	Stage II	TCGA	0.17711	0.286195	0.295418	0.64319	0.430584	0.740975
BRCA.TCGA-D8-A1XL-01A	tumor	BRCA	Stage II	TCGA	0.110481	0.265075	0.274487	0.723391	0.349528	0.619379
BRCA.TCGA-AC-A3EH-01A	tumor	BRCA	Stage III	TCGA	0.265606	0.539181	0.545008	0.639567	0.51916	0.907536
BRCA.TCGA-A2-A0YJ-01A	tumor	BRCA	Stage III	TCGA	0.0699899	0.160666	0.13453	0.384575	0.283037	0.450285
BRCA.TCGA-E9-A1RH-11A	normal	BRCA	Normal	TCGA	0.0923497	0.100414	0.100599	0.777375	0.2366	0.091197
BRCA.TCGA-E9-A1NA-11A	normal	BRCA	Normal	TCGA	0.101016	0.115922	0.118668	0.774773	0.269548	0.141229
BRCA.TCGA-E2-A1LK-01A	tumor	BRCA	Stage III	TCGA	0.190611	0.64628	0.633383	0.718654	0.460069	0.861938
BRCA.TCGA-E2-A10F-01A	tumor	BRCA	Stage II	TCGA	0.198916	0.379022	0.398642	0.766129	0.464247	0.816973
BRCA.TCGA-AN-A0XT-01A	tumor	BRCA	Stage III	TCGA	0.0978418	0.147565	0.147146	0.38898	0.275397	0.352755
BRCA.TCGA-LD-A9QF-01A	tumor	BRCA	Stage I	TCGA	0.173494	0.25824	0.261917	0.639669	0.421392	0.71311
BRCA.TCGA-A7-A6VW-01A	tumor	BRCA	Stage II	TCGA	0.167062	0.323596	0.321419	0.723532	0.424376	0.662445
BRCA.TCGA-BH-A8G0-01A	tumor	BRCA	Stage II	TCGA	0.150264	0.234415	0.236458	0.723838	0.381998	0.624446
BRCA.TCGA-AC-A6NO-01A	tumor	BRCA	Stage II	TCGA	0.130769	0.233985	0.243244	0.630188	0.36445	0.584547
BRCA.TCGA-C8-A26Y-01A	tumor	BRCA	Stage II	TCGA	0.159085	0.202802	0.231493	0.651464	0.405515	0.50475
BRCA.TCGA-AO-A0JM-01A	tumor	BRCA	Stage II	TCGA	0.311026	0.516554	0.531438	0.563346	0.549361	0.924003
BRCA.TCGA-E2-A14N-01A	tumor	BRCA	Stage II	TCGA	0.116069	0.188822	0.179027	0.767576	0.336636	0.478151
BRCA.TCGA-AR-A2LE-01A	tumor	BRCA	Stage I	TCGA	0.164531	0.367353	0.375879	0.519775	0.429987	0.787207
BRCA.TCGA-BH-A1FJ-01A	tumor	BRCA	Stage III	TCGA	0.251172	0.446155	0.462843	0.708976	0.517011	0.873338
BRCA.TCGA-E2-A1II-01A	tumor	BRCA	Stage I	TCGA	0.132087	0.234095	0.221301	0.629118	0.366599	0.582014
BRCA.TCGA-D8-A1JE-01A	tumor	BRCA	Stage II	TCGA	0.146879	0.25815	0.261588	0.573793	0.3931	0.652945
BRCA.TCGA-B6-A0RL-01A	tumor	BRCA	Stage II	TCGA	0.488501	0.706954	0.71978	0.674609	0.621822	0.951235
BRCA.TCGA-A2-A3KD-01A	tumor	BRCA	Stage III	TCGA	0.138804	0.220508	0.220885	0.794401	0.375552	0.566814
BRCA.TCGA-A7-A26G-01A	tumor	BRCA	Stage II	TCGA	0.123101	0.193351	0.184367	0.622522	0.333294	0.481317
BRCA.TCGA-OL-A97C-01A	tumor	BRCA	Stage II	TCGA	0.0937409	0.157564	0.140664	0.645075	0.329593	0.446485
BRCA.TCGA-BH-A1FJ-11B	normal	BRCA	Normal	TCGA	0.0933598	0.10727	0.113041	0.787864	0.243524	0.10323
BRCA.TCGA-EW-A1J5-01A	tumor	BRCA	Stage II	TCGA	0.241372	0.367423	0.396318	0.639218	0.508058	0.859405
BRCA.TCGA-BH-A0AW-01A	tumor	BRCA	Stage II	TCGA	0.188065	0.390121	0.409096	0.672103	0.450758	0.796073
BRCA.TCGA-E9-A3HO-01A	tumor	BRCA	Stage II	TCGA	0.173736	0.431255	0.444313	0.712372	0.440372	0.800507
BRCA.TCGA-EW-A1OV-01A	tumor	BRCA	Stage II	TCGA	0.203454	0.362721	0.379897	0.52221	0.469022	0.847372
BRCA.TCGA-A2-A3XU-01A	tumor	BRCA	Stage II	TCGA	0.079596	0.22238	0.198913	0.763889	0.317536	0.527549
BRCA.TCGA-A8-A075-01A	tumor	BRCA	Stage II	TCGA	0.0886196	0.171617	0.187171	0.453905	0.301779	0.433186
BRCA.TCGA-AC-A23G-01A	tumor	BRCA	Stage II	TCGA	0.166144	0.278718	0.284847	0.703178	0.418885	0.741609
BRCA.TCGA-E9-A6HE-01A	tumor	BRCA	Stage III	TCGA	0.227282	0.354034	0.384011	0.734451	0.500537	0.831539
BRCA.TCGA-D8-A27P-01A	tumor	BRCA	Stage I	TCGA	0.105799	0.163158	0.168678	0.714523	0.301182	0.385687
BRCA.TCGA-S3-AA0Z-01A	tumor	BRCA	Stage II	TCGA	0.0952009	0.244489	0.230833	0.802042	0.343918	0.544015
BRCA.TCGA-BH-A0B3-01A	tumor	BRCA	Stage II	TCGA	0.113596	0.184012	0.184276	0.65549	0.333652	0.461685
BRCA.TCGA-S3-AA12-01A	tumor	BRCA	Stage III	TCGA	0.15825	0.236172	0.310344	0.261756	0.410648	0.561748
BRCA.TCGA-A1-A0SO-01A	tumor	BRCA	Stage II	TCGA	0.0886189	0.251334	0.22242	0.844681	0.338904	0.542115
BRCA.TCGA-E2-A1L7-01A	tumor	BRCA	Stage III	TCGA	0.240484	0.508319	0.523157	0.839203	0.494449	0.873971
BRCA.TCGA-BH-A0H6-01A	tumor	BRCA	Stage I	TCGA	0.101255	0.182268	0.207701	0.552253	0.318491	0.464218
BRCA.TCGA-BH-A0E2-01A	tumor	BRCA	Stage III	TCGA	0.181398	0.470893	0.483117	0.741264	0.448371	0.80304
BRCA.TCGA-BH-A0DD-01A	tumor	BRCA	Stage II	TCGA	0.234126	0.50169	0.520468	0.439212	0.490748	0.881571
BRCA.TCGA-A7-A5ZV-01A	tumor	BRCA	Stage II	TCGA	0.323091	0.600408	0.601069	0.794964	0.538379	0.860038
BRCA.TCGA-A2-A0CO-01A	tumor	BRCA	Stage II	TCGA	0.210658	0.334977	0.354655	0.547803	0.476424	0.827739
BRCA.TCGA-A7-A13G-11A	normal	BRCA	Normal	TCGA	0.066035	0.066043	0.0665216	0.766558	0.189447	0.0373654
BRCA.TCGA-E9-A1RI-11A	normal	BRCA	Normal	TCGA	0.083117	0.0881322	0.0893965	0.789209	0.219768	0.0538315
BRCA.TCGA-A1-A0SJ-01A	tumor	BRCA	Stage III	TCGA	0.207274	0.393464	0.401165	0.738871	0.473081	0.816973
BRCA.TCGA-GM-A5PX-01A	tumor	BRCA	Stage II	TCGA	0.174551	0.30992	0.322097	0.703459	0.432494	0.767574
BRCA.TCGA-E2-A1B1-01A	tumor	BRCA	Stage II	TCGA	0.110225	0.15041	0.151331	0.707211	0.304286	0.322989
BRCA.TCGA-AN-A0XP-01A	tumor	BRCA	Stage III	TCGA	0.170832	0.317576	0.327164	0.583151	0.429629	0.759341
BRCA.TCGA-OL-A5D7-01A	tumor	BRCA	Stage II	TCGA	0.262048	0.559561	0.54145	0.728375	0.508416	0.866371
BRCA.TCGA-AC-A3YJ-01A	tumor	BRCA	Stage II	TCGA	0.14755	0.297508	0.297	0.731969	0.404441	0.704243
BRCA.TCGA-AO-A0JI-01A	tumor	BRCA	Stage II	TCGA	0.520812	0.68597	0.692238	0.859097	0.641399	0.948702
BRCA.TCGA-BH-A0HB-01A	tumor	BRCA	Stage I	TCGA	0.181885	0.32066	0.348727	0.618841	0.443476	0.751108
BRCA.TCGA-3C-AALI-01A	tumor	BRCA	Stage II	TCGA	0.167883	0.334112	0.369853	0.556333	0.429987	0.652312
BRCA.TCGA-BH-A0H7-11A	normal	BRCA	Normal	TCGA	0.151986	0.189331	0.202866	0.755166	0.393339	0.479417
BRCA.TCGA-A7-A26J-01A	tumor	BRCA	Stage II	TCGA	0.233392	0.349776	0.38133	0.61005	0.507103	0.80874
BRCA.TCGA-EW-A1OW-01A	tumor	BRCA	Stage II	TCGA	0.0699932	0.159993	0.141764	0.568066	0.288886	0.450285
BRCA.TCGA-A2-A1G0-01A	tumor	BRCA	Stage II	TCGA	0.105746	0.159981	0.173729	0.641401	0.314074	0.381887
BRCA.TCGA-AR-A2LJ-01A	tumor	BRCA	Stage III	TCGA	0.150661	0.240863	0.248475	0.776561	0.390116	0.622546
BRCA.TCGA-C8-A1HF-01A	tumor	BRCA	Stage II	TCGA	0.157316	0.37481	0.386814	0.778787	0.420198	0.758075
BRCA.TCGA-D8-A1JM-01A	tumor	BRCA	Stage II	TCGA	0.152798	0.490695	0.472479	0.851887	0.432136	0.734009
BRCA.TCGA-A2-A1G4-01A	tumor	BRCA	Stage III	TCGA	0.260351	0.442518	0.469132	0.788608	0.527277	0.880304
BRCA.TCGA-BH-A0WA-01A	tumor	BRCA	Stage I	TCGA	0.0858725	0.176609	0.139402	0.661757	0.302614	0.478784
BRCA.TCGA-EW-A1PG-01A	tumor	BRCA	Stage II	TCGA	0.151682	0.225899	0.231177	0.740528	0.377462	0.597213
BRCA.TCGA-BH-A28O-01A	tumor	BRCA	Stage III	TCGA	0.120098	0.173398	0.173163	0.783006	0.328519	0.397087
BRCA.TCGA-A2-A4S2-01A	tumor	BRCA	Stage III	TCGA	0.223705	0.357028	0.36368	0.697573	0.49815	0.858138
BRCA.TCGA-EW-A6SD-01A	tumor	BRCA	Stage II	TCGA	0.112628	0.227656	0.233475	0.696247	0.342485	0.544015
BRCA.TCGA-D8-A1JN-01A	tumor	BRCA	Stage III	TCGA	0.271345	0.589159	0.602804	0.569679	0.515698	0.90057
BRCA.TCGA-BH-A0DK-11A	normal	BRCA	Normal	TCGA	0.120542	0.18251	0.186299	0.810832	0.344037	0.447752
BRCA.TCGA-BH-A0B6-01A	tumor	BRCA	Stage I	TCGA	0.177821	0.308693	0.326159	0.688564	0.435359	0.777074
BRCA.TCGA-A7-A26E-01B	tumor	BRCA	Stage III	TCGA	0.224329	0.368086	0.393389	0.779814	0.494449	0.818873
BRCA.TCGA-D8-A1JF-01A	tumor	BRCA	Stage III	TCGA	0.306802	0.445061	0.454966	0.469009	0.561896	0.876504
BRCA.TCGA-E9-A2JT-01A	tumor	BRCA	Stage II	TCGA	0.189717	0.243783	0.247295	0.707515	0.441924	0.740342
BRCA.TCGA-AN-A0XO-01A	tumor	BRCA	Stage III	TCGA	0.197154	0.407071	0.433117	0.642537	0.463173	0.823939
BRCA.TCGA-E2-A15I-11A	normal	BRCA	Normal	TCGA	0.0760301	0.0794645	0.0775454	0.762117	0.220843	0.0848638
BRCA.TCGA-BH-A8FY-01A	tumor	BRCA	Stage I	TCGA	0.302142	0.495527	0.515568	0.559822	0.563328	0.913236
BRCA.TCGA-BH-A1EN-01A	tumor	BRCA	Stage II	TCGA	0.374205	0.619202	0.626592	0.673474	0.576579	0.955668
BRCA.TCGA-GM-A2DD-01A	tumor	BRCA	Stage I	TCGA	0.272585	0.33549	0.357601	0.584024	0.568461	0.844839
BRCA.TCGA-AR-A24L-01A	tumor	BRCA	Stage II	TCGA	0.13436	0.173957	0.196193	0.667231	0.350603	0.423686
BRCA.TCGA-BH-A1FB-01A	tumor	BRCA	Stage II	TCGA	0.129262	0.18631	0.195245	0.733571	0.340098	0.449652
BRCA.TCGA-AR-A1AY-01A	tumor	BRCA	Stage I	TCGA	0.123909	0.440441	0.422558	0.862431	0.398353	0.677644
BRCA.TCGA-A2-A25E-01A	tumor	BRCA	Stage III	TCGA	0.177479	0.269791	0.305641	0.755334	0.434642	0.69601
BRCA.TCGA-AO-A1KR-01A	tumor	BRCA	Stage II	TCGA	0.237081	0.42117	0.409811	0.68325	0.499582	0.843572
BRCA.TCGA-A7-A26I-01A	tumor	BRCA	Stage II	TCGA	0.0743364	0.0899621	0.0857439	0.820479	0.240181	0.277391
BRCA.TCGA-BH-A0DG-11A	normal	BRCA	Normal	TCGA	0.0921791	0.103563	0.107284	0.802877	0.26525	0.149462
BRCA.TCGA-AR-A2LK-01A	tumor	BRCA	Stage III	TCGA	0.232568	0.516093	0.518508	0.565858	0.490748	0.89107
BRCA.TCGA-B6-A0RE-01A	tumor	BRCA	#N/A	TCGA	0.113602	0.368878	0.311614	0.699857	0.377462	0.677644
BRCA.TCGA-BH-A5J0-01A	tumor	BRCA	Stage I	TCGA	0.16604	0.283952	0.311405	0.435044	0.419124	0.689044
BRCA.TCGA-BH-A0BS-01A	tumor	BRCA	Stage III	TCGA	0.126363	0.212482	0.228704	0.576926	0.353348	0.532616
BRCA.TCGA-BH-A1FG-11B	normal	BRCA	Normal	TCGA	0.0823486	0.0915703	0.0927347	0.774805	0.237913	0.0987967
BRCA.TCGA-E9-A5UO-01A	tumor	BRCA	Stage II	TCGA	0.295447	0.49501	0.515241	0.744047	0.550436	0.88917
BRCA.TCGA-E2-A1L8-01A	tumor	BRCA	Stage II	TCGA	0.1664	0.287624	0.304197	0.483223	0.421034	0.728942
BRCA.TCGA-D8-A1JG-01B	tumor	BRCA	Stage II	TCGA	0.281072	0.405291	0.421241	0.601527	0.539931	0.850538
BRCA.TCGA-BH-A42V-01A	tumor	BRCA	Stage I	TCGA	0.209102	0.309626	0.32768	0.71081	0.478453	0.826472
BRCA.TCGA-EW-A1P1-01A	tumor	BRCA	Stage III	TCGA	0.184663	0.220789	0.221953	0.791688	0.430584	0.611146
BRCA.TCGA-D8-A27W-01A	tumor	BRCA	Stage III	TCGA	0.269475	0.460419	0.477775	0.64661	0.526919	0.871438
BRCA.TCGA-BH-A1EU-11A	normal	BRCA	Normal	TCGA	0.0881733	0.09591	0.0985808	0.825149	0.247821	0.10513
BRCA.TCGA-AO-A12B-01A	tumor	BRCA	Stage II	TCGA	0.14161	0.231643	0.246425	0.694467	0.382834	0.581381
BRCA.TCGA-EW-A1J6-01A	tumor	BRCA	Stage I	TCGA	0.0970285	0.235603	0.254905	0.622589	0.337472	0.559215
BRCA.TCGA-GM-A5PV-01A	tumor	BRCA	Stage II	TCGA	0.141233	0.207572	0.228409	0.596122	0.357288	0.522483
BRCA.TCGA-E9-A1N3-01A	tumor	BRCA	Stage III	TCGA	0.158838	0.209686	0.219228	0.830043	0.383908	0.528182
BRCA.TCGA-E9-A1NA-01A	tumor	BRCA	Stage II	TCGA	0.420902	0.60293	0.605024	0.786377	0.596634	0.952502
BRCA.TCGA-E9-A3X8-01A	tumor	BRCA	Stage II	TCGA	0.180945	0.290903	0.300337	0.734572	0.434404	0.759341
BRCA.TCGA-GM-A2DF-01A	tumor	BRCA	Stage II	TCGA	0.213077	0.313876	0.319411	0.631073	0.483944	0.781507
BRCA.TCGA-BH-A1F6-11B	normal	BRCA	Normal	TCGA	0.0834853	0.0926954	0.0954433	0.773447	0.24233	0.0987967
BRCA.TCGA-BH-A0BC-01A	tumor	BRCA	Stage III	TCGA	0.14425	0.242444	0.24718	0.725559	0.388086	0.604813
BRCA.TCGA-AR-A24W-01A	tumor	BRCA	Stage II	TCGA	0.123515	0.177719	0.178745	0.757256	0.339382	0.428752
BRCA.TCGA-D8-A1XU-01A	tumor	BRCA	Stage I	TCGA	0.263939	0.412339	0.423475	0.762184	0.526441	0.873971
BRCA.TCGA-A7-A4SD-01A	tumor	BRCA	Stage II	TCGA	0.100153	0.139505	0.138109	0.430265	0.28817	0.330589
BRCA.TCGA-A7-A0CE-11A	normal	BRCA	Normal	TCGA	0.102353	0.134795	0.135628	0.814163	0.29772	0.264091
BRCA.TCGA-B6-A0X1-01A	tumor	BRCA	#N/A	TCGA	0.0774942	0.113378	0.117016	0.710389	0.273248	0.352755
BRCA.TCGA-AO-A0JC-01A	tumor	BRCA	Stage II	TCGA	0.126803	0.164697	0.176585	0.71858	0.302017	0.304623
BRCA.TCGA-AR-A0TP-01A	tumor	BRCA	Stage II	TCGA	0.0849919	0.228027	0.207565	0.784258	0.333652	0.526916
BRCA.TCGA-AC-A2B8-01A	tumor	BRCA	Stage II	TCGA	0.190291	0.336228	0.355186	0.612085	0.454697	0.816339
BRCA.TCGA-GM-A2DH-01A	tumor	BRCA	Stage I	TCGA	0.187935	0.383531	0.390819	0.682191	0.451952	0.801773
BRCA.TCGA-AC-A7VB-01A	tumor	BRCA	Stage II	TCGA	0.64127	0.725885	0.733776	0.71911	0.683777	0.963268
BRCA.TCGA-OL-A5D8-01A	tumor	BRCA	Stage II	TCGA	0.369352	0.59317	0.612327	0.826604	0.580876	0.937302
BRCA.TCGA-D8-A1X9-01A	tumor	BRCA	Stage II	TCGA	0.322011	0.482393	0.50935	0.539739	0.563448	0.91387
BRCA.TCGA-AC-A3W7-01A	tumor	BRCA	Stage II	TCGA	0.191784	0.36876	0.374738	0.735672	0.457443	0.822039
BRCA.TCGA-C8-A1HE-01A	tumor	BRCA	Stage II	TCGA	0.219852	0.426759	0.432259	0.842428	0.482154	0.841039
BRCA.TCGA-BH-A0HA-01A	tumor	BRCA	Stage I	TCGA	0.158346	0.249842	0.283588	0.784276	0.411245	0.626979
BRCA.TCGA-E9-A1NG-01A	tumor	BRCA	Stage II	TCGA	0.0965171	0.136681	0.152343	0.628519	0.287931	0.291957
BRCA.TCGA-PL-A8LY-01A	tumor	BRCA	Stage II	TCGA	0.0843636	0.09875	0.0990819	0.769037	0.248418	0.120963
BRCA.TCGA-BH-A0AZ-01A	tumor	BRCA	Stage III	TCGA	0.140228	0.236741	0.247366	0.66274	0.380566	0.602913
BRCA.TCGA-E2-A1L9-01A	tumor	BRCA	Stage II	TCGA	0.125686	0.241476	0.259228	0.719118	0.361108	0.597213
BRCA.TCGA-AO-A1KP-01A	tumor	BRCA	Stage II	TCGA	0.216091	0.423229	0.456666	0.664912	0.482989	0.822673
BRCA.TCGA-AR-A1AQ-01A	tumor	BRCA	Stage II	TCGA	0.159344	0.365918	0.346366	0.738209	0.41984	0.684611
BRCA.TCGA-A7-A0D9-01A	tumor	BRCA	Stage II	TCGA	0.149087	0.267753	0.303352	0.720916	0.402173	0.633312
BRCA.TCGA-BH-A0W4-01A	tumor	BRCA	Stage II	TCGA	0.14972	0.242487	0.264816	0.680091	0.394533	0.618113
BRCA.TCGA-BH-A0H9-11A	normal	BRCA	Normal	TCGA	0.0696143	0.0682065	0.0684444	0.75666	0.206995	0.0569981
BRCA.TCGA-C8-A1HK-01A	tumor	BRCA	Stage II	TCGA	0.128348	0.327068	0.335618	0.512587	0.381282	0.69411
BRCA.TCGA-HN-A2NL-01A	tumor	BRCA	Stage II	TCGA	0.116135	0.386208	0.349629	0.847598	0.38164	0.640279
BRCA.TCGA-D8-A1XG-01A	tumor	BRCA	Stage III	TCGA	0.120843	0.215065	0.206821	0.718442	0.339143	0.531349
BRCA.TCGA-AC-A8OR-01A	tumor	BRCA	Stage I	TCGA	0.104101	0.171893	0.176412	0.72427	0.313119	0.409753
BRCA.TCGA-A7-A3IY-01A	tumor	BRCA	Stage I	TCGA	0.111396	0.151386	0.149008	0.709511	0.302017	0.335655
BRCA.TCGA-AR-A2LM-01A	tumor	BRCA	Stage II	TCGA	0.148408	0.261635	0.275488	0.78509	0.393458	0.659911
BRCA.TCGA-AR-A250-01A	tumor	BRCA	Stage II	TCGA	0.375039	0.54958	0.561898	0.613046	0.570968	0.944269
BRCA.TCGA-LL-A73Y-01A	tumor	BRCA	Stage I	TCGA	0.0911014	0.129547	0.12359	0.762574	0.273964	0.337555
BRCA.TCGA-A1-A0SI-01A	tumor	BRCA	Stage II	TCGA	0.168307	0.292649	0.306135	0.531019	0.424496	0.751742
BRCA.TCGA-A2-A3XY-01A	tumor	BRCA	Stage II	TCGA	0.125136	0.25866	0.250762	0.675111	0.376507	0.583281
BRCA.TCGA-E2-A1IL-01A	tumor	BRCA	Stage II	TCGA	0.111914	0.215692	0.223894	0.690175	0.347857	0.537682
BRCA.TCGA-E9-A1NC-01A	tumor	BRCA	Stage II	TCGA	0.131826	0.182814	0.176976	0.639354	0.325534	0.430652
BRCA.TCGA-AR-A0TR-01A	tumor	BRCA	Stage II	TCGA	0.135694	0.307069	0.321041	0.600285	0.391668	0.694744
BRCA.TCGA-A7-A0D9-11A	normal	BRCA	Normal	TCGA	0.0613081	0.0615454	0.0612981	0.792799	0.193148	0.0329322
BRCA.TCGA-E9-A1NG-11A	normal	BRCA	Normal	TCGA	0.0775989	0.0849789	0.0850631	0.776698	0.223947	0.0671311
BRCA.TCGA-E2-A1B4-01A	tumor	BRCA	Stage III	TCGA	0.143133	0.271127	0.291914	0.582096	0.395249	0.652312
BRCA.TCGA-EW-A1PH-01A	tumor	BRCA	Stage II	TCGA	0.0598301	0.130959	0.101126	0.425627	0.262266	0.443952
BRCA.TCGA-D8-A1XQ-01A	tumor	BRCA	Stage II	TCGA	0.104054	0.181513	0.182667	0.44989	0.315745	0.464218
BRCA.TCGA-GM-A2DO-01A	tumor	BRCA	Stage I	TCGA	0.214004	0.247159	0.266553	0.635445	0.493255	0.70551
BRCA.TCGA-OL-A5S0-01A	tumor	BRCA	Stage II	TCGA	0.0900775	0.150014	0.136137	0.783777	0.303808	0.430019
BRCA.TCGA-A2-A1FZ-01A	tumor	BRCA	Stage II	TCGA	0.213573	0.369549	0.374294	0.795959	0.483228	0.854338
BRCA.TCGA-D8-A1XZ-01A	tumor	BRCA	Stage III	TCGA	0.15983	0.4016	0.397752	0.298176	0.427958	0.806206
BRCA.TCGA-BH-A1F5-01A	tumor	BRCA	Stage II	TCGA	0.131794	0.243054	0.270383	0.663562	0.3703	0.611146
BRCA.TCGA-AO-A12G-01A	tumor	BRCA	Stage II	TCGA	0.246889	0.467171	0.482709	0.745153	0.508058	0.879037
BRCA.TCGA-E2-A1IU-01A	tumor	BRCA	Stage I	TCGA	0.171966	0.248296	0.262621	0.57629	0.416617	0.642179
BRCA.TCGA-BH-A0BF-01A	tumor	BRCA	Stage II	TCGA	0.193532	0.325933	0.349241	0.648816	0.458756	0.800507
BRCA.TCGA-BH-A1EW-01A	tumor	BRCA	Stage II	TCGA	0.193776	0.401151	0.409467	0.758361	0.459592	0.833439
BRCA.TCGA-A2-A0EP-01A	tumor	BRCA	Stage I	TCGA	0.142094	0.191121	0.196673	0.762007	0.344037	0.438252
BRCA.TCGA-EW-A2FS-01A	tumor	BRCA	Stage II	TCGA	0.286464	0.41051	0.417399	0.665067	0.567387	0.927802
BRCA.TCGA-E9-A244-01A	tumor	BRCA	Stage II	TCGA	0.122711	0.255697	0.237633	0.693715	0.360033	0.60798
BRCA.TCGA-C8-A26X-01A	tumor	BRCA	Stage II	TCGA	0.338058	0.418425	0.426731	0.584168	0.598782	0.925902
BRCA.TCGA-A2-A0ST-01A	tumor	BRCA	Stage II	TCGA	0.133363	0.198872	0.193555	0.660129	0.346902	0.492084
BRCA.TCGA-BH-A1EV-01A	tumor	BRCA	Stage III	TCGA	0.140696	0.422736	0.446318	0.765286	0.408022	0.746675
BRCA.TCGA-A2-A04R-01A	tumor	BRCA	Stage I	TCGA	0.235924	0.36807	0.415347	0.532602	0.511758	0.761875
BRCA.TCGA-AR-A1AN-01A	tumor	BRCA	Stage II	TCGA	0.116141	0.208518	0.213295	0.628108	0.346425	0.526282
BRCA.TCGA-D8-A27K-01A	tumor	BRCA	Stage II	TCGA	0.168444	0.314836	0.318369	0.796578	0.424854	0.761875
BRCA.TCGA-D8-A1J9-01A	tumor	BRCA	Stage I	TCGA	0.286764	0.493832	0.504741	0.75747	0.533365	0.906903
BRCA.TCGA-D8-A1JK-01A	tumor	BRCA	Stage II	TCGA	0.126975	0.212641	0.232707	0.379138	0.367673	0.530082
BRCA.TCGA-BH-A18V-06A	tumor	BRCA	metastasis	TCGA	0.110209	0.196064	0.194017	0.779817	0.33783	0.490817
BRCA.TCGA-S3-AA17-01A	tumor	BRCA	Stage II	TCGA	0.3033	0.438993	0.449684	0.705583	0.560463	0.917036
BRCA.TCGA-AR-A24O-01A	tumor	BRCA	Stage III	TCGA	0.141923	0.217853	0.232251	0.67593	0.36827	0.561748
BRCA.TCGA-B6-A0WZ-01A	tumor	BRCA	Stage II	TCGA	0.211246	0.354195	0.378774	0.616636	0.479527	0.840405
BRCA.TCGA-BH-A1ET-11B	normal	BRCA	Normal	TCGA	0.0911089	0.104088	0.108153	0.774389	0.263698	0.157695
BRCA.TCGA-E2-A1LH-01A	tumor	BRCA	Stage I	TCGA	0.137229	0.207054	0.206996	0.739981	0.35108	0.529449
BRCA.TCGA-A2-A0SU-01A	tumor	BRCA	Stage II	TCGA	0.0917378	0.166295	0.176525	0.765289	0.305957	0.425586
BRCA.TCGA-BH-A0HY-01A	tumor	BRCA	Stage I	TCGA	0.36263	0.66954	0.676419	0.807624	0.549242	0.922736
BRCA.TCGA-E2-A15I-01A	tumor	BRCA	Stage II	TCGA	0.117137	0.172468	0.19093	0.473006	0.323505	0.412286
BRCA.TCGA-AR-A1AM-01A	tumor	BRCA	Stage III	TCGA	0.124174	0.186611	0.195789	0.644992	0.337114	0.451552
BRCA.TCGA-BH-A1FM-11B	normal	BRCA	Normal	TCGA	0.0827072	0.0958179	0.0989321	0.775975	0.243882	0.123496
BRCA.TCGA-A2-A259-01A	tumor	BRCA	Stage I	TCGA	0.128002	0.183453	0.193516	0.754142	0.33592	0.438252
BRCA.TCGA-AC-A2FE-01A	tumor	BRCA	Stage III	TCGA	0.3278	0.410062	0.417144	0.7402	0.592336	0.939835
BRCA.TCGA-E9-A22G-01A	tumor	BRCA	Stage II	TCGA	0.129696	0.230889	0.203753	0.833431	0.338546	0.538315
BRCA.TCGA-AC-A6IV-01A	tumor	BRCA	Stage II	TCGA	0.171597	0.273842	0.285557	0.6938	0.425331	0.723876
BRCA.TCGA-B6-A0X5-01A	tumor	BRCA	Stage II	TCGA	0.155597	0.232768	0.279157	0.156195	0.396085	0.554782
BRCA.TCGA-BH-A202-01A	tumor	BRCA	Stage II	TCGA	0.207553	0.402284	0.412337	0.779716	0.471887	0.835972
BRCA.TCGA-EW-A2FR-01A	tumor	BRCA	Stage III	TCGA	0.125357	0.234332	0.23601	0.738718	0.362898	0.573148
BRCA.TCGA-A7-A13F-11A	normal	BRCA	Normal	TCGA	0.083739	0.0953283	0.0971183	0.7811	0.25391	0.126662
BRCA.TCGA-OL-A66N-01A	tumor	BRCA	Stage III	TCGA	0.213868	0.39547	0.410177	0.677523	0.48084	0.855605
BRCA.TCGA-S3-AA14-01A	tumor	BRCA	Stage I	TCGA	0.156739	0.270238	0.284522	0.688453	0.406351	0.659911
BRCA.TCGA-BH-A0GY-01A	tumor	BRCA	Stage II	TCGA	0.142742	0.308414	0.329316	0.5072	0.402889	0.69791
BRCA.TCGA-AC-A3TM-01A	tumor	BRCA	Stage III	TCGA	0.175262	0.35365	0.366173	0.758261	0.435597	0.791007
BRCA.TCGA-A2-A0T5-01A	tumor	BRCA	Stage II	TCGA	0.152405	0.293813	0.306367	0.775166	0.406351	0.717543
BRCA.TCGA-5L-AAT1-01A	tumor	BRCA	Stage IV	TCGA	0.231061	0.364418	0.374216	0.626664	0.498985	0.881571
BRCA.TCGA-E9-A54X-01A	tumor	BRCA	Stage I	TCGA	0.110788	0.173186	0.179062	0.720129	0.319446	0.421786
BRCA.TCGA-A1-A0SN-01A	tumor	BRCA	Stage II	TCGA	0.36697	0.488496	0.493596	0.735361	0.580041	0.937302
BRCA.TCGA-E9-A54Y-01A	tumor	BRCA	Stage III	TCGA	0.323941	0.483233	0.518547	0.338623	0.596395	0.926536
BRCA.TCGA-BH-A0DK-01A	tumor	BRCA	Stage II	TCGA	0.399573	0.503196	0.513251	0.721891	0.622538	0.967068
BRCA.TCGA-AC-A3W6-01A	tumor	BRCA	Stage III	TCGA	0.182678	0.323532	0.3252	0.638229	0.443118	0.800507
BRCA.TCGA-BH-A28Q-01A	tumor	BRCA	Stage II	TCGA	0.192683	0.368839	0.383003	0.817536	0.456846	0.824573
BRCA.TCGA-HN-A2OB-01A	tumor	BRCA	Stage II	TCGA	0.149883	0.27896	0.282788	0.684941	0.395607	0.70361
BRCA.TCGA-C8-A274-01A	tumor	BRCA	Stage II	TCGA	0.277434	0.573975	0.588881	0.846055	0.522502	0.886004
BRCA.TCGA-BH-A204-01A	tumor	BRCA	Stage II	TCGA	0.339778	0.496306	0.547735	0.590514	0.583025	0.839772
BRCA.TCGA-AR-A251-01A	tumor	BRCA	Stage III	TCGA	0.0883122	0.118145	0.118145	0.680035	0.283514	0.340089
BRCA.TCGA-E2-A1IO-11A	normal	BRCA	Normal	TCGA	0.091344	0.1136	0.116344	0.733627	0.242091	0.109563
BRCA.TCGA-3C-AAAU-01A	tumor	BRCA	#N/A	TCGA	0.121551	0.209758	0.233246	0.588388	0.347977	0.523116
BRCA.TCGA-BH-A0BZ-11A	normal	BRCA	Normal	TCGA	0.0954797	0.113077	0.115062	0.790504	0.265489	0.151995
BRCA.TCGA-E9-A247-01A	tumor	BRCA	Stage I	TCGA	0.333781	0.567064	0.576597	0.775228	0.548884	0.89677
BRCA.TCGA-BH-A0DS-01A	tumor	BRCA	Stage III	TCGA	0.327664	0.582961	0.591614	0.707257	0.552107	0.931602
BRCA.TCGA-A7-A2KD-01A	tumor	BRCA	Stage III	TCGA	0.141981	0.281198	0.287536	0.409518	0.394055	0.685877
BRCA.TCGA-AR-A256-01A	tumor	BRCA	Stage II	TCGA	0.10851	0.422356	0.351844	0.542863	0.378178	0.706143
BRCA.TCGA-BH-A1FH-01A	tumor	BRCA	Stage IV	TCGA	0.127113	0.207475	0.209674	0.758759	0.353945	0.522483
BRCA.TCGA-EW-A1P3-01A	tumor	BRCA	Stage II	TCGA	0.166589	0.298174	0.314361	0.681394	0.420318	0.725142
BRCA.TCGA-D8-A1XC-01A	tumor	BRCA	Stage III	TCGA	0.174026	0.334495	0.346158	0.657873	0.43703	0.757441
BRCA.TCGA-A2-A0YG-01A	tumor	BRCA	Stage III	TCGA	0.294671	0.529286	0.559947	0.794227	0.543751	0.893604
BRCA.TCGA-E2-A1IK-01A	tumor	BRCA	Stage II	TCGA	0.0983529	0.124474	0.126374	0.630662	0.271577	0.20266
BRCA.TCGA-AR-A0TQ-01A	tumor	BRCA	Stage III	TCGA	0.246205	0.439873	0.457869	0.730251	0.508655	0.870171
BRCA.TCGA-A7-A26F-01A	tumor	BRCA	Stage I	TCGA	0.300009	0.435872	0.439256	0.670798	0.544467	0.895503
BRCA.TCGA-BH-A0C3-11A	normal	BRCA	Normal	TCGA	0.0945261	0.116029	0.116026	0.764149	0.272174	0.18746
BRCA.TCGA-E9-A1RD-01A	tumor	BRCA	Stage II	TCGA	0.224969	0.357995	0.372537	0.848779	0.497792	0.813806
BRCA.TCGA-E9-A1NF-01A	tumor	BRCA	Stage II	TCGA	0.21009	0.41839	0.42555	0.629195	0.474633	0.870171
BRCA.TCGA-E9-A1N6-11A	normal	BRCA	Normal	TCGA	0.0997095	0.119888	0.12252	0.753164	0.272651	0.170361
BRCA.TCGA-AC-A2FM-11B	normal	BRCA	Normal	TCGA	0.0942711	0.1132	0.116086	0.811568	0.274919	0.176061
BRCA.TCGA-AC-A2FO-01A	tumor	BRCA	Stage II	TCGA	0.229212	0.314517	0.329815	0.633474	0.516175	0.863838
BRCA.TCGA-BH-A1F5-11A	normal	BRCA	Normal	TCGA	0.125376	0.178017	0.185149	0.782441	0.331145	0.407853
BRCA.TCGA-D8-A1JL-01A	tumor	BRCA	Stage II	TCGA	0.101958	0.195631	0.18026	0.705206	0.325057	0.49525
BRCA.TCGA-BH-A1FG-01A	tumor	BRCA	Stage I	TCGA	0.129849	0.269992	0.282174	0.755786	0.375791	0.651678
BRCA.TCGA-A7-A5ZW-01A	tumor	BRCA	Stage II	TCGA	0.13015	0.20834	0.220819	0.75495	0.360988	0.525649
BRCA.TCGA-BH-A0HK-01A	tumor	BRCA	Stage II	TCGA	0.388841	0.640512	0.640598	0.635446	0.582428	0.948702
BRCA.TCGA-E2-A1LB-11A	normal	BRCA	Normal	TCGA	0.0891235	0.114414	0.115413	0.77194	0.25761	0.172894
BRCA.TCGA-A7-A425-01A	tumor	BRCA	Stage III	TCGA	0.154178	0.25601	0.268949	0.539207	0.399905	0.647245
BRCA.TCGA-LL-A5YN-01A	tumor	BRCA	Stage II	TCGA	0.169155	0.270268	0.29174	0.626271	0.419004	0.70361
BRCA.TCGA-C8-A1HG-01A	tumor	BRCA	Stage II	TCGA	0.128489	0.19146	0.216447	0.538929	0.357885	0.479417
BRCA.TCGA-D8-A4Z1-01A	tumor	BRCA	Stage I	TCGA	0.165717	0.226355	0.234451	0.743257	0.402411	0.633312
BRCA.TCGA-A2-A0YH-01A	tumor	BRCA	Stage III	TCGA	0.0974735	0.145783	0.167922	0.447709	0.299988	0.354655
BRCA.TCGA-LL-A6FR-01A	tumor	BRCA	Stage II	TCGA	0.0663324	0.137906	0.105588	0.574004	0.276591	0.433819
BRCA.TCGA-AN-A0XR-01A	tumor	BRCA	Stage III	TCGA	0.264372	0.53963	0.557242	0.797402	0.513191	0.873338
BRCA.TCGA-AC-A23E-01A	tumor	BRCA	Stage II	TCGA	0.185693	0.306508	0.328702	0.642684	0.446102	0.766308
BRCA.TCGA-AR-A5QP-01A	tumor	BRCA	Stage II	TCGA	0.207234	0.342541	0.343487	0.7832	0.472604	0.847372
BRCA.TCGA-D8-A1XT-01A	tumor	BRCA	Stage II	TCGA	0.143918	0.295705	0.316765	0.777609	0.412439	0.626979
BRCA.TCGA-S3-A6ZG-01A	tumor	BRCA	Stage II	TCGA	0.32505	0.523666	0.538034	0.575912	0.577892	0.953768
BRCA.TCGA-GM-A2DN-01A	tumor	BRCA	Stage II	TCGA	0.205177	0.337061	0.342061	0.705179	0.474275	0.854338
BRCA.TCGA-BH-A0BS-11A	normal	BRCA	Normal	TCGA	0.0994643	0.120741	0.121723	0.783721	0.283037	0.208993
BRCA.TCGA-D8-A1JD-01A	tumor	BRCA	Stage II	TCGA	0.158938	0.276204	0.299111	0.598398	0.407903	0.69031
BRCA.TCGA-A2-A3Y0-01A	tumor	BRCA	Stage II	TCGA	0.0930275	0.148945	0.149569	0.572245	0.303808	0.398987
BRCA.TCGA-LD-A66U-01A	tumor	BRCA	Stage II	TCGA	0.162253	0.272588	0.284981	0.644463	0.411842	0.70931
BRCA.TCGA-E9-A1R7-11A	normal	BRCA	Normal	TCGA	0.0841442	0.0946425	0.0950554	0.762165	0.233377	0.0747308
BRCA.TCGA-LL-A740-01A	tumor	BRCA	Stage I	TCGA	0.416851	0.519141	0.517838	0.706152	0.615137	0.954402
BRCA.TCGA-D8-A1JC-01A	tumor	BRCA	Stage III	TCGA	0.116411	0.18441	0.22479	0.576966	0.352752	0.464851
BRCA.TCGA-EW-A1PB-01A	tumor	BRCA	Stage III	TCGA	0.151068	0.238108	0.237065	0.694456	0.397995	0.59658
BRCA.TCGA-BH-A0GZ-01A	tumor	BRCA	Stage II	TCGA	0.183589	0.436181	0.444131	0.85127	0.452191	0.805573
BRCA.TCGA-OL-A5RZ-01A	tumor	BRCA	Stage I	TCGA	0.108969	0.34584	0.357441	0.560429	0.356691	0.670678
BRCA.TCGA-AC-A5XU-01A	tumor	BRCA	Stage II	TCGA	0.314563	0.523725	0.538501	0.556826	0.561776	0.937935
BRCA.TCGA-E9-A1NH-01A	tumor	BRCA	Stage II	TCGA	0.165436	0.308261	0.317377	0.796867	0.423302	0.739709
BRCA.TCGA-A2-A0YM-01A	tumor	BRCA	Stage II	TCGA	0.11699	0.548944	0.518153	0.826371	0.408261	0.737175
BRCA.TCGA-BH-A0DG-01A	tumor	BRCA	Stage II	TCGA	0.182593	0.359675	0.363488	0.774363	0.446341	0.808106
BRCA.TCGA-OL-A66I-01A	tumor	BRCA	Stage II	TCGA	0.209642	0.405932	0.40416	0.760596	0.4732	0.80494
BRCA.TCGA-BH-A0AU-11A	normal	BRCA	Normal	TCGA	0.0983544	0.125975	0.125096	0.790507	0.292109	0.262191
BRCA.TCGA-AR-A0TU-01A	tumor	BRCA	Stage II	TCGA	0.130406	0.378457	0.351825	0.80194	0.393339	0.666244
BRCA.TCGA-E2-A1BC-11A	normal	BRCA	Normal	TCGA	0.0650449	0.0640488	0.0651589	0.766041	0.198759	0.0493984
BRCA.TCGA-B6-A0WT-01A	tumor	BRCA	Stage II	TCGA	0.142468	0.217351	0.246092	0.637621	0.374716	0.544015
BRCA.TCGA-BH-A1FL-01A	tumor	BRCA	Stage II	TCGA	0.175989	0.396672	0.422555	0.613765	0.440014	0.801773
BRCA.TCGA-BH-A0W5-01A	tumor	BRCA	Stage II	TCGA	0.162901	0.236189	0.247684	0.642528	0.401934	0.628879
BRCA.TCGA-E9-A1ND-01A	tumor	BRCA	Stage II	TCGA	0.149122	0.282002	0.289214	0.569511	0.398472	0.657378
BRCA.TCGA-C8-A26V-01A	tumor	BRCA	Stage III	TCGA	0.259887	0.462371	0.475324	0.712099	0.520115	0.89487
BRCA.TCGA-BH-A0DI-11A	normal	BRCA	Normal	TCGA	0.0932072	0.14851	0.140725	0.795748	0.304047	0.357188
BRCA.TCGA-A2-A1FX-01A	tumor	BRCA	Stage III	TCGA	0.233446	0.366204	0.392053	0.441269	0.505193	0.836605
BRCA.TCGA-BH-A1EU-01A	tumor	BRCA	Stage I	TCGA	0.158173	0.229764	0.234461	0.683436	0.3931	0.597213
BRCA.TCGA-C8-A9FZ-01A	tumor	BRCA	Stage II	TCGA	0.228294	0.581377	0.600711	0.85431	0.48466	0.853072
BRCA.TCGA-E2-A1IF-01A	tumor	BRCA	Stage I	TCGA	0.112116	0.176829	0.179165	0.653424	0.322072	0.429386
BRCA.TCGA-D8-A1XV-01A	tumor	BRCA	Stage II	TCGA	0.238693	0.453875	0.444936	0.703386	0.500298	0.872704
BRCA.TCGA-A2-A1FV-01A	tumor	BRCA	Stage II	TCGA	0.325677	0.525354	0.579287	0.664476	0.567984	0.868904
BRCA.TCGA-BH-A5IZ-01A	tumor	BRCA	Stage II	TCGA	0.107583	0.2304	0.215159	0.704021	0.348573	0.545282
BRCA.TCGA-E2-A3DX-01A	tumor	BRCA	Stage III	TCGA	0.154868	0.218061	0.224775	0.701694	0.377581	0.583914
BRCA.TCGA-D8-A1JP-01A	tumor	BRCA	Stage I	TCGA	0.129365	0.379734	0.376016	0.728258	0.39513	0.754908
BRCA.TCGA-5T-A9QA-01A	tumor	BRCA	Stage II	TCGA	0.437992	0.717868	0.724132	0.806592	0.608929	0.944902
BRCA.TCGA-BH-A0AZ-11A	normal	BRCA	Normal	TCGA	0.0824077	0.0972987	0.0995935	0.775467	0.257252	0.153262
BRCA.TCGA-BH-A0BJ-01A	tumor	BRCA	Stage II	TCGA	0.126631	0.191072	0.194434	0.684076	0.336517	0.466751
BRCA.TCGA-E9-A1QZ-01A	tumor	BRCA	Stage II	TCGA	0.162272	0.222188	0.227142	0.650127	0.389519	0.590247
BRCA.TCGA-B6-A0I1-01A	tumor	BRCA	Stage II	TCGA	0.08034	0.1854	0.160023	0.522696	0.299749	0.484484
BRCA.TCGA-AR-A1AI-01A	tumor	BRCA	Stage II	TCGA	0.110363	0.180844	0.173548	0.450634	0.320282	0.445218
BRCA.TCGA-E9-A1RA-01A	tumor	BRCA	Stage I	TCGA	0.146391	0.254494	0.271531	0.744196	0.383192	0.641545
BRCA.TCGA-UU-A93S-01A	tumor	BRCA	Stage IV	TCGA	0.287525	0.423656	0.440181	0.366209	0.555091	0.865738
BRCA.TCGA-AR-A24Q-01A	tumor	BRCA	Stage II	TCGA	0.109448	0.190977	0.17694	0.680699	0.327086	0.484484
BRCA.TCGA-S3-AA10-01A	tumor	BRCA	Stage II	TCGA	0.125608	0.253605	0.240223	0.590462	0.355855	0.572514
BRCA.TCGA-A2-A1G1-01A	tumor	BRCA	Stage II	TCGA	0.206157	0.398852	0.388044	0.614975	0.470574	0.80494
BRCA.TCGA-BH-A1F2-11A	normal	BRCA	Normal	TCGA	0.0774305	0.0825776	0.0838504	0.770311	0.234093	0.0968968
BRCA.TCGA-A2-A0T4-01A	tumor	BRCA	Stage II	TCGA	0.236823	0.396804	0.411391	0.759905	0.504118	0.884737
BRCA.TCGA-EW-A6SB-01A	tumor	BRCA	Stage II	TCGA	0.175928	0.333411	0.326741	0.530216	0.437269	0.773274
BRCA.TCGA-AO-A12C-01A	tumor	BRCA	Stage II	TCGA	0.18395	0.373558	0.398465	0.825631	0.450877	0.754275
BRCA.TCGA-AR-A0TW-01A	tumor	BRCA	Stage III	TCGA	0.260089	0.429465	0.456017	0.531694	0.524293	0.854972
BRCA.TCGA-OL-A66J-01A	tumor	BRCA	Stage I	TCGA	0.251486	0.300585	0.355449	0.459382	0.532768	0.69601
BRCA.TCGA-E2-A10B-01A	tumor	BRCA	Stage II	TCGA	0.20998	0.346645	0.364575	0.751293	0.47702	0.799873
BRCA.TCGA-PL-A8LV-01A	tumor	BRCA	Stage III	TCGA	0.113791	0.204095	0.202751	0.723262	0.338665	0.507916
BRCA.TCGA-E2-A56Z-01A	tumor	BRCA	Stage II	TCGA	0.187138	0.342407	0.375896	0.579008	0.450997	0.748575
BRCA.TCGA-E2-A15K-06A	tumor	BRCA	metastasis	TCGA	0.0867572	0.108388	0.15943	0.129382	0.294019	0.338822
BRCA.TCGA-D8-A1JB-01A	tumor	BRCA	Stage II	TCGA	0.162325	0.251447	0.258614	0.707939	0.403128	0.679544
BRCA.TCGA-AQ-A54O-01A	tumor	BRCA	Stage II	TCGA	0.128274	0.240731	0.241632	0.779452	0.36648	0.59468
BRCA.TCGA-AO-A0JJ-01A	tumor	BRCA	Stage II	TCGA	0.198177	0.315209	0.325061	0.695356	0.463054	0.79544
BRCA.TCGA-BH-A1EW-11B	normal	BRCA	Normal	TCGA	0.133137	0.211976	0.214845	0.77606	0.356691	0.537682
BRCA.TCGA-A2-A0YD-01A	tumor	BRCA	Stage II	TCGA	0.180514	0.329422	0.342536	0.764237	0.445386	0.774541
BRCA.TCGA-E2-A1LB-01A	tumor	BRCA	Stage II	TCGA	0.172858	0.354625	0.368336	0.765745	0.440611	0.776441
BRCA.TCGA-E2-A1AZ-01A	tumor	BRCA	Stage II	TCGA	0.111473	0.203568	0.180642	0.748414	0.33389	0.50665
BRCA.TCGA-A1-A0SG-01A	tumor	BRCA	Stage II	TCGA	0.127425	0.184795	0.215817	0.411734	0.345231	0.464218
BRCA.TCGA-E9-A1ND-11A	normal	BRCA	Normal	TCGA	0.0880308	0.106085	0.106855	0.762167	0.252	0.128562
BRCA.TCGA-AR-A1AJ-01A	tumor	BRCA	Stage I	TCGA	0.128543	0.207962	0.206272	0.700939	0.350006	0.518683
BRCA.TCGA-WT-AB41-01A	tumor	BRCA	Stage II	TCGA	0.2224	0.378403	0.393457	0.690813	0.49242	0.829639
BRCA.TCGA-D8-A1Y2-01A	tumor	BRCA	Stage II	TCGA	0.107044	0.178787	0.188944	0.607345	0.315745	0.431919
BRCA.TCGA-A7-A13G-01B	tumor	BRCA	Stage II	TCGA	0.109705	0.206132	0.204627	0.789015	0.349409	0.511716
BRCA.TCGA-EW-A424-01A	tumor	BRCA	Stage III	TCGA	0.293022	0.495664	0.503871	0.7765	0.542676	0.922736
BRCA.TCGA-AQ-A04H-01B	tumor	BRCA	Stage III	TCGA	0.525985	0.669281	0.684512	0.490486	0.645577	0.963901
BRCA.TCGA-BH-A1FD-01A	tumor	BRCA	Stage I	TCGA	0.411941	0.548466	0.555384	0.758054	0.608094	0.952502
BRCA.TCGA-D8-A27I-01A	tumor	BRCA	Stage III	TCGA	0.167686	0.240854	0.252333	0.695874	0.412081	0.655478
BRCA.TCGA-BH-A0DI-01A	tumor	BRCA	Stage II	TCGA	0.250685	0.39733	0.398741	0.74488	0.510445	0.875237
BRCA.TCGA-AO-A124-01A	tumor	BRCA	Stage II	TCGA	0.0531296	0.0617512	0.0620735	0.271668	0.209741	0.243192
BRCA.TCGA-C8-A27A-01A	tumor	BRCA	Stage II	TCGA	0.223569	0.45852	0.524849	0.59345	0.482392	0.709943
BRCA.TCGA-AR-A0TZ-01A	tumor	BRCA	#N/A	TCGA	0.386593	0.668077	0.679311	0.831278	0.582786	0.935402
BRCA.TCGA-AO-A03L-01A	tumor	BRCA	Stage III	TCGA	0.286419	0.393252	0.404029	0.546725	0.582189	0.90437
BRCA.TCGA-E9-A228-01A	tumor	BRCA	Stage II	TCGA	0.431116	0.608676	0.614276	0.883268	0.593172	0.943635
BRCA.TCGA-3C-AALK-01A	tumor	BRCA	Stage I	TCGA	0.301567	0.432179	0.443089	0.719938	0.575743	0.939202
BRCA.TCGA-AR-A2LR-01A	tumor	BRCA	Stage I	TCGA	0.0911707	0.23949	0.195085	0.819991	0.331503	0.531349
BRCA.TCGA-AR-A1AR-01A	tumor	BRCA	Stage III	TCGA	0.120411	0.397492	0.361891	0.712912	0.385102	0.69031
BRCA.TCGA-D8-A1JU-01A	tumor	BRCA	Stage I	TCGA	0.130136	0.213077	0.21868	0.733259	0.354542	0.548448
BRCA.TCGA-E2-A1LS-01A	tumor	BRCA	Stage I	TCGA	0.152524	0.352505	0.314127	0.831101	0.393339	0.682077
BRCA.TCGA-AQ-A1H3-01A	tumor	BRCA	Stage III	TCGA	0.218217	0.381952	0.394883	0.745578	0.484064	0.854972
BRCA.TCGA-D8-A1JA-01A	tumor	BRCA	#N/A	TCGA	0.159592	0.420792	0.433134	0.554922	0.427361	0.773908
BRCA.TCGA-AR-A0TT-01A	tumor	BRCA	Stage III	TCGA	0.215249	0.362864	0.385183	0.609399	0.481557	0.818873
BRCA.TCGA-E9-A1RC-11A	normal	BRCA	Normal	TCGA	0.136905	0.133687	0.135242	0.869519	0.291154	0.168461
BRCA.TCGA-A2-A0T0-01A	tumor	BRCA	Stage II	TCGA	0.0772149	0.0928848	0.0955949	0.602377	0.262146	0.267258
BRCA.TCGA-B6-A0WY-01A	tumor	BRCA	Stage III	TCGA	0.166894	0.264539	0.277152	0.729834	0.41793	0.675744
BRCA.TCGA-GM-A2DK-01A	tumor	BRCA	Stage I	TCGA	0.171795	0.268473	0.281878	0.711315	0.426286	0.68841
BRCA.TCGA-E9-A1RC-01A	tumor	BRCA	Stage III	TCGA	0.306816	0.651849	0.668297	0.892603	0.545303	0.895503
BRCA.TCGA-B6-A401-01A	tumor	BRCA	Stage II	TCGA	0.178665	0.281867	0.302595	0.611333	0.432374	0.725142
BRCA.TCGA-BH-A1FR-11B	normal	BRCA	Normal	TCGA	0.0963071	0.11198	0.112649	0.778794	0.259998	0.131096
BRCA.TCGA-E2-A1LS-11A	normal	BRCA	Normal	TCGA	0.12978	0.124339	0.125713	0.865925	0.276949	0.134262
BRCA.TCGA-BH-A0E1-01A	tumor	BRCA	Stage II	TCGA	0.126994	0.248773	0.261947	0.822111	0.369583	0.607346
BRCA.TCGA-E9-A22B-01A	tumor	BRCA	Stage I	TCGA	0.338621	0.523569	0.532657	0.863485	0.578727	0.901203
BRCA.TCGA-BH-A0DH-11A	normal	BRCA	Normal	TCGA	0.120574	0.148068	0.148558	0.791479	0.317417	0.295757
BRCA.TCGA-AC-A2FF-01A	tumor	BRCA	Stage II	TCGA	0.14368	0.198963	0.206475	0.740236	0.358482	0.492717
BRCA.TCGA-B6-A0RN-01A	tumor	BRCA	Stage I	TCGA	0.228475	0.458059	0.481682	0.681502	0.486212	0.867004
BRCA.TCGA-A2-A3XZ-01A	tumor	BRCA	Stage I	TCGA	0.141728	0.270364	0.273898	0.782198	0.384744	0.631412
BRCA.TCGA-EW-A1P8-01A	tumor	BRCA	Stage III	TCGA	0.0760224	0.111117	0.107331	0.755531	0.27098	0.364155
BRCA.TCGA-EW-A3E8-01B	tumor	BRCA	Stage II	TCGA	0.303145	0.425229	0.442559	0.650008	0.575266	0.940469
BRCA.TCGA-E9-A5UP-01A	tumor	BRCA	Stage II	TCGA	0.181206	0.411139	0.424397	0.723287	0.445267	0.820139
BRCA.TCGA-A1-A0SB-01A	tumor	BRCA	Stage I	TCGA	0.0541843	0.0649983	0.063845	0.807177	0.22705	0.226092
BRCA.TCGA-E9-A1R0-01A	tumor	BRCA	Stage II	TCGA	0.22135	0.302148	0.328599	0.597323	0.497672	0.781507
BRCA.TCGA-D8-A1JI-01A	tumor	BRCA	Stage II	TCGA	0.191303	0.317374	0.361442	0.356157	0.453862	0.725776
BRCA.TCGA-E2-A2P6-01A	tumor	BRCA	Stage II	TCGA	0.227821	0.504061	0.519029	0.648666	0.488838	0.876504
BRCA.TCGA-LL-A5YO-01A	tumor	BRCA	Stage I	TCGA	0.141517	0.192255	0.199946	0.722229	0.358959	0.463585
BRCA.TCGA-BH-A1F6-01A	tumor	BRCA	#N/A	TCGA	0.20736	0.422386	0.413761	0.793465	0.473439	0.808106
BRCA.TCGA-E9-A1R3-01A	tumor	BRCA	Stage III	TCGA	0.098593	0.179906	0.184596	0.486673	0.312522	0.452185
BRCA.TCGA-AR-A0U3-01A	tumor	BRCA	Stage II	TCGA	0.327608	0.521217	0.544882	0.655512	0.568581	0.897403
BRCA.TCGA-AR-A1AX-01A	tumor	BRCA	Stage I	TCGA	0.136272	0.210993	0.212912	0.702001	0.359556	0.538315
BRCA.TCGA-GM-A2DC-01A	tumor	BRCA	Stage II	TCGA	0.250487	0.444022	0.471405	0.828981	0.512594	0.851172
BRCA.TCGA-AO-A0JD-01A	tumor	BRCA	Stage III	TCGA	0.160157	0.234145	0.268536	0.480818	0.412797	0.571248
BRCA.TCGA-E2-A574-01A	tumor	BRCA	Stage II	TCGA	0.0708374	0.285252	0.203181	0.577622	0.303092	0.564281
BRCA.TCGA-EW-A2FV-01A	tumor	BRCA	Stage III	TCGA	0.190623	0.29117	0.311734	0.572293	0.451236	0.761241
BRCA.TCGA-A2-A4S1-01A	tumor	BRCA	Stage II	TCGA	0.142753	0.311218	0.305619	0.565903	0.404202	0.694744
BRCA.TCGA-AR-A1AT-01A	tumor	BRCA	Stage II	TCGA	0.226191	0.426525	0.435954	0.752444	0.489793	0.874604
BRCA.TCGA-BH-A0AU-01A	tumor	BRCA	Stage II	TCGA	0.148013	0.245767	0.265227	0.762907	0.400382	0.601013
BRCA.TCGA-LL-A5YM-01A	tumor	BRCA	Stage III	TCGA	0.476571	0.596515	0.605858	0.657376	0.655127	0.965801
BRCA.TCGA-A2-A0SV-01A	tumor	BRCA	Stage IV	TCGA	0.176209	0.394552	0.410405	0.614821	0.441566	0.81254
BRCA.TCGA-C8-A1HI-01A	tumor	BRCA	Stage III	TCGA	0.141248	0.27494	0.279094	0.760565	0.386296	0.656745
BRCA.TCGA-BH-A1FD-11B	normal	BRCA	Normal	TCGA	0.0871648	0.102139	0.105562	0.766443	0.241614	0.107663
BRCA.TCGA-BH-A1FH-11B	normal	BRCA	Normal	TCGA	0.0783784	0.0845602	0.0868533	0.773942	0.243524	0.106396
BRCA.TCGA-A2-A25A-01A	tumor	BRCA	Stage II	TCGA	0.2074	0.308332	0.323805	0.753399	0.477856	0.815706
BRCA.TCGA-PL-A8LZ-01A	tumor	BRCA	Stage III	TCGA	0.115283	0.186293	0.174416	0.632993	0.33007	0.464851
BRCA.TCGA-AR-A24X-01A	tumor	BRCA	Stage II	TCGA	0.245141	0.447986	0.453894	0.809736	0.508893	0.89107
BRCA.TCGA-BH-A0W3-01A	tumor	BRCA	Stage II	TCGA	0.146933	0.335377	0.34177	0.622067	0.407903	0.741609
BRCA.TCGA-E2-A1IN-01A	tumor	BRCA	Stage I	TCGA	0.11105	0.236797	0.256944	0.483946	0.347499	0.580747
BRCA.TCGA-OL-A5DA-01A	tumor	BRCA	Stage II	TCGA	0.178038	0.372607	0.381529	0.746679	0.44085	0.79354
BRCA.TCGA-BH-A0BJ-11A	normal	BRCA	Normal	TCGA	0.0860604	0.0953212	0.0979558	0.798262	0.266683	0.150095
BRCA.TCGA-EW-A1J1-01A	tumor	BRCA	Stage II	TCGA	0.0910293	0.115266	0.133949	0.475094	0.27671	0.259025
BRCA.TCGA-AR-A24N-01A	tumor	BRCA	Stage I	TCGA	0.33584	0.550516	0.559636	0.753979	0.570968	0.933502
BRCA.TCGA-BH-A1F0-01A	tumor	BRCA	Stage II	TCGA	0.123462	0.159758	0.158386	0.652475	0.310851	0.307156
BRCA.TCGA-BH-A0HX-01A	tumor	BRCA	Stage II	TCGA	0.188488	0.388673	0.410539	0.6617	0.451474	0.781507
BRCA.TCGA-AO-A125-01A	tumor	BRCA	Stage II	TCGA	0.199776	0.445953	0.455774	0.614904	0.465083	0.820139
BRCA.TCGA-AO-A03U-01B	tumor	BRCA	Stage I	TCGA	0.0792311	0.0933401	0.0952733	0.750312	0.237794	0.107663
BRCA.TCGA-A2-A4RW-01A	tumor	BRCA	Stage III	TCGA	0.263048	0.392364	0.395694	0.779583	0.530978	0.89487
BRCA.TCGA-C8-A26Z-01A	tumor	BRCA	Stage II	TCGA	0.13731	0.217469	0.267196	0.520136	0.386415	0.534516
BRCA.TCGA-C8-A26W-01A	tumor	BRCA	Stage II	TCGA	0.126238	0.178255	0.189565	0.4435	0.326012	0.415453
BRCA.TCGA-AC-A8OQ-01A	tumor	BRCA	Stage II	TCGA	0.134025	0.207003	0.197179	0.49689	0.346067	0.521216
BRCA.TCGA-AR-A1AK-01A	tumor	BRCA	Stage I	TCGA	0.175455	0.323487	0.330862	0.715329	0.436552	0.756808
BRCA.TCGA-E2-A1B5-11A	normal	BRCA	Normal	TCGA	0.085366	0.0993729	0.0996943	0.805365	0.264295	0.174794
BRCA.TCGA-D8-A1JJ-01A	tumor	BRCA	Stage II	TCGA	0.182551	0.39105	0.393486	0.650981	0.449326	0.846738
BRCA.TCGA-E2-A1IO-01A	tumor	BRCA	Stage I	TCGA	0.137514	0.232974	0.251195	0.580029	0.375433	0.599747
BRCA.TCGA-B6-A1KC-01A	tumor	BRCA	Stage II	TCGA	0.191471	0.410262	0.437667	0.6534	0.457324	0.794807
BRCA.TCGA-OL-A66P-01A	tumor	BRCA	Stage II	TCGA	0.238802	0.298907	0.317388	0.584242	0.520353	0.775807
BRCA.TCGA-B6-A402-01A	tumor	BRCA	Stage I	TCGA	0.0670498	0.115626	0.102747	0.799374	0.261311	0.373654
BRCA.TCGA-EW-A6SC-01A	tumor	BRCA	Stage II	TCGA	0.133355	0.174382	0.210345	0.462497	0.362779	0.436985
BRCA.TCGA-BH-A0RX-01A	tumor	BRCA	Stage II	TCGA	0.130108	0.208772	0.201545	0.649774	0.352632	0.530082
BRCA.TCGA-E9-A5FL-01A	tumor	BRCA	Stage II	TCGA	0.0909892	0.150762	0.146493	0.662401	0.311926	0.418619
BRCA.TCGA-C8-A1HO-01A	tumor	BRCA	Stage III	TCGA	0.326864	0.591168	0.611873	0.818036	0.553181	0.920203
BRCA.TCGA-E9-A22A-01A	tumor	BRCA	Stage II	TCGA	0.257496	0.382201	0.393571	0.85764	0.544228	0.882204
BRCA.TCGA-B6-A0RO-01A	tumor	BRCA	Stage III	TCGA	0.139549	0.311133	0.336829	0.710739	0.405634	0.695377
BRCA.TCGA-A1-A0SH-01A	tumor	BRCA	Stage II	TCGA	0.146041	0.229587	0.249579	0.706357	0.382476	0.588347
BRCA.TCGA-AR-A2LH-01A	tumor	BRCA	Stage III	TCGA	0.183918	0.252437	0.261858	0.709197	0.433807	0.738442
BRCA.TCGA-D8-A27F-01A	tumor	BRCA	Stage II	TCGA	0.07177	0.0949373	0.0903831	0.74907	0.26525	0.342622
BRCA.TCGA-E9-A1R4-01A	tumor	BRCA	Stage I	TCGA	0.155564	0.273112	0.28885	0.549367	0.401695	0.700443
BRCA.TCGA-E9-A243-01A	tumor	BRCA	Stage II	TCGA	0.123702	0.163974	0.165218	0.633637	0.313358	0.355288
BRCA.TCGA-BH-A1F0-11B	normal	BRCA	Normal	TCGA	0.108518	0.12399	0.125098	0.800558	0.275636	0.147562
BRCA.TCGA-E9-A1RB-11A	normal	BRCA	Normal	TCGA	0.144375	0.157684	0.158104	0.84929	0.328519	0.30019
BRCA.TCGA-E9-A1NI-01A	tumor	BRCA	Stage II	TCGA	0.207409	0.352644	0.38351	0.608291	0.474633	0.798607
BRCA.TCGA-BH-A0BT-01A	tumor	BRCA	Stage II	TCGA	0.130549	0.263831	0.304235	0.330501	0.386415	0.602913
BRCA.TCGA-E9-A229-01A	tumor	BRCA	Stage I	TCGA	0.127587	0.209294	0.225582	0.68244	0.350245	0.528182
BRCA.TCGA-B6-A0X4-01A	tumor	BRCA	Stage II	TCGA	0.102301	0.163592	0.175621	0.724946	0.313477	0.419253
BRCA.TCGA-LL-A6FP-01A	tumor	BRCA	Stage II	TCGA	0.174207	0.313524	0.378528	0.175123	0.433091	0.675111
BRCA.TCGA-BH-A208-01A	tumor	BRCA	Stage II	TCGA	0.0902228	0.145218	0.133016	0.521078	0.28626	0.366054
BRCA.TCGA-E9-A1RD-11A	normal	BRCA	Normal	TCGA	0.0923103	0.106031	0.107767	0.753567	0.236481	0.0829639
BRCA.TCGA-GM-A2D9-01A	tumor	BRCA	Stage I	TCGA	0.251495	0.454682	0.471869	0.732902	0.51343	0.888537
BRCA.TCGA-E2-A2P5-01A	tumor	BRCA	Stage III	TCGA	0.29716	0.491091	0.507589	0.613053	0.541244	0.921469
BRCA.TCGA-E2-A572-01A	tumor	BRCA	Stage III	TCGA	0.192755	0.300774	0.320124	0.557932	0.453504	0.746042
BRCA.TCGA-E9-A1NE-11A	normal	BRCA	Normal	TCGA	0.0757632	0.0869845	0.0888234	0.782192	0.235645	0.11273
BRCA.TCGA-A2-A0EN-01A	tumor	BRCA	Stage II	TCGA	0.181762	0.306156	0.324051	0.704766	0.441208	0.756808
BRCA.TCGA-JL-A3YW-01A	tumor	BRCA	Stage II	TCGA	0.28258	0.43747	0.440578	0.633022	0.529545	0.89297
BRCA.TCGA-B6-A0X7-01A	tumor	BRCA	#N/A	TCGA	0.153925	0.314685	0.33427	0.770935	0.412797	0.732109
BRCA.TCGA-E2-A106-01A	tumor	BRCA	Stage I	TCGA	0.17308	0.334592	0.360832	0.644515	0.434165	0.739075
BRCA.TCGA-A1-A0SM-01A	tumor	BRCA	Stage II	TCGA	0.215793	0.440362	0.443134	0.8437	0.477737	0.835339
BRCA.TCGA-E9-A1N9-01A	tumor	BRCA	Stage II	TCGA	0.158199	0.27352	0.311979	0.72914	0.409335	0.611146
BRCA.TCGA-E2-A1LI-01A	tumor	BRCA	Stage II	TCGA	0.134659	0.272739	0.243432	0.670789	0.378417	0.619379
BRCA.TCGA-A7-A56D-01A	tumor	BRCA	Stage II	TCGA	0.231146	0.362312	0.387875	0.556726	0.50185	0.81064
BRCA.TCGA-OL-A6VO-01A	tumor	BRCA	Stage I	TCGA	0.103927	0.262264	0.233551	0.758898	0.342963	0.565548
BRCA.TCGA-AC-A2FG-11A	normal	BRCA	Normal	TCGA	0.108784	0.150398	0.144309	0.782021	0.300227	0.318556
BRCA.TCGA-C8-A275-01A	tumor	BRCA	Stage II	TCGA	0.253091	0.454645	0.470409	0.74863	0.512713	0.867638
BRCA.TCGA-AC-A8OP-01A	tumor	BRCA	Stage I	TCGA	0.379298	0.481501	0.487982	0.661163	0.611794	0.940469
BRCA.TCGA-AO-A1KT-01A	tumor	BRCA	Stage II	TCGA	0.23954	0.430381	0.431176	0.355894	0.49624	0.88727
BRCA.TCGA-EW-A1P7-01A	tumor	BRCA	Stage II	TCGA	0.126128	0.17298	0.167475	0.610964	0.315507	0.371754
BRCA.TCGA-A7-A4SF-01A	tumor	BRCA	Stage II	TCGA	0.189024	0.329022	0.382711	0.27655	0.453862	0.737175
BRCA.TCGA-BH-A0BZ-01A	tumor	BRCA	Stage III	TCGA	0.321806	0.458784	0.486199	0.689731	0.572281	0.873338
BRCA.TCGA-E2-A1LA-01A	tumor	BRCA	Stage II	TCGA	0.16156	0.225206	0.259167	0.471571	0.397398	0.551615
BRCA.TCGA-AC-A23H-11A	normal	BRCA	Normal	TCGA	0.157009	0.165017	0.163739	0.884329	0.362898	0.343889
BRCA.TCGA-A2-A0T6-01A	tumor	BRCA	Stage II	TCGA	0.265702	0.435449	0.449216	0.785447	0.530978	0.899937
BRCA.TCGA-D8-A1XB-01A	tumor	BRCA	Stage II	TCGA	0.225814	0.368851	0.388172	0.732767	0.495643	0.856238
BRCA.TCGA-C8-A273-01A	tumor	BRCA	Stage II	TCGA	0.208106	0.348122	0.375301	0.779991	0.474633	0.800507
BRCA.TCGA-AN-A0XU-01A	tumor	BRCA	Stage II	TCGA	0.0806984	0.140134	0.127971	0.764784	0.307867	0.435085
BRCA.TCGA-BH-A0BA-01A	tumor	BRCA	Stage III	TCGA	0.207591	0.326909	0.361918	0.540668	0.474752	0.747308
BRCA.TCGA-D8-A27T-01A	tumor	BRCA	Stage III	TCGA	0.161791	0.270992	0.298403	0.548224	0.411364	0.659911
BRCA.TCGA-A2-A3XT-01A	tumor	BRCA	Stage II	TCGA	0.130654	0.193913	0.200305	0.737952	0.353707	0.483217
BRCA.TCGA-A2-A25F-01A	tumor	BRCA	Stage II	TCGA	0.164427	0.214375	0.217519	0.708729	0.390593	0.582647
BRCA.TCGA-B6-A0IK-01A	tumor	BRCA	Stage III	TCGA	0.241052	0.436111	0.4393	0.75896	0.498508	0.848638
BRCA.TCGA-BH-A42U-01A	tumor	BRCA	Stage II	TCGA	0.197957	0.250568	0.249529	0.742962	0.461024	0.743509
BRCA.TCGA-E2-A1II-11A	normal	BRCA	Normal	TCGA	0.0870044	0.0993146	0.100871	0.764144	0.256894	0.134896
BRCA.TCGA-E9-A1N8-01A	tumor	BRCA	Stage II	TCGA	0.0573867	0.183702	0.121142	0.821571	0.267996	0.48765
BRCA.TCGA-BH-A1FN-01A	tumor	BRCA	Stage II	TCGA	0.0765377	0.169119	0.174815	0.611871	0.289125	0.440785
BRCA.TCGA-AC-A3YI-01A	tumor	BRCA	Stage III	TCGA	0.16609	0.25567	0.259136	0.799351	0.413155	0.70171
BRCA.TCGA-C8-A3M7-01A	tumor	BRCA	Stage III	TCGA	0.196641	0.33713	0.348113	0.641954	0.461621	0.825839
BRCA.TCGA-C8-A1HJ-01A	tumor	BRCA	Stage II	TCGA	0.0796637	0.108722	0.108294	0.772015	0.273248	0.347688
BRCA.TCGA-EW-A3U0-01A	tumor	BRCA	Stage III	TCGA	0.115388	0.182553	0.174395	0.554428	0.319327	0.455351
BRCA.TCGA-BH-A0BM-01A	tumor	BRCA	Stage II	TCGA	0.118447	0.227397	0.234863	0.691826	0.3549	0.572514
BRCA.TCGA-AQ-A1H2-01A	tumor	BRCA	Stage III	TCGA	0.168276	0.377332	0.397689	0.337319	0.435597	0.78594
BRCA.TCGA-BH-AB28-01A	tumor	BRCA	Stage III	TCGA	0.294595	0.476432	0.479286	0.726938	0.554733	0.925902
BRCA.TCGA-AR-A24P-01A	tumor	BRCA	Stage I	TCGA	0.182187	0.347057	0.35421	0.81937	0.446819	0.794807
BRCA.TCGA-AO-A03N-01B	tumor	BRCA	Stage II	TCGA	0.143215	0.283478	0.296379	0.472466	0.393697	0.665611
BRCA.TCGA-A2-A0YK-01A	tumor	BRCA	Stage II	TCGA	0.173345	0.302631	0.315228	0.665114	0.433091	0.767574
BRCA.TCGA-BH-A1EN-11A	normal	BRCA	Normal	TCGA	0.109054	0.12935	0.12963	0.76591	0.267638	0.147562
BRCA.TCGA-EW-A1IZ-01A	tumor	BRCA	Stage III	TCGA	0.263363	0.329662	0.338698	0.624661	0.558076	0.90627
BRCA.TCGA-E2-A108-01A	tumor	BRCA	Stage III	TCGA	0.145971	0.219249	0.22448	0.730013	0.37603	0.566814
BRCA.TCGA-XX-A89A-01A	tumor	BRCA	Stage II	TCGA	0.131649	0.213509	0.221143	0.510125	0.365286	0.533249
BRCA.TCGA-E9-A1N4-01A	tumor	BRCA	Stage III	TCGA	0.111045	0.162145	0.171094	0.410616	0.312403	0.372388
BRCA.TCGA-AN-A0XW-01A	tumor	BRCA	Stage III	TCGA	0.116058	0.186929	0.207058	0.707815	0.343321	0.469918
BRCA.TCGA-AR-A5QN-01A	tumor	BRCA	Stage III	TCGA	0.409517	0.497693	0.506582	0.799981	0.629103	0.960101
BRCA.TCGA-D8-A1XW-01A	tumor	BRCA	Stage II	TCGA	0.0676311	0.113272	0.0997487	0.436423	0.253551	0.333122
BRCA.TCGA-E9-A22H-01A	tumor	BRCA	Stage II	TCGA	0.162843	0.263844	0.287962	0.697938	0.410768	0.681444
BRCA.TCGA-A2-A3XV-01A	tumor	BRCA	Stage II	TCGA	0.332649	0.513728	0.518231	0.749407	0.566432	0.918936
BRCA.TCGA-AR-A1AW-01A	tumor	BRCA	Stage II	TCGA	0.252784	0.370777	0.378313	0.728605	0.517369	0.901203
BRCA.TCGA-AC-A62V-01A	tumor	BRCA	Stage IV	TCGA	0.474695	0.538066	0.56733	0.441166	0.690343	0.920836
BRCA.TCGA-UL-AAZ6-01A	tumor	BRCA	Stage II	TCGA	0.243807	0.520718	0.561537	0.762928	0.503044	0.825206
BRCA.TCGA-A7-A426-01A	tumor	BRCA	Stage III	TCGA	0.1781	0.281832	0.297451	0.659037	0.433807	0.730209
BRCA.TCGA-E2-A1BC-01A	tumor	BRCA	Stage I	TCGA	0.181138	0.326535	0.335871	0.697439	0.443715	0.780874
BRCA.TCGA-E2-A1BD-01A	tumor	BRCA	Stage II	TCGA	0.210739	0.462276	0.477491	0.787403	0.47511	0.841672
BRCA.TCGA-C8-A8HQ-01A	tumor	BRCA	Stage II	TCGA	0.321163	0.458813	0.468598	0.625909	0.567984	0.922103
BRCA.TCGA-A7-A13G-01A	tumor	BRCA	Stage II	TCGA	0.0995299	0.216109	0.210975	0.788264	0.342247	0.529449
BRCA.TCGA-E9-A226-01A	tumor	BRCA	Stage III	TCGA	0.209731	0.299978	0.310802	0.814945	0.483586	0.764408
BRCA.TCGA-EW-A1IW-01A	tumor	BRCA	Stage II	TCGA	0.340594	0.483446	0.494225	0.805815	0.572162	0.943635
BRCA.TCGA-AC-A3W5-01A	tumor	BRCA	Stage II	TCGA	0.212244	0.334205	0.359684	0.651946	0.48084	0.780241
BRCA.TCGA-BH-A1F2-01A	tumor	BRCA	Stage III	TCGA	0.241181	0.391997	0.41176	0.430996	0.506387	0.854972
BRCA.TCGA-A2-A0YF-01A	tumor	BRCA	Stage I	TCGA	0.168294	0.2948	0.315685	0.426216	0.424973	0.71121
BRCA.TCGA-E2-A1LE-01A	tumor	BRCA	Stage III	TCGA	0.319827	0.458314	0.468892	0.639613	0.557359	0.910703
BRCA.TCGA-A7-A6VX-01A	tumor	BRCA	Stage II	TCGA	0.152437	0.333269	0.356856	0.599046	0.409216	0.727042
BRCA.TCGA-A2-A1FW-01A	tumor	BRCA	Stage III	TCGA	0.240194	0.485751	0.501731	0.524893	0.502328	0.858138
BRCA.TCGA-AO-A03M-01B	tumor	BRCA	Stage I	TCGA	0.117345	0.1624	0.17978	0.666611	0.341411	0.411653
BRCA.TCGA-AC-A4ZE-01A	tumor	BRCA	Stage II	TCGA	0.447945	0.633007	0.63746	0.567652	0.626358	0.960735
BRCA.TCGA-B6-A409-01A	tumor	BRCA	Stage III	TCGA	0.111095	0.197175	0.179214	0.593919	0.337949	0.494617
BRCA.TCGA-B6-A2IU-01A	tumor	BRCA	Stage II	TCGA	0.16682	0.280425	0.309285	0.497495	0.419363	0.675744
BRCA.TCGA-LL-A5YL-01A	tumor	BRCA	Stage II	TCGA	0.288483	0.487081	0.494027	0.771229	0.540766	0.909436
BRCA.TCGA-AO-A1KS-01A	tumor	BRCA	Stage II	TCGA	0.179927	0.395549	0.424272	0.791192	0.448609	0.790374
BRCA.TCGA-W8-A86G-01A	tumor	BRCA	Stage II	TCGA	0.144066	0.261388	0.267398	0.763537	0.390951	0.673211
BRCA.TCGA-AR-A2LL-01A	tumor	BRCA	Stage II	TCGA	0.239191	0.423689	0.442309	0.77907	0.507222	0.88917
BRCA.TCGA-A7-A13D-01A	tumor	BRCA	Stage II	TCGA	0.0960092	0.304764	0.241057	0.757224	0.348454	0.591514
BRCA.TCGA-AR-A0U4-01A	tumor	BRCA	Stage II	TCGA	0.13009	0.352431	0.330695	0.785257	0.403128	0.730842
BRCA.TCGA-E2-A1IH-01A	tumor	BRCA	Stage I	TCGA	0.154839	0.274309	0.295351	0.729544	0.405515	0.674478
BRCA.TCGA-A2-A0YL-01A	tumor	BRCA	Stage III	TCGA	0.138914	0.217963	0.23277	0.657734	0.366241	0.564281
BRCA.TCGA-OL-A66H-01A	tumor	BRCA	Stage I	TCGA	0.125804	0.196134	0.22023	0.669755	0.352513	0.487017
BRCA.TCGA-AN-A0XL-01A	tumor	BRCA	Stage II	TCGA	0.136049	0.168923	0.188971	0.461301	0.362779	0.421786
BRCA.TCGA-AO-A0JG-01A	tumor	BRCA	Stage III	TCGA	0.209669	0.365785	0.376026	0.654631	0.47511	0.816973
BRCA.TCGA-E2-A109-01A	tumor	BRCA	Stage II	TCGA	0.328438	0.560492	0.596895	0.471144	0.55533	0.874604
BRCA.TCGA-BH-A0E0-11A	normal	BRCA	Normal	TCGA	0.0894586	0.105809	0.106438	0.785615	0.282798	0.215326
BRCA.TCGA-AC-A2FG-01A	tumor	BRCA	Stage II	TCGA	0.152597	0.251995	0.261044	0.608461	0.393697	0.674478
BRCA.TCGA-E9-A1R7-01A	tumor	BRCA	Stage II	TCGA	0.242146	0.442028	0.455884	0.681919	0.505432	0.869538
BRCA.TCGA-BH-A0BA-11A	normal	BRCA	Normal	TCGA	0.103602	0.127131	0.125798	0.775874	0.291035	0.232426
BRCA.TCGA-D8-A1XD-01A	tumor	BRCA	Stage III	TCGA	0.171714	0.335271	0.352291	0.786655	0.433687	0.732742
BRCA.TCGA-BH-A0C0-11A	normal	BRCA	Normal	TCGA	0.105204	0.1438	0.143643	0.806991	0.307509	0.323623
BRCA.TCGA-E9-A22E-01A	tumor	BRCA	Stage III	TCGA	0.1801	0.252264	0.264255	0.724198	0.424615	0.651678
BRCA.TCGA-AC-A3QQ-01A	tumor	BRCA	Stage I	TCGA	0.200988	0.298122	0.325136	0.477726	0.467112	0.768841
BRCA.TCGA-BH-A0HI-01A	tumor	BRCA	Stage I	TCGA	0.139025	0.265562	0.280912	0.75547	0.387251	0.637112
BRCA.TCGA-B6-A0RS-01A	tumor	BRCA	Stage II	TCGA	0.11297	0.241739	0.243002	0.49081	0.346663	0.573781
BRCA.TCGA-D8-A27H-01A	tumor	BRCA	Stage II	TCGA	0.102639	0.296023	0.271441	0.794006	0.360869	0.610513
BRCA.TCGA-AR-A1AV-01A	tumor	BRCA	Stage II	TCGA	0.326206	0.603404	0.610298	0.69697	0.553539	0.932236
BRCA.TCGA-A7-A4SB-01A	tumor	BRCA	Stage III	TCGA	0.137435	0.26445	0.278315	0.577186	0.378895	0.647245
BRCA.TCGA-BH-A0B8-01A	tumor	BRCA	Stage I	TCGA	0.306516	0.477945	0.515217	0.484592	0.555927	0.866371
BRCA.TCGA-BH-A6R9-01A	tumor	BRCA	Stage II	TCGA	0.163491	0.260793	0.246326	0.672706	0.413871	0.652312
BRCA.TCGA-D8-A1X7-01A	tumor	BRCA	Stage II	TCGA	0.135083	0.214317	0.227678	0.517901	0.359437	0.545915
BRCA.TCGA-D8-A1Y3-01A	tumor	BRCA	Stage III	TCGA	0.463566	0.637821	0.648104	0.740495	0.654411	0.955668
BRCA.TCGA-D8-A1Y0-01A	tumor	BRCA	Stage III	TCGA	0.19818	0.292363	0.317944	0.652405	0.463292	0.737175
BRCA.TCGA-E2-A15J-01A	tumor	BRCA	Stage I	TCGA	0.19082	0.426385	0.428818	0.853035	0.455652	0.809373
BRCA.TCGA-GM-A3NW-01A	tumor	BRCA	Stage II	TCGA	0.296949	0.458328	0.474637	0.597639	0.564164	0.919569
BRCA.TCGA-B6-A0WW-01A	tumor	BRCA	#N/A	TCGA	0.276145	0.480637	0.49248	0.65976	0.535872	0.90627
BRCA.TCGA-BH-A0DP-11A	normal	BRCA	Normal	TCGA	0.130018	0.199046	0.208559	0.823632	0.353587	0.497783
BRCA.TCGA-D8-A27L-01A	tumor	BRCA	Stage III	TCGA	0.133863	0.204651	0.219447	0.604695	0.353826	0.519949
BRCA.TCGA-D8-A27R-01A	tumor	BRCA	Stage III	TCGA	0.138829	0.340309	0.35499	0.743323	0.403008	0.701077
BRCA.TCGA-A2-A4RX-01A	tumor	BRCA	Stage II	TCGA	0.128361	0.197355	0.187937	0.752504	0.352155	0.49715
BRCA.TCGA-BH-A0B8-11A	normal	BRCA	Normal	TCGA	0.0690758	0.0703638	0.0698407	0.769073	0.208189	0.058898
BRCA.TCGA-AR-A5QQ-01A	tumor	BRCA	Stage III	TCGA	0.191479	0.29302	0.299939	0.655767	0.453146	0.799873
BRCA.TCGA-AR-A252-01A	tumor	BRCA	Stage I	TCGA	0.174117	0.260603	0.270373	0.709239	0.420556	0.718809
[truncated: 7,434 more rows]

## Sheet: Table S2
chr	start	end	PRC2	hyper_pancancer	hyper_B-ALL	hyper_BLCA	hyper_BRCA	hyper_CESC	hyper_CHOL	hyper_COAD	hyper_ESCA	hyper_GBM	hyper_HNSC	hyper_KIRC	hyper_KIRP	hyper_LAML	hyper_LIHC	hyper_LUAD	hyper_LUSC	hyper_PAAD	hyper_PCPG	hyper_PRAD	hyper_READ	hyper_SARC	hyper_SKCM	hyper_STAD	hyper_T-ALL	hyper_THCA	hyper_THYM	hyper_UCEC
chr1	28735	29810	no	no	no	no	no	no	no	no	no	no	no	no	no	no	no	no	no	no	no	no	no	no	no	no	no	no	no	no
chr1	135124	135563	no	no	no	no	no	no	no	no	no	no	no	no	no	no	no	no	no	no	no	no	no	no	no	no	no	no	no	no
chr1	327790	328229	no	no	no	no	no	no	no	no	no	no	no	no	no	no	no	no	no	no	no	no	no	no	no	no	no	no	no	no
chr1	437151	438164	no	no	no	no	no	no	no	no	no	no	no	no	no	no	no	no	no	no	no	no	no	no	no	no	no	no	no	no
chr1	449273	450544	no	no	no	no	no	no	no	no	no	no	no	no	no	no	no	no	no	no	no	no	no	no	no	no	no	no	no	no
chr1	533219	534114	no	no	no	no	no	no	no	no	no	no	no	no	no	no	no	no	no	no	no	no	no	no	no	no	no	no	no	no
chr1	544738	546649	no	no	no	no	no	no	no	no	no	no	no	no	no	no	no	no	no	no	no	no	no	no	no	no	no	no	no	no
chr1	713984	714547	no	no	no	no	no	no	no	no	no	no	no	no	no	no	no	no	no	no	no	no	no	no	no	no	no	no	no	no
chr1	762416	763445	no	no	no	no	no	no	no	no	no	no	no	no	no	no	no	no	no	no	no	no	no	no	no	no	no	no	no	no
chr1	788863	789211	no	no	no	no	no	no	no	no	no	no	no	no	no	no	no	no	no	no	no	no	no	no	no	no	no	no	no	no
chr1	801975	802338	yes	no	no	no	no	no	no	no	no	no	no	no	no	no	no	no	no	no	no	no	no	no	no	no	no	no	no	no
chr1	805198	805628	yes	no	no	no	no	no	no	no	no	no	no	no	no	no	no	no	no	no	no	no	no	no	no	no	no	no	no	no
chr1	839694	840619	yes	no	no	no	no	no	no	no	no	no	no	no	no	no	no	no	no	no	no	no	no	no	no	no	no	no	no	no
chr1	844299	845883	yes	no	no	no	no	no	no	no	no	no	no	no	no	no	no	no	no	no	no	no	no	no	no	no	no	no	no	no
chr1	854765	854973	yes	no	no	no	no	no	no	no	no	no	no	no	no	no	no	no	no	no	no	no	no	no	no	no	no	no	no	no
chr1	858970	861632	yes	no	no	no	no	no	no	no	no	no	no	no	no	no	no	no	no	no	no	no	no	no	no	no	no	no	no	no
chr1	869332	871872	yes	no	no	no	no	no	no	no	no	no	no	no	no	no	no	no	no	no	no	no	no	no	no	no	no	no	no	no
chr1	875730	878363	yes	no	no	no	no	no	no	no	no	no	no	no	no	no	no	no	no	no	no	no	no	no	no	no	no	no	no	no
chr1	886356	886602	no	no	no	no	no	no	no	no	no	no	no	no	no	no	no	no	no	no	no	no	no	no	no	no	no	no	no	no
chr1	894313	902654	no	no	no	no	no	no	no	no	no	no	no	no	no	no	no	no	no	no	no	no	no	no	no	no	no	no	no	no
chr1	906296	906538	yes	no	no	no	no	no	no	no	no	no	no	no	no	no	no	no	no	no	no	no	no	no	no	no	no	no	no	no
chr1	912869	913153	yes	no	no	no	no	no	no	no	no	no	no	no	no	no	no	no	no	no	no	no	no	no	no	no	no	no	no	no
chr1	919726	919927	yes	no	no	no	no	no	no	no	no	no	no	no	no	no	no	no	no	no	no	no	no	no	no	no	no	no	no	no
chr1	933387	937410	yes	no	no	no	no	no	no	no	no	no	no	no	no	no	no	no	no	no	no	no	no	no	no	no	no	no	no	no
chr1	948670	948894	yes	no	no	no	no	no	no	no	no	no	no	no	no	no	no	no	no	no	no	no	no	no	no	no	no	no	no	no
chr1	949329	949851	yes	no	no	no	no	no	no	no	no	no	no	no	no	no	no	no	no	no	no	no	no	no	no	no	no	no	no	no
chr1	954768	956343	no	no	no	no	no	no	no	no	no	no	no	no	no	no	no	no	no	no	no	no	no	no	no	no	no	no	no	no
chr1	963795	964507	no	no	no	no	no	no	no	no	no	no	no	no	no	no	no	no	no	no	no	no	no	no	no	no	no	no	no	no
chr1	967966	970238	no	no	no	no	no	no	no	no	no	no	no	no	no	no	no	no	no	no	yes	no	no	no	no	no	no	no	no	no
chr1	975496	980305	yes	no	no	no	no	no	no	no	no	no	no	no	no	no	no	no	no	no	no	no	no	no	no	no	no	no	no	no
chr1	981068	981400	no	no	no	no	no	no	no	no	no	no	no	no	no	no	no	no	no	no	no	no	no	no	no	no	no	no	no	no
chr1	982152	982511	no	no	no	no	no	no	no	no	no	no	no	no	no	no	no	no	no	no	no	no	no	no	no	no	no	no	no	no
chr1	983174	983612	no	no	no	no	no	no	no	no	no	no	no	no	no	no	no	no	no	no	no	no	no	no	no	no	no	no	no	no
chr1	984206	984429	no	no	no	no	no	no	no	no	no	no	no	no	no	no	no	no	no	no	no	no	no	no	no	no	no	no	no	no
chr1	990274	990694	no	no	no	no	no	no	no	no	no	no	no	no	no	no	no	no	no	no	no	no	no	no	no	no	no	no	no	no
chr1	994436	995303	yes	no	no	no	no	no	no	no	no	no	no	no	no	no	no	no	no	no	no	no	no	no	no	no	no	no	no	no
chr1	999678	999911	yes	no	no	no	no	no	no	no	no	no	no	no	no	no	no	no	no	no	no	no	no	no	no	no	no	no	no	no
chr1	1002663	1005318	yes	no	no	no	no	no	no	no	no	no	no	no	no	no	no	no	no	no	no	no	no	no	no	no	no	no	no	no
chr1	1011509	1013402	yes	no	no	no	no	no	no	no	no	no	no	no	no	no	no	no	no	no	no	no	no	no	no	no	no	no	no	no
chr1	1016863	1017439	no	no	no	no	no	no	no	no	no	no	no	no	no	no	no	no	no	no	no	no	no	no	no	no	no	no	no	no
chr1	1018099	1018390	no	no	no	no	no	no	no	no	no	no	no	no	no	no	no	no	no	no	no	no	no	no	no	no	no	no	no	no
chr1	1019818	1020026	no	no	no	no	no	no	no	no	no	no	no	no	no	no	no	no	no	no	no	no	no	no	no	no	no	no	no	no
chr1	1023143	1023347	no	no	no	no	no	no	no	no	no	no	no	no	no	no	no	no	no	no	no	no	no	no	no	no	no	no	no	no
chr1	1024075	1024614	no	no	no	no	no	no	no	no	no	no	no	no	no	no	no	no	no	no	no	no	no	no	no	no	no	no	no	no
chr1	1026377	1026625	no	no	no	no	no	no	no	no	no	no	no	no	no	no	no	no	no	no	no	no	no	no	no	no	no	no	no	no
chr1	1027509	1027730	no	no	no	no	no	no	no	no	no	no	no	no	no	no	no	no	no	no	no	no	no	no	no	no	no	no	no	no
chr1	1046044	1046340	no	no	no	no	no	no	no	no	no	no	no	no	no	no	no	no	no	no	no	no	no	no	no	no	no	no	no	no
chr1	1050515	1050830	no	no	no	no	no	no	no	no	no	no	no	no	no	no	no	no	no	no	no	no	no	no	no	no	no	no	no	no
chr1	1051178	1052445	no	no	no	no	no	no	no	no	no	no	no	no	no	no	no	no	no	no	no	no	no	no	no	no	no	no	no	no
chr1	1072369	1072847	yes	no	no	no	no	no	no	no	no	no	no	no	no	no	no	no	no	no	no	no	no	no	yes	no	no	no	no	no
chr1	1093211	1093476	no	no	no	no	no	no	no	no	no	no	no	no	no	no	no	no	no	no	no	no	no	no	no	no	no	no	no	no
chr1	1098043	1100584	no	no	no	no	no	no	no	no	no	no	no	no	no	no	no	no	no	no	no	no	no	no	no	no	no	no	no	no
chr1	1109314	1110145	no	no	no	no	no	no	no	no	no	no	no	no	no	no	no	no	no	no	no	no	no	no	no	no	no	no	no	no
chr1	1115574	1116006	no	no	no	no	no	no	no	no	no	no	no	no	no	no	no	no	no	no	no	no	no	no	no	no	no	no	no	no
chr1	1132827	1133218	yes	no	no	no	no	no	no	no	no	no	no	no	no	no	no	no	no	no	no	no	no	no	no	no	no	no	no	no
chr1	1136360	1137156	yes	no	no	no	no	no	no	no	no	no	no	no	no	no	no	no	no	no	no	no	no	no	no	no	no	no	no	no
chr1	1141670	1142150	yes	no	no	no	no	no	no	no	no	no	no	no	no	no	no	no	no	no	no	no	no	no	no	no	no	no	no	no
chr1	1145568	1145878	no	no	no	no	no	no	no	no	no	no	no	no	no	no	no	no	no	no	no	no	no	no	no	no	no	no	no	no
chr1	1146708	1146914	no	no	no	no	no	no	no	no	no	no	no	no	no	no	no	no	no	no	no	no	no	no	no	no	no	no	no	no
chr1	1149055	1149524	no	no	no	no	no	no	no	no	no	no	no	no	no	no	no	no	no	no	no	no	no	no	no	no	no	no	no	no
chr1	1152522	1153134	no	no	no	no	no	no	no	no	no	no	no	no	no	no	no	no	no	no	no	no	no	no	no	no	no	no	no	no
chr1	1153784	1154419	no	no	no	no	no	no	no	no	no	no	no	no	no	no	no	no	no	no	no	no	no	no	no	no	no	no	no	no
chr1	1159168	1159528	no	no	no	no	no	no	no	no	no	no	no	no	no	no	no	no	no	no	no	no	no	no	no	no	no	no	no	no
chr1	1161959	1162281	no	no	no	no	no	no	no	no	no	no	no	no	no	no	no	no	no	no	no	no	no	no	no	no	no	no	no	no
chr1	1163502	1163895	no	no	no	no	no	no	no	no	no	no	no	no	no	no	no	no	no	no	no	no	no	no	no	no	no	no	no	no
chr1	1167001	1168985	no	no	no	no	no	no	no	no	no	no	no	no	no	no	no	no	no	no	no	no	no	no	no	no	no	no	no	no
chr1	1173915	1174263	no	no	no	no	no	no	no	no	no	no	no	no	no	no	no	no	no	no	no	no	no	no	no	no	no	no	no	no
chr1	1177885	1178207	no	no	no	no	no	no	no	no	no	no	no	no	no	no	no	no	no	no	no	no	no	no	no	no	no	no	no	no
chr1	1181756	1182470	yes	no	no	no	yes	no	no	no	no	no	no	no	no	no	no	no	no	no	no	yes	no	no	no	no	yes	no	no	no
chr1	1189396	1190245	no	no	no	no	no	no	no	no	no	no	no	no	no	no	no	no	no	no	no	no	no	no	no	no	no	no	no	no
chr1	1190522	1190799	no	no	no	no	no	no	no	no	no	no	no	no	no	no	no	no	no	no	no	no	no	no	no	no	no	no	no	no
chr1	1203166	1203597	no	no	no	no	no	no	no	no	no	no	no	no	no	no	no	no	no	no	no	no	no	no	no	no	no	no	no	no
chr1	1208515	1209942	no	no	no	no	no	no	no	no	no	no	no	no	no	no	no	no	no	no	no	no	no	no	no	no	no	no	no	no
chr1	1228780	1230163	no	no	no	no	no	no	no	no	no	no	no	no	no	no	no	no	no	no	no	no	no	no	no	no	no	no	no	no
chr1	1242400	1245185	no	no	no	no	no	no	no	no	no	no	no	no	no	no	no	no	no	no	no	no	no	no	no	no	no	no	no	no
chr1	1247918	1248493	no	no	no	no	no	no	no	no	no	no	no	no	no	no	no	no	no	no	no	no	no	no	no	no	no	no	no	no
chr1	1254322	1254548	no	no	no	no	no	no	no	no	no	no	no	no	no	no	no	no	no	no	no	no	no	no	no	no	no	no	no	no
chr1	1259643	1260635	no	no	no	no	no	no	no	no	no	no	no	no	no	no	no	no	no	no	no	no	no	no	no	no	no	no	no	no
chr1	1262665	1263420	no	no	no	no	no	no	no	no	no	no	no	no	no	no	no	no	no	no	no	no	no	no	no	no	no	no	no	no
chr1	1265206	1265429	no	no	no	no	no	no	no	no	no	no	no	no	no	no	no	no	no	no	no	no	no	no	no	no	no	no	no	no
chr1	1267085	1267286	no	no	no	no	no	no	no	no	no	no	no	no	no	no	no	no	no	no	no	no	no	no	no	no	no	no	no	no
chr1	1267435	1268986	no	no	no	no	no	no	no	no	no	no	no	no	no	no	no	no	no	no	no	no	no	no	no	no	no	no	no	no
chr1	1271425	1272074	no	no	no	no	no	no	no	no	no	no	no	no	no	no	no	no	no	no	no	no	no	no	no	no	no	no	no	no
chr1	1272377	1272634	no	no	no	no	no	no	no	no	no	no	no	no	no	no	no	no	no	no	no	no	no	no	no	no	no	no	no	no
chr1	1283933	1285345	no	no	no	no	no	no	no	no	no	no	no	no	no	no	no	no	no	no	no	no	no	no	no	no	no	no	no	no
chr1	1289707	1291126	no	no	yes	no	no	no	no	no	no	no	no	no	no	no	no	no	no	no	no	no	no	no	no	no	yes	no	no	no
chr1	1309140	1311039	no	no	no	no	no	no	no	no	no	no	no	no	no	no	no	no	no	no	no	no	no	no	no	no	no	no	no	no
chr1	1322644	1322924	no	no	no	no	no	no	no	no	no	no	no	no	no	no	no	no	no	no	no	no	no	no	no	no	no	no	no	no
chr1	1334071	1335602	no	no	no	no	no	no	no	no	no	no	no	no	no	no	no	no	no	no	no	no	no	no	no	no	no	no	no	no
chr1	1342004	1342952	no	no	no	no	no	no	no	no	no	no	no	no	no	no	no	no	no	no	no	no	no	no	no	no	no	no	no	no
chr1	1355159	1356000	no	no	no	no	no	no	no	no	no	no	no	no	no	no	no	no	no	no	no	no	no	no	no	no	no	no	no	no
chr1	1361560	1361787	no	no	no	no	no	no	no	no	no	no	no	no	no	no	no	no	no	no	no	no	no	no	no	no	no	no	no	no
chr1	1362954	1363299	no	no	yes	no	no	no	no	no	no	no	no	no	no	no	no	no	no	no	no	no	no	no	no	no	yes	no	no	no
chr1	1370767	1371449	yes	no	no	no	no	no	no	no	no	no	no	no	no	no	no	no	no	no	no	no	no	no	no	no	no	no	no	no
chr1	1374461	1375584	no	no	no	no	no	no	no	no	no	no	no	no	no	no	no	no	no	no	no	no	no	no	no	no	no	no	no	no
chr1	1389555	1389889	no	no	no	no	no	no	no	no	no	no	no	no	no	no	no	no	no	no	no	no	no	no	no	no	no	no	no	no
chr1	1396085	1396338	no	no	no	no	no	no	no	no	no	no	no	no	no	no	no	no	no	no	no	no	no	no	no	no	no	no	no	no
chr1	1406844	1407821	no	no	no	no	no	no	no	no	no	no	no	no	no	no	no	no	no	no	no	no	no	no	no	no	no	no	no	no
chr1	1414034	1414532	no	no	no	no	no	no	no	no	no	no	no	no	no	no	no	no	no	no	no	no	no	no	no	no	no	no	no	no
chr1	1417285	1417753	no	no	no	no	no	no	no	no	no	no	no	no	no	no	no	no	no	no	no	no	no	no	no	no	no	no	no	no
chr1	1420226	1420684	no	no	no	no	no	no	no	no	no	no	no	no	no	no	no	no	no	no	no	no	no	no	no	no	no	no	no	no
chr1	1444588	1444849	no	no	no	no	no	no	no	no	no	no	no	no	no	no	no	no	no	no	no	no	no	no	no	no	no	no	no	no
chr1	1446878	1448205	no	no	no	no	no	no	no	no	no	no	no	no	no	no	no	no	no	no	no	no	no	no	no	no	no	no	no	no
chr1	1452701	1453199	no	no	no	no	no	no	no	no	no	no	no	no	no	no	no	no	no	no	no	no	no	no	no	no	no	no	no	no
chr1	1455302	1455892	no	no	no	no	no	no	no	no	no	no	no	no	no	no	no	no	no	no	no	no	no	no	no	no	no	no	no	no
chr1	1456829	1457074	no	no	no	no	no	no	no	no	no	no	no	no	no	no	no	no	no	no	no	no	no	no	no	no	no	no	no	no
chr1	1457954	1459029	no	no	no	no	no	no	no	no	no	no	no	no	no	no	no	no	no	no	no	no	no	no	no	no	no	no	no	no
chr1	1464508	1464806	no	no	no	no	no	no	no	no	no	no	no	no	no	no	no	no	no	no	no	no	no	no	no	no	no	no	no	no
chr1	1470604	1471450	no	no	no	no	no	no	no	no	no	no	no	no	no	no	no	no	no	no	no	no	no	no	no	no	no	no	no	no
chr1	1473107	1473342	no	no	no	no	no	no	no	no	no	no	no	no	no	no	no	no	no	no	no	no	no	no	no	no	no	no	no	no
chr1	1474962	1475220	no	yes	no	no	yes	yes	no	yes	yes	no	yes	no	no	yes	no	yes	yes	no	no	no	yes	no	no	no	no	no	no	yes
chr1	1476093	1476669	no	no	no	no	no	no	no	no	no	no	no	no	no	no	no	no	no	no	no	no	no	no	no	no	no	no	no	no
chr1	1489532	1489794	no	no	no	no	no	no	no	no	no	no	no	no	no	no	no	no	no	no	no	no	no	no	no	no	no	no	no	no
chr1	1496761	1496986	no	no	no	no	no	no	no	no	no	no	no	no	no	no	no	no	no	no	no	no	no	no	no	no	no	no	no	no
chr1	1509482	1510747	no	no	no	no	no	no	no	no	no	no	no	no	no	no	no	no	no	no	no	no	no	no	no	no	no	no	no	no
chr1	1534331	1536136	yes	no	no	no	no	no	no	no	no	no	no	no	no	no	no	no	no	no	no	no	no	no	no	no	no	no	no	no
chr1	1550453	1552015	no	no	no	no	no	no	no	no	no	no	no	no	no	no	no	no	no	no	no	no	no	no	no	no	no	no	no	no
chr1	1558587	1559359	no	no	no	no	no	no	no	no	no	no	no	no	no	no	no	no	no	no	no	no	no	no	no	no	no	no	no	no
chr1	1560780	1561055	no	no	no	no	no	no	no	no	no	no	no	no	no	no	no	no	no	no	no	no	no	no	no	no	no	no	no	no
chr1	1562049	1562398	no	no	no	no	no	no	no	no	no	no	no	no	no	no	no	no	no	no	no	no	no	no	no	no	no	no	no	no
chr1	1563674	1564032	no	no	no	no	no	no	no	no	no	no	no	no	no	no	no	no	no	no	no	no	no	no	no	no	no	no	no	no
chr1	1564421	1570006	yes	no	no	no	no	no	no	no	no	no	no	no	no	no	no	no	no	no	no	no	no	no	no	no	yes	no	no	no
chr1	1571032	1571470	no	no	no	no	no	no	no	no	no	no	no	no	no	no	no	no	no	no	no	no	no	no	no	no	no	no	no	no
chr1	1580377	1580595	no	no	no	no	no	no	no	no	no	no	no	no	no	no	no	no	no	no	no	no	no	no	no	no	no	no	no	no
chr1	1590073	1590942	no	no	no	no	no	no	no	no	no	no	no	no	no	no	no	no	no	no	no	no	no	no	no	no	no	no	no	no
chr1	1600981	1601231	no	no	no	no	no	no	no	no	no	no	no	no	no	no	no	no	no	no	no	no	no	no	no	no	no	no	no	no
chr1	1602391	1602686	no	no	no	no	no	no	no	no	no	no	no	no	no	no	no	no	no	no	no	no	no	no	no	no	no	no	no	no
chr1	1607898	1608243	no	no	no	no	no	no	no	no	no	no	no	no	no	no	no	no	no	no	no	no	no	no	no	no	no	no	no	no
chr1	1623610	1625067	no	no	no	no	no	no	no	no	no	no	no	no	no	no	no	no	no	no	no	no	no	no	no	no	no	no	no	no
chr1	1631086	1633226	no	no	no	no	no	no	no	no	no	no	no	no	no	no	no	no	no	no	no	no	no	no	no	no	no	no	no	no
chr1	1634252	1634690	no	no	no	no	no	no	no	no	no	no	no	no	no	no	no	no	no	no	no	no	no	no	no	no	no	no	no	no
chr1	1643593	1643811	no	no	no	no	no	no	no	no	no	no	no	no	no	no	no	no	no	no	no	no	no	no	no	no	no	no	no	no
chr1	1655395	1656231	no	no	no	no	no	no	no	no	no	no	no	no	no	no	no	no	no	no	no	no	no	no	no	no	no	no	no	no
chr1	1670756	1671101	no	no	no	no	no	no	no	no	no	no	no	no	no	no	no	no	no	no	no	no	no	no	no	no	no	no	no	no
chr1	1676885	1678333	no	no	no	no	no	no	no	no	no	no	no	no	no	no	no	no	no	no	no	no	no	no	no	no	no	no	no	no
chr1	1685373	1685971	no	no	no	no	no	no	no	no	no	no	no	no	no	no	no	no	no	no	no	no	no	no	no	no	no	no	no	no
chr1	1691767	1692063	no	no	no	no	no	no	no	no	no	no	no	no	no	no	no	no	no	no	no	no	no	no	no	no	no	no	no	no
chr1	1709394	1710582	no	no	no	no	no	no	no	no	no	no	no	no	no	no	no	no	no	no	no	no	no	no	no	no	no	no	no	no
chr1	1713639	1714141	no	no	no	no	no	no	no	no	no	yes	yes	no	no	no	no	no	no	no	no	no	no	no	no	no	no	no	no	no
chr1	1821405	1823272	no	no	no	no	no	no	no	no	no	no	no	no	no	no	no	no	no	no	no	no	no	no	no	no	no	no	no	no
chr1	1839958	1840601	no	no	no	no	no	no	no	no	no	no	no	no	no	no	no	no	no	no	no	no	no	no	no	no	no	no	no	no
chr1	1850098	1851391	yes	no	no	no	no	no	no	no	no	yes	no	no	no	no	no	no	no	no	no	no	no	no	no	no	no	no	no	no
chr1	1859246	1859523	no	no	no	no	no	no	no	no	no	no	no	no	no	no	no	no	no	no	no	no	no	no	no	no	no	no	no	no
chr1	1874715	1875015	no	no	no	no	no	no	no	no	no	no	no	no	no	no	no	no	no	no	no	no	no	no	no	no	no	no	no	no
chr1	1875617	1875877	no	no	no	no	no	no	no	no	no	no	no	no	no	no	no	no	no	no	no	no	no	no	no	no	no	no	no	no
chr1	1886344	1886870	no	no	no	no	no	no	no	no	no	no	no	no	no	no	no	no	no	no	no	no	no	no	no	no	no	no	no	no
chr1	1896414	1896628	no	no	no	no	no	no	no	no	no	no	no	no	no	no	no	no	no	no	no	no	no	no	no	no	no	no	no	no
chr1	1897581	1897786	no	no	no	no	no	no	no	no	no	no	no	no	no	no	no	no	no	no	no	no	no	no	no	no	no	no	no	no
chr1	1910268	1913800	no	no	no	no	no	no	no	no	no	no	no	no	no	no	no	no	no	no	no	no	no	no	no	no	no	no	no	no
chr1	1935166	1935452	yes	no	no	no	no	no	no	no	no	no	no	no	no	no	no	no	no	no	no	no	no	no	no	no	no	no	no	no
chr1	1950411	1951479	yes	yes	yes	no	yes	yes	yes	yes	no	no	no	no	no	no	no	no	no	no	no	yes	yes	no	no	no	yes	no	no	no
chr1	1957046	1957386	no	no	no	no	no	no	no	no	no	no	no	no	no	no	no	no	no	no	yes	no	no	no	no	no	no	no	no	no
chr1	1959414	1959867	no	no	no	no	no	no	no	no	no	no	no	no	no	no	no	no	no	no	no	no	no	no	no	no	no	no	no	no
chr1	1960942	1961148	no	no	no	no	no	no	no	no	no	no	no	no	no	no	no	no	no	no	no	no	no	no	no	no	no	no	no	no
chr1	1961407	1961850	no	no	no	no	no	no	no	no	no	no	no	no	no	no	no	no	no	no	no	no	no	no	no	no	no	no	no	no
chr1	1974686	1974942	yes	no	no	no	no	no	no	no	no	no	no	no	no	no	no	no	no	no	no	no	no	no	no	no	no	no	no	no
chr1	1976123	1976628	yes	no	no	no	no	no	no	no	no	no	no	no	no	no	no	no	no	no	no	no	no	no	no	no	no	no	no	no
chr1	1981251	1983212	no	no	no	no	no	no	no	no	no	no	no	no	no	no	no	no	no	no	no	no	no	no	no	no	no	no	no	no
chr1	1990779	1991171	no	no	no	no	no	no	no	no	no	no	no	no	no	no	no	no	no	no	no	no	no	no	no	no	no	no	no	no
chr1	2005179	2005565	no	no	no	no	no	no	no	no	no	no	no	no	no	no	no	no	no	no	no	no	no	no	no	no	no	no	no	no
chr1	2025205	2026225	no	no	no	no	no	no	no	no	no	no	no	no	no	no	no	no	no	no	no	no	no	no	no	no	no	no	no	no
chr1	2038555	2038863	no	no	no	no	no	no	no	no	no	no	no	no	no	no	no	no	no	no	no	no	no	no	no	no	no	no	no	no
chr1	2040997	2041302	no	no	no	no	no	no	no	no	no	no	no	no	no	no	no	no	no	no	no	no	no	no	no	no	no	no	no	no
chr1	2046429	2046865	no	no	no	no	no	no	no	no	no	no	no	no	no	no	no	no	no	no	no	no	no	no	no	no	no	no	no	no
chr1	2063782	2064052	no	no	no	no	no	no	no	no	no	no	no	no	no	no	no	no	no	no	no	no	no	no	no	no	no	no	no	no
chr1	2064628	2064855	no	no	no	no	no	no	no	no	no	no	no	no	no	no	no	no	no	no	no	no	no	no	no	no	no	no	no	no
chr1	2066367	2066666	no	no	no	no	no	no	no	no	no	no	no	no	no	no	no	no	no	no	no	no	no	no	no	no	no	no	no	no
chr1	2082314	2082529	no	no	no	no	no	no	no	no	no	no	no	no	no	no	no	no	no	no	no	no	no	no	no	no	no	no	no	no
chr1	2116432	2116801	no	no	no	no	no	no	no	no	no	no	no	no	no	no	no	no	no	no	no	no	no	no	no	no	no	no	no	no
chr1	2121017	2121818	no	no	no	no	no	no	no	no	yes	no	no	no	no	no	no	no	no	no	no	no	no	no	no	no	no	no	no	no
chr1	2126048	2126642	no	no	no	no	no	no	no	no	no	no	no	no	no	no	no	no	no	no	no	no	no	no	no	no	no	no	no	no
chr1	2136808	2137351	no	no	no	no	no	no	no	no	no	yes	no	no	no	no	no	no	no	no	no	no	no	no	no	no	no	no	no	no
chr1	2144199	2144497	no	no	no	no	no	no	no	no	no	no	no	no	no	no	no	no	no	no	no	no	no	no	no	no	no	no	no	no
chr1	2158212	2161173	no	no	no	no	no	no	no	no	no	no	no	no	no	no	no	no	no	no	no	no	no	no	no	no	no	no	no	no
chr1	2212020	2213881	no	no	no	no	no	no	no	no	no	no	no	no	no	no	no	no	no	no	no	no	no	no	no	no	no	no	no	no
chr1	2222198	2222569	no	no	no	yes	yes	no	no	no	no	no	no	no	no	no	no	no	yes	no	no	yes	no	no	no	no	no	no	no	yes
chr1	2232310	2232617	no	no	no	no	no	no	no	no	no	no	no	no	no	no	no	no	no	no	no	no	no	no	no	no	no	no	no	no
chr1	2235308	2235667	no	no	no	no	no	no	no	no	no	no	no	no	no	no	no	no	no	no	no	no	no	no	no	no	no	no	no	no
chr1	2236442	2239069	no	no	no	no	no	no	no	no	no	no	no	no	no	no	no	no	no	no	no	no	no	no	no	no	no	no	no	no
chr1	2245714	2247086	no	no	no	no	no	no	no	no	no	no	no	no	no	no	no	no	no	no	no	no	no	no	no	no	no	no	no	no
chr1	2249315	2249634	no	no	no	no	no	no	no	no	no	no	no	no	no	no	no	no	no	no	no	no	no	no	no	no	no	no	no	no
chr1	2253723	2254758	no	no	no	no	no	no	no	no	no	no	no	no	no	no	no	no	no	no	no	no	no	no	no	no	no	no	no	no
chr1	2258097	2258423	yes	no	no	no	no	no	no	no	no	no	no	no	no	no	no	no	no	no	no	no	no	no	no	no	no	no	no	no
chr1	2259064	2259326	no	no	no	no	no	no	no	no	no	no	no	no	no	no	no	no	no	no	no	no	no	no	no	no	no	no	no	no
chr1	2266007	2266432	no	no	no	no	no	no	no	no	no	no	no	no	no	no	no	no	no	no	no	no	no	no	no	no	no	no	no	no
chr1	2276358	2276657	no	no	no	no	no	no	no	no	no	no	no	no	no	no	no	no	no	no	no	no	no	no	no	no	no	no	no	no
chr1	2304159	2304376	no	no	no	no	no	no	no	no	no	no	no	no	no	no	no	no	no	no	no	no	no	no	no	no	no	no	no	no
chr1	2316353	2316749	no	no	no	no	no	no	no	no	no	no	no	no	no	no	no	no	no	no	no	no	no	no	no	no	no	no	no	no
chr1	2322481	2323764	no	no	no	no	no	no	no	no	no	no	no	no	no	no	no	no	no	no	no	no	no	no	no	no	no	no	no	no
chr1	2333550	2334172	no	no	no	no	no	no	no	no	no	no	no	no	no	no	no	no	no	no	no	no	no	no	no	no	no	no	no	no
chr1	2339876	2340246	no	no	no	no	no	no	no	no	no	no	no	no	no	no	no	no	no	no	no	no	no	no	no	no	no	no	no	no
chr1	2343385	2344717	no	no	no	no	no	no	no	no	no	no	no	no	no	no	no	no	no	no	no	no	no	no	no	no	no	no	no	no
chr1	2345891	2346156	no	no	no	no	no	no	no	no	no	no	no	no	no	no	no	no	no	no	no	no	no	no	no	no	no	no	no	no
chr1	2359926	2360167	no	no	no	no	no	no	no	no	no	no	no	no	no	no	no	no	no	no	no	no	no	no	no	no	no	no	no	no
chr1	2371846	2372073	yes	no	no	no	no	no	no	no	no	no	no	no	no	no	no	no	no	no	no	no	no	no	no	no	no	no	no	no
chr1	2374818	2375814	yes	yes	yes	no	no	yes	no	yes	yes	no	yes	no	no	no	no	yes	yes	yes	no	no	no	no	no	no	yes	no	no	no
chr1	2387669	2388086	no	no	no	no	no	no	no	no	no	no	no	no	no	no	no	no	no	no	no	no	no	no	no	no	no	no	no	no
chr1	2398825	2399055	no	no	no	no	no	yes	no	no	no	no	no	no	no	no	no	no	no	no	no	no	no	no	no	no	no	no	no	no
chr1	2409757	2410049	no	no	no	no	no	no	no	no	no	no	no	no	no	no	no	no	no	no	no	no	no	no	no	no	no	no	no	no
chr1	2411125	2411404	no	no	no	no	no	no	no	no	no	no	no	no	no	no	no	no	no	no	no	no	no	no	no	no	no	no	no	no
chr1	2415198	2415506	no	no	no	no	no	no	no	no	no	no	no	no	no	no	no	no	no	no	no	no	no	no	no	no	no	no	no	no
chr1	2433648	2434065	no	no	no	no	no	no	no	no	no	no	no	no	no	no	no	no	no	no	no	no	no	no	no	no	no	no	no	no
chr1	2435041	2435257	no	no	no	no	no	no	no	no	no	no	no	no	no	no	no	no	no	no	no	no	no	no	no	no	no	no	no	no
chr1	2435554	2435828	no	no	no	no	no	no	no	no	no	no	no	no	no	no	no	no	no	no	no	no	no	no	no	no	no	no	no	no
chr1	2439797	2440022	no	no	no	no	no	no	no	no	no	no	no	no	no	no	no	no	no	no	no	no	no	no	no	no	no	no	no	no
chr1	2440126	2440478	no	no	no	no	no	no	no	no	no	no	no	no	no	no	no	no	no	no	no	no	no	no	no	no	no	no	no	no
chr1	2445355	2445648	no	no	no	no	no	no	no	no	no	no	no	no	no	no	no	no	no	no	no	no	no	no	no	no	no	no	no	no
chr1	2449922	2450206	no	no	no	no	no	no	no	no	no	no	no	no	no	no	no	no	no	no	no	no	no	no	no	no	no	no	no	no
chr1	2451217	2451551	no	no	no	no	no	no	no	no	no	no	no	no	no	no	no	no	no	no	no	no	no	no	no	no	no	no	no	no
chr1	2452795	2453007	no	no	no	no	no	no	no	no	no	no	no	no	no	no	no	no	no	no	no	no	no	no	no	no	no	no	no	no
chr1	2457241	2458259	no	no	no	no	no	no	no	no	no	no	no	no	no	no	no	no	no	no	no	no	no	no	no	no	no	no	no	no
chr1	2460760	2462010	yes	no	no	no	no	no	no	no	no	no	no	no	no	no	no	no	no	no	no	yes	no	no	no	no	no	no	no	no
chr1	2466934	2467212	yes	no	no	no	no	no	no	no	no	yes	no	no	no	no	no	no	no	no	no	no	no	no	no	no	no	no	no	no
chr1	2472095	2472586	yes	no	no	no	no	no	no	no	no	no	no	no	no	no	no	no	no	no	no	no	no	no	no	no	no	no	no	no
chr1	2477563	2478363	no	no	no	no	no	no	no	no	no	no	no	no	no	no	no	no	no	no	no	no	no	no	no	no	no	no	no	no
chr1	2517397	2518892	no	no	no	no	no	no	no	no	no	no	no	no	no	no	no	no	no	no	no	no	no	no	no	no	no	no	no	no
chr1	2527239	2527503	no	no	no	no	no	no	no	no	no	no	no	no	no	no	no	no	no	no	no	no	no	no	no	no	no	no	no	no
chr1	2537671	2537886	no	no	no	no	no	no	no	no	no	no	no	no	no	no	no	no	no	no	no	no	no	no	no	no	no	no	no	no
chr1	2559892	2561055	yes	yes	no	no	no	yes	yes	no	yes	yes	yes	no	no	yes	no	yes	no	yes	no	no	no	no	no	no	no	no	no	no
chr1	2574030	2574864	no	no	no	no	no	no	no	no	no	no	no	no	no	no	no	no	no	no	no	no	no	no	no	no	no	no	no	no
chr1	2706025	2706961	no	no	no	no	no	no	no	no	no	no	no	no	no	no	no	no	no	no	no	no	no	no	no	no	no	no	no	no
chr1	2716741	2717233	no	no	no	no	no	no	no	no	no	no	no	no	no	no	no	no	no	no	no	no	no	no	no	no	no	no	no	no
chr1	2772126	2772665	no	no	no	no	no	no	no	no	no	no	no	no	no	no	no	no	no	no	no	no	no	no	no	no	no	no	no	no
chr1	2777157	2777361	no	no	no	no	no	no	no	no	no	no	no	no	no	no	no	no	no	no	no	no	no	no	no	no	no	no	no	no
chr1	2827785	2828294	no	no	no	no	no	no	no	no	no	no	no	no	no	no	no	no	no	no	no	no	no	no	no	no	no	no	no	no
chr1	2847056	2847288	no	no	no	no	no	no	no	no	no	no	no	no	no	no	no	no	no	no	no	no	no	no	no	no	no	no	no	no
chr1	2850665	2850873	no	no	no	no	no	no	no	no	no	no	no	no	no	no	no	no	no	no	no	no	no	no	no	no	no	no	no	no
chr1	2876545	2876808	no	no	no	no	no	no	no	no	no	no	no	no	no	no	no	no	no	no	no	no	no	no	no	no	no	no	no	no
chr1	2885062	2885284	no	no	no	no	no	no	no	no	yes	yes	no	yes	no	no	no	no	no	no	no	no	no	no	no	no	no	no	no	no
chr1	2886589	2886923	no	no	no	no	no	no	no	no	no	no	no	no	no	no	no	no	no	no	no	no	no	no	no	no	no	no	no	no
chr1	2918497	2918753	no	no	no	no	no	no	no	no	no	no	no	no	no	no	no	no	no	no	no	no	no	no	no	no	no	no	no	no
chr1	2929155	2929376	no	no	no	no	no	no	no	no	no	no	no	no	no	no	no	no	no	no	no	no	no	no	no	no	no	no	no	no
chr1	2938633	2939043	no	no	no	no	no	no	no	no	no	no	no	no	no	no	no	no	no	no	no	no	no	no	no	no	no	no	no	no
chr1	2979275	2980758	yes	no	no	no	no	no	no	no	no	no	no	yes	yes	no	no	no	no	no	no	no	no	no	no	no	no	no	no	no
chr1	2983925	2987962	yes	yes	yes	yes	yes	yes	no	yes	yes	no	no	no	no	no	no	no	no	no	no	no	yes	no	no	no	yes	no	no	yes
chr1	2990030	2990718	yes	no	no	no	no	yes	no	no	no	no	no	no	no	no	no	no	yes	no	no	no	no	no	no	no	no	no	no	no
chr1	2997272	2997473	no	no	no	no	no	no	no	no	no	no	no	no	no	no	no	no	no	no	no	no	no	no	no	no	no	no	no	no
chr1	2999727	2999978	no	no	no	no	no	no	no	no	no	no	no	no	no	no	no	no	no	no	no	no	no	no	no	no	no	no	no	no
chr1	3028179	3028557	no	no	no	no	no	no	no	no	no	no	no	no	no	no	no	no	no	no	no	no	no	no	no	no	no	no	no	no
chr1	3038067	3038343	no	no	no	no	no	no	no	no	no	no	no	no	no	no	no	no	no	no	no	no	no	no	no	no	no	no	no	no
chr1	3056541	3056772	no	no	no	no	no	no	no	no	no	no	no	no	no	no	no	no	no	no	no	no	no	no	no	no	no	no	no	no
chr1	3059050	3059268	no	no	no	no	no	no	no	no	no	no	no	no	no	no	no	no	no	no	no	no	no	no	no	no	no	no	no	no
chr1	3071899	3072239	no	no	no	no	no	no	no	no	no	no	no	no	no	no	no	no	no	no	no	no	no	no	no	no	no	no	no	no
chr1	3080934	3081292	no	no	no	no	no	no	no	no	no	no	no	no	no	no	no	no	no	no	no	no	no	no	no	no	no	no	no	no
chr1	3102540	3103352	no	no	no	no	no	no	no	no	no	no	no	no	no	no	no	no	no	no	no	no	no	no	no	no	no	no	no	no
chr1	3104956	3105253	no	no	no	no	no	no	no	no	no	no	no	no	no	no	no	no	no	no	no	no	no	no	no	no	no	no	no	no
chr1	3111579	3111909	no	no	no	no	no	no	no	no	no	no	no	no	no	no	no	no	no	no	no	no	no	no	no	no	no	no	no	no
chr1	3147845	3148081	no	no	no	no	no	no	no	no	no	no	no	no	no	no	no	no	no	no	no	no	no	no	no	no	no	no	no	no
chr1	3155160	3155361	no	no	no	no	no	no	no	no	no	no	no	no	no	no	no	no	no	no	no	no	no	no	no	no	no	no	no	no
chr1	3157509	3158300	no	no	no	no	no	no	no	no	no	no	no	no	no	no	no	no	no	no	no	no	no	no	no	no	no	no	no	no
chr1	3163969	3164643	yes	no	no	yes	no	yes	no	no	no	no	yes	no	no	yes	no	no	no	no	no	no	no	no	no	no	no	no	no	yes
chr1	3182821	3183216	no	no	no	no	no	no	no	no	no	no	no	no	no	no	no	no	no	no	no	no	no	no	no	no	no	no	no	no
chr1	3184546	3184824	no	no	no	no	no	no	no	no	no	no	no	no	no	no	no	no	no	no	no	no	no	no	no	no	no	no	no	no
chr1	3195376	3196052	no	no	no	no	no	no	no	no	no	no	no	no	no	no	no	no	no	no	no	no	no	no	no	no	no	no	no	no
chr1	3203765	3204453	no	no	no	no	no	no	no	no	no	no	no	no	no	no	no	no	no	no	no	no	no	no	no	no	no	no	no	no
chr1	3239915	3240261	no	no	no	no	no	no	no	no	no	no	no	no	no	no	no	no	yes	no	no	no	no	no	no	no	no	no	no	no
chr1	3275029	3275284	no	no	no	no	no	no	no	no	no	no	no	no	no	no	no	no	no	no	no	no	no	no	no	no	no	no	no	no
chr1	3307069	3307285	yes	no	no	no	no	no	no	no	no	no	no	no	no	no	no	no	no	no	no	no	no	no	no	no	no	no	no	no
chr1	3310102	3311035	yes	no	no	no	no	no	no	no	no	no	no	no	no	no	no	no	no	no	no	no	no	no	no	no	no	no	no	no
chr1	3321269	3322310	no	no	no	no	no	no	no	no	no	no	no	no	no	no	no	no	no	no	no	no	no	no	no	no	no	no	no	no
chr1	3327991	3329424	no	no	no	no	no	no	no	no	no	no	no	no	no	no	no	no	no	no	no	no	no	no	no	no	no	no	no	no
chr1	3331040	3331279	no	no	no	no	no	no	no	no	no	no	no	no	no	no	no	no	no	no	no	no	no	no	no	no	no	no	no	no
chr1	3331986	3332227	no	no	no	no	no	no	no	no	no	no	no	no	no	no	no	no	no	no	no	no	no	no	no	no	no	no	no	no
chr1	3342012	3342806	no	no	no	no	no	no	no	no	no	no	no	no	no	no	no	no	no	no	no	no	no	no	no	no	no	no	no	no
chr1	3351365	3351632	no	no	no	no	no	no	no	no	no	no	no	no	no	no	no	no	no	no	no	no	no	no	no	no	no	no	no	no
chr1	3370905	3371683	no	no	no	no	no	no	no	no	no	no	no	no	no	no	no	no	no	no	no	no	no	no	no	no	no	no	no	no
chr1	3394701	3395191	no	no	no	no	no	no	no	no	no	no	no	no	no	no	no	no	no	no	no	no	no	no	no	no	no	no	no	no
chr1	3425576	3425797	no	no	no	no	no	no	no	no	no	no	no	no	no	no	no	no	no	no	no	no	no	no	no	no	no	no	no	no
chr1	3426361	3426570	no	no	no	no	no	no	no	no	no	no	no	no	no	no	no	no	no	no	no	no	no	no	no	no	no	no	no	no
chr1	3427355	3427683	no	no	no	no	no	no	no	no	no	no	no	no	no	no	no	no	no	no	no	no	no	no	no	no	no	no	no	no
chr1	3435988	3436250	no	no	no	no	no	no	no	no	no	no	no	no	no	no	no	no	no	no	no	no	no	no	no	no	no	no	no	no
chr1	3447449	3447950	yes	no	no	no	no	no	no	no	no	no	no	no	no	no	no	no	no	no	no	no	no	no	no	no	no	no	no	no
chr1	3459874	3460269	no	no	no	no	no	no	no	no	no	no	no	no	no	no	no	no	no	no	no	no	no	no	no	no	no	no	no	no
chr1	3499902	3500470	no	no	no	no	no	no	no	no	no	no	no	no	no	no	no	no	no	no	no	no	no	no	no	no	no	no	no	no
chr1	3511709	3512118	no	no	no	no	no	no	no	no	no	no	no	no	no	no	no	no	no	no	no	no	no	no	no	no	no	no	no	no
chr1	3527619	3528078	yes	no	no	no	no	no	no	no	no	no	no	no	no	no	no	no	no	no	no	no	no	no	no	no	no	no	no	no
chr1	3528333	3528683	yes	no	no	no	no	no	no	no	no	no	no	no	no	no	no	no	no	no	no	no	no	no	no	no	no	no	no	no
chr1	3540767	3542241	no	no	no	no	no	no	no	no	no	no	no	no	no	no	no	no	no	no	no	no	no	no	no	no	no	no	no	no
chr1	3556963	3557201	no	no	no	no	no	no	no	no	no	no	no	no	no	no	no	no	no	no	no	no	no	no	no	no	no	no	no	no
chr1	3559952	3561009	no	no	no	no	no	no	no	no	no	no	no	no	no	no	no	no	no	no	no	no	no	no	no	no	no	no	no	no
chr1	3566445	3569636	yes	yes	yes	yes	yes	yes	yes	yes	yes	no	no	no	no	no	no	yes	yes	no	no	no	no	no	no	no	yes	no	no	yes
chr1	3607096	3607553	yes	no	no	no	no	no	no	no	no	no	no	no	no	no	no	no	no	no	no	no	no	no	no	no	no	no	no	no
chr1	3623318	3623521	no	no	no	no	no	no	no	no	no	no	no	no	no	no	no	no	no	no	no	no	no	no	no	no	no	no	no	no
chr1	3634633	3635101	no	no	no	no	no	no	no	no	no	no	no	no	no	no	no	no	no	no	no	no	no	no	no	no	no	no	no	no
chr1	3649294	3649674	no	no	no	no	no	no	no	no	no	no	no	no	no	no	no	no	no	no	no	no	no	no	no	no	no	no	no	no
chr1	3662963	3664085	no	no	no	yes	no	no	no	no	yes	no	yes	no	no	yes	no	no	no	no	no	no	no	no	yes	yes	yes	no	no	no
chr1	3688553	3689684	yes	no	no	no	no	no	no	no	no	no	no	no	no	no	no	no	no	no	no	no	no	no	no	no	no	no	no	no
chr1	3703672	3703908	no	no	no	no	no	no	no	no	no	no	no	no	no	no	no	no	no	no	no	no	no	no	no	no	no	no	no	no
chr1	3712398	3713234	no	no	no	no	no	no	no	no	no	no	no	no	no	no	no	no	no	no	no	no	no	no	no	no	no	no	no	no
chr1	3731458	3732015	no	no	no	no	no	no	no	no	no	no	no	no	no	no	no	no	no	no	no	no	no	no	no	no	no	no	no	no
chr1	3773187	3774465	no	no	no	no	no	no	no	no	no	no	no	no	no	no	no	no	no	no	no	no	no	no	no	no	no	no	no	no
chr1	3775077	3775369	yes	no	no	no	no	no	no	no	no	no	no	no	no	no	no	no	no	no	no	no	no	no	no	no	no	no	no	no
chr1	3790864	3791611	no	no	no	no	no	no	no	no	no	no	no	no	no	no	no	no	no	no	no	no	no	no	no	no	no	no	no	no
chr1	3808490	3809236	no	no	no	no	no	no	no	no	no	no	no	no	no	no	no	no	no	no	no	no	no	no	no	no	no	no	no	no
chr1	3816356	3818084	no	no	no	no	no	no	no	no	no	no	no	no	no	no	no	no	no	no	no	no	no	no	no	no	no	no	no	no
chr1	3824219	3824456	no	no	no	no	no	no	no	no	no	no	no	no	no	no	no	no	no	no	no	no	no	no	no	no	no	no	no	no
chr1	4192633	4193243	no	no	no	no	no	no	no	no	no	no	no	no	no	no	no	no	no	no	no	no	no	no	no	no	no	no	no	no
chr1	4221387	4221672	no	no	no	no	no	no	no	no	no	no	no	no	no	no	no	no	no	no	no	no	no	no	no	no	no	no	no	no
chr1	4713989	4716555	yes	yes	yes	yes	yes	yes	yes	no	yes	no	yes	no	no	no	no	yes	no	yes	no	no	no	no	no	no	no	no	no	yes
chr1	4726576	4726867	no	no	no	no	no	no	no	no	no	no	no	no	no	no	no	no	no	no	no	no	no	no	no	no	no	no	no	no
chr1	4771652	4772545	yes	no	no	no	no	no	no	no	no	no	no	no	no	no	no	no	no	no	no	no	no	no	no	no	no	no	no	no
chr1	4832351	4832553	no	no	no	no	no	no	no	no	no	no	no	no	no	no	no	no	no	no	no	no	no	no	no	no	no	no	no	no
chr1	5772056	5772513	no	no	no	no	no	no	no	no	no	no	no	no	no	no	no	no	no	no	no	no	no	no	no	no	no	no	no	no
chr1	5793557	5793784	no	no	no	no	no	no	no	no	no	no	no	no	no	no	no	no	no	no	no	no	no	no	no	no	no	no	no	no
chr1	5937157	5937392	no	no	no	no	no	no	no	no	no	no	no	no	no	no	no	no	no	no	no	no	no	no	no	no	no	no	no	no
chr1	5950824	5951029	no	no	no	no	no	no	no	no	no	no	no	no	no	no	no	no	no	no	no	no	no	no	no	no	no	no	no	no
chr1	6051595	6052955	yes	no	no	no	no	no	no	no	no	no	no	no	no	no	no	no	no	no	no	no	no	no	no	no	no	no	no	no
chr1	6086244	6086494	no	no	no	no	no	no	no	no	no	no	no	no	no	no	no	no	no	no	no	no	no	no	no	no	no	no	no	no
chr1	6111609	6111836	no	no	no	no	no	no	no	no	no	no	no	no	no	no	no	no	no	no	no	no	no	no	no	no	no	no	no	no
chr1	6131635	6131985	no	no	no	no	no	no	no	no	no	no	no	no	no	no	no	no	no	no	no	no	no	no	no	no	no	no	no	no
chr1	6187743	6188235	yes	no	no	no	no	no	no	no	no	no	no	no	no	no	no	no	no	no	yes	no	no	no	no	no	no	no	no	no
chr1	6188873	6189120	yes	no	no	no	no	no	no	no	no	no	no	no	no	no	no	no	no	no	no	no	no	no	no	no	no	no	no	no
chr1	6202118	6202359	yes	no	no	no	no	no	no	no	no	no	no	no	no	no	no	no	no	no	no	no	no	no	no	no	no	no	no	no
chr1	6208716	6209039	yes	no	yes	no	yes	no	yes	no	no	yes	no	no	no	no	no	no	no	no	yes	no	no	no	no	no	no	no	no	no
chr1	6239237	6240814	yes	no	yes	no	no	no	no	no	no	no	no	no	no	no	no	no	no	no	no	no	no	no	no	no	yes	no	no	no
chr1	6241031	6241251	yes	no	no	no	no	no	yes	no	no	no	no	no	no	no	no	no	no	no	no	yes	no	no	yes	no	no	no	no	no
chr1	6259178	6259883	no	no	no	no	no	no	no	no	no	no	no	no	no	no	no	no	no	no	no	no	no	no	no	no	no	no	no	no
chr1	6265825	6266778	yes	no	yes	no	no	no	no	no	no	no	no	no	no	no	no	no	no	no	no	no	no	no	no	no	yes	no	no	no
chr1	6268820	6269588	yes	no	yes	no	no	no	no	no	no	yes	no	no	no	no	no	no	no	no	no	no	no	no	no	no	yes	no	no	no
chr1	6295528	6296261	no	no	no	no	no	no	no	no	no	no	no	no	no	no	no	no	no	no	no	no	no	no	no	no	no	no	no	no
chr1	6301695	6302856	yes	no	no	no	no	no	no	no	no	no	no	no	no	no	no	no	no	no	no	no	no	no	no	no	yes	no	no	no
chr1	6305148	6306463	yes	no	no	no	no	no	no	no	no	no	no	no	no	no	no	no	no	no	no	no	no	no	no	no	no	no	no	no
chr1	6309163	6310092	yes	no	yes	no	no	no	no	no	no	no	no	no	no	no	no	no	no	no	no	no	no	no	no	no	yes	no	no	no
chr1	6313761	6314139	yes	no	no	no	no	no	no	no	no	no	no	no	no	no	no	no	no	no	no	no	no	no	no	no	no	no	no	no
chr1	6320137	6320942	yes	no	no	no	no	no	no	no	no	no	no	no	no	no	no	no	no	no	no	no	no	no	no	no	no	no	no	no
chr1	6339948	6340268	no	no	no	no	no	no	no	no	no	no	no	no	no	no	no	no	no	no	no	no	no	no	no	no	no	no	no	no
chr1	6341136	6341412	no	no	no	no	no	no	no	no	no	no	no	no	no	no	no	no	no	no	no	no	no	no	no	no	no	no	no	no
chr1	6452814	6454185	yes	no	no	no	no	no	no	no	no	no	no	no	no	no	no	no	no	no	no	no	no	no	no	no	no	no	no	no
chr1	6479057	6480938	yes	no	no	no	no	no	no	no	no	no	no	no	no	no	no	no	no	no	no	no	no	no	no	no	yes	no	no	no
chr1	6484503	6485327	yes	no	yes	no	no	no	no	no	no	yes	no	no	no	no	no	no	no	no	no	yes	no	no	no	no	yes	no	no	no
chr1	6500168	6501130	yes	no	no	no	no	no	no	no	no	no	no	no	no	no	no	no	no	no	no	no	no	no	no	no	no	no	no	no
chr1	6507207	6509186	yes	no	yes	no	no	no	no	no	no	no	no	no	no	no	no	no	no	no	no	no	no	no	no	no	yes	no	no	no
chr1	6511689	6512110	yes	no	no	no	no	no	no	no	no	no	no	no	no	no	no	no	no	no	no	no	no	no	no	no	no	no	no	no
chr1	6514108	6516325	yes	no	yes	yes	no	yes	no	no	no	no	no	no	no	no	no	no	yes	no	no	no	no	no	no	no	no	no	no	no
chr1	6520584	6521955	yes	no	no	no	no	no	no	no	no	no	no	no	no	no	no	no	no	no	no	no	no	no	no	no	no	no	no	no
chr1	6525996	6526228	yes	no	no	no	no	no	no	no	no	no	no	no	no	no	no	no	no	no	no	no	no	no	no	no	no	no	no	no
chr1	6530536	6531814	no	no	no	no	no	no	no	no	no	no	no	no	no	no	no	no	no	no	no	no	no	no	no	no	no	no	no	no
chr1	6545143	6545559	no	no	no	no	no	no	no	no	no	no	no	no	no	no	no	no	no	no	no	no	no	no	no	no	no	no	no	no
chr1	6550083	6551115	no	no	no	no	no	no	no	no	no	no	no	no	no	no	no	no	no	no	no	no	no	no	no	no	no	no	no	no
chr1	6557561	6557872	yes	no	no	no	no	no	no	no	no	no	no	no	no	no	no	no	no	no	no	no	no	no	no	no	no	no	no	no
chr1	6614136	6614835	no	no	no	no	no	no	no	no	no	no	no	no	no	no	no	no	no	no	no	no	no	no	no	no	no	no	no	no
chr1	6639427	6640361	no	no	no	no	no	no	no	no	no	no	no	no	no	no	no	no	no	no	no	no	no	no	no	no	no	no	no	no
chr1	6653397	6653674	no	no	no	no	no	no	no	no	no	no	no	no	no	no	no	no	no	no	no	no	no	no	no	no	no	no	no	no
chr1	6659125	6659505	no	no	no	no	no	no	no	no	no	no	no	no	no	no	no	no	no	no	no	no	no	no	no	no	no	no	no	no
chr1	6661776	6663844	no	no	no	no	no	no	no	no	no	no	no	no	no	no	no	no	no	no	no	no	no	no	no	no	no	no	no	no
chr1	6672786	6675741	yes	no	no	no	no	no	no	no	no	no	no	no	no	no	no	no	no	no	no	no	no	no	no	no	no	no	no	no
chr1	6685071	6685691	no	no	no	no	no	no	no	no	no	no	no	no	no	no	no	no	no	no	no	no	no	no	no	no	no	no	no	no
chr1	6761295	6762131	no	no	no	no	no	no	no	no	no	no	no	no	no	no	no	no	no	no	no	no	no	no	no	no	no	no	no	no
chr1	6844313	6846366	no	no	no	no	no	no	no	no	no	no	no	no	no	no	no	no	no	no	no	no	no	no	no	no	no	no	no	no
chr1	7022001	7022308	no	no	no	no	no	no	no	no	no	no	no	no	no	yes	no	no	no	no	no	no	no	no	no	no	no	no	no	no
chr1	7122519	7122727	no	no	no	no	no	no	no	no	no	no	no	no	no	no	no	no	no	no	no	no	no	no	no	no	no	no	no	no
chr1	7723400	7725175	no	no	no	no	no	no	no	no	no	no	no	no	no	no	no	no	no	no	no	no	no	no	no	no	no	no	no	no
chr1	7740143	7741117	yes	no	no	no	no	no	no	no	no	no	no	no	no	no	no	no	no	no	no	no	no	no	no	no	no	no	no	no
chr1	7764593	7765856	no	no	yes	no	no	no	no	no	no	no	no	no	no	no	yes	no	no	no	no	no	no	no	no	no	yes	no	no	no
chr1	7831378	7831846	no	no	no	no	no	no	no	no	no	no	no	no	no	no	no	no	no	no	no	no	no	no	no	no	no	no	no	no
chr1	7843460	7843693	no	no	no	no	no	no	no	no	no	no	no	no	no	no	no	no	no	no	no	no	no	no	no	no	yes	no	no	no
chr1	7843915	7845104	no	no	no	no	no	no	no	no	no	no	no	no	no	no	no	no	no	no	no	no	no	no	no	no	no	no	no	no
chr1	7887198	7887476	no	no	no	no	no	no	no	no	no	no	no	no	no	no	no	no	no	no	no	no	no	no	no	no	no	no	no	no
chr1	8002408	8002699	yes	no	no	no	no	no	no	no	no	no	no	no	no	no	no	no	no	no	no	no	no	no	no	no	no	no	no	no
chr1	8013993	8014651	no	no	no	yes	no	no	no	no	no	no	no	no	no	no	no	no	no	no	no	no	no	no	no	no	no	no	no	yes
chr1	8021301	8022226	no	no	no	no	no	no	no	no	no	no	no	no	no	no	no	no	no	no	no	no	no	no	no	no	no	no	no	no
chr1	8085554	8086854	no	no	no	no	no	no	no	no	no	no	no	no	no	no	no	no	no	no	no	no	no	no	no	no	yes	no	no	no
chr1	8271996	8272202	no	no	no	no	no	no	no	no	no	no	no	no	no	no	no	no	no	no	no	no	no	no	no	no	no	no	no	no
chr1	8277195	8277822	no	no	no	no	no	no	no	no	no	no	no	no	no	no	no	no	no	no	no	no	no	no	no	no	no	no	no	no
chr1	8377784	8378447	yes	no	no	no	yes	yes	no	no	yes	no	yes	no	no	no	no	no	no	no	no	no	no	no	no	no	no	no	no	no
chr1	8384387	8384719	no	no	no	no	no	no	no	no	no	no	no	no	no	no	no	no	no	no	no	no	no	no	no	no	no	no	no	no
chr1	8385895	8386168	no	no	no	no	no	no	no	no	no	no	no	no	no	no	no	no	no	no	no	no	no	no	no	no	no	no	no	no
chr1	8390202	8390800	no	no	no	no	no	no	no	no	no	no	no	no	no	no	no	no	no	no	no	no	no	no	no	no	no	no	no	no
chr1	8395343	8395635	no	no	no	no	no	no	no	no	no	no	no	no	no	no	no	no	no	no	no	no	no	no	no	no	no	no	no	no
chr1	8403697	8404102	no	no	no	no	no	no	no	no	no	no	no	no	no	no	no	no	no	no	no	no	no	no	no	no	no	no	no	no
chr1	8418322	8418857	no	no	no	no	no	no	no	no	no	no	no	no	no	no	no	no	no	no	no	no	no	no	no	no	no	no	no	no
chr1	8483389	8484339	no	no	no	no	no	no	no	no	no	no	no	no	no	no	no	no	no	no	no	no	no	no	no	no	no	no	no	no
chr1	8763005	8763549	no	no	no	no	no	no	no	no	no	no	no	no	no	no	no	no	no	no	no	no	no	no	no	no	no	no	no	no
chr1	8877012	8877283	no	no	no	no	no	no	no	no	no	no	no	no	no	no	no	no	no	no	no	no	no	no	no	no	no	no	no	no
chr1	8877598	8878092	no	no	no	no	no	no	no	no	no	no	no	no	no	no	no	no	no	no	no	no	no	no	no	no	no	no	no	no
chr1	8938098	8939409	no	no	no	no	no	no	no	no	no	no	no	no	no	no	no	no	no	no	no	no	no	no	no	no	no	no	no	no
chr1	9099280	9100513	no	no	no	no	no	no	no	no	no	no	no	no	no	no	no	no	no	no	no	no	no	no	no	no	no	no	no	no
chr1	9131602	9131909	no	no	no	no	no	no	no	no	no	no	no	no	no	no	no	no	no	no	no	no	no	no	no	no	no	no	no	no
chr1	9188503	9189743	yes	no	no	no	no	no	no	no	no	no	no	no	no	no	no	no	no	no	no	no	no	no	no	no	no	no	no	no
chr1	9242167	9243827	yes	no	no	no	no	yes	no	no	no	no	no	no	no	no	no	no	no	no	no	no	no	no	no	no	yes	no	no	no
chr1	9258565	9258956	yes	yes	no	no	yes	yes	no	yes	yes	no	yes	no	no	no	yes	no	no	no	no	no	yes	no	yes	no	yes	no	no	no
chr1	9294401	9295118	no	no	no	no	no	no	no	no	no	no	no	no	no	no	no	no	no	no	no	no	no	no	no	no	no	no	no	no
chr1	9324202	9324439	no	no	no	no	no	no	no	no	no	no	no	no	no	no	no	no	no	no	no	no	no	no	no	no	no	no	no	no
chr1	9324687	9325016	no	no	no	no	no	no	no	no	no	no	no	no	no	no	no	no	no	no	no	no	no	no	no	no	no	no	no	no
chr1	9416126	9416404	no	no	no	no	no	no	no	no	no	no	no	no	no	no	no	no	no	no	no	no	no	no	no	no	no	no	no	no
chr1	9427507	9427734	no	no	no	no	no	no	no	no	no	no	no	no	no	no	no	no	no	no	no	no	no	no	no	no	no	no	no	no
chr1	9488937	9489249	no	no	no	no	no	no	no	no	no	no	no	no	no	no	no	no	no	no	no	no	no	no	no	no	no	no	no	no
chr1	9555379	9555652	yes	no	no	no	no	no	no	no	no	no	no	no	no	no	no	no	no	no	no	no	no	no	no	no	no	no	no	no
chr1	9599350	9600444	no	no	no	no	no	no	no	no	no	no	no	no	no	no	no	no	no	no	no	no	no	no	no	no	no	no	no	no
chr1	9648586	9649517	no	no	no	no	no	no	no	no	no	no	no	no	no	no	no	no	no	no	no	no	no	no	no	no	no	no	no	no
chr1	9670617	9670868	no	no	no	no	no	no	no	no	no	no	no	no	no	no	no	no	no	no	no	no	no	no	no	no	no	no	no	no
chr1	9687125	9687367	yes	no	no	no	no	no	no	no	no	no	no	no	no	no	no	no	no	no	no	no	no	no	no	no	no	no	no	no
chr1	9711780	9713001	yes	no	no	no	no	yes	yes	yes	no	no	no	no	no	no	no	no	no	no	no	no	yes	no	no	yes	yes	no	no	no
chr1	9749295	9750228	yes	no	no	no	yes	no	no	no	no	no	no	no	no	no	no	no	no	no	no	yes	no	no	no	no	no	no	no	no
chr1	9775708	9775997	no	no	no	no	no	no	no	no	no	no	no	no	no	no	no	no	no	no	no	no	no	no	no	no	no	no	no	no
chr1	9790292	9790704	no	no	no	no	no	no	no	no	no	no	no	no	no	no	no	no	no	no	no	no	no	no	no	no	no	no	no	no
chr1	9791158	9791486	no	no	no	no	no	no	no	no	no	no	no	no	no	no	no	no	no	no	no	no	no	no	no	no	no	no	no	no
chr1	9822576	9822817	no	no	no	no	no	no	no	no	no	no	no	no	no	no	no	no	no	no	no	no	no	no	no	no	no	no	no	no
chr1	9883011	9884667	no	no	no	no	no	no	no	no	no	no	no	no	no	no	no	no	no	no	no	no	no	no	no	no	yes	no	no	no
chr1	9969845	9970063	no	no	no	no	no	no	no	no	no	no	no	no	no	no	no	no	no	no	no	no	no	no	no	no	no	no	no	no
chr1	9970584	9970790	no	no	no	no	no	no	no	no	no	no	no	no	no	no	no	no	no	no	no	no	no	no	no	no	no	no	no	no
chr1	10003165	10003585	no	no	no	no	no	no	no	no	no	no	no	no	no	no	no	no	no	no	no	no	no	no	no	no	no	no	no	no
chr1	10057121	10058108	yes	no	no	no	no	no	no	no	no	no	no	no	no	no	no	no	no	no	no	no	no	no	no	no	no	no	no	no
chr1	10092532	10093404	no	no	no	no	no	no	no	no	no	no	no	no	no	no	no	no	no	no	no	no	no	no	no	no	no	no	no	no
chr1	10270015	10271306	no	no	no	no	no	no	no	no	no	no	no	no	no	no	no	no	no	no	no	no	no	no	no	no	no	no	no	no
chr1	10386183	10386390	no	no	no	no	no	no	no	no	no	no	no	no	no	no	no	no	no	no	no	no	no	no	no	no	no	no	no	no
chr1	10458548	10459997	no	no	no	no	no	no	no	no	no	no	no	no	no	no	no	no	no	no	no	no	no	no	no	no	no	no	no	no
chr1	10490200	10491072	no	no	no	no	no	no	no	no	no	no	no	no	no	no	no	no	no	no	no	no	no	no	no	no	no	no	no	no
chr1	10532177	10532800	no	no	no	no	no	no	no	no	no	no	no	no	no	no	no	no	no	no	no	no	no	no	no	no	no	no	no	no
chr1	10534918	10535172	no	no	no	no	no	no	no	no	no	no	no	no	no	no	no	no	no	no	no	no	no	no	no	no	no	no	no	no
chr1	10698299	10698910	yes	no	no	no	no	no	no	no	no	no	no	no	no	no	no	no	no	no	no	no	no	no	no	no	no	no	no	no
chr1	10699394	10700098	yes	no	no	no	no	no	no	no	no	no	no	no	no	no	no	no	no	no	no	no	no	no	no	no	no	no	no	no
chr1	10702136	10702340	yes	no	no	no	no	no	no	no	no	no	no	no	no	no	no	no	no	no	no	no	no	no	no	no	no	no	no	no
chr1	10707810	10708140	yes	no	no	no	no	no	no	no	no	no	no	no	no	no	no	no	no	no	no	no	no	no	no	no	no	no	no	no
chr1	10713838	10714203	yes	no	no	no	no	no	no	no	no	no	no	no	no	no	no	no	no	no	no	no	no	no	no	no	no	no	no	no
chr1	10714401	10714708	yes	no	no	no	no	no	no	no	no	no	no	no	no	no	no	no	no	no	no	no	no	no	no	no	no	no	no	no
chr1	10719867	10720581	no	no	no	no	no	no	no	no	no	no	no	no	no	no	no	no	no	no	no	no	no	no	no	no	no	no	no	no
chr1	10725187	10725617	no	no	no	no	no	no	no	no	no	no	no	no	no	no	no	no	no	no	no	no	no	no	no	no	no	no	no	no
chr1	10753773	10754176	yes	no	no	no	no	no	no	no	no	no	no	no	no	no	no	no	no	no	no	no	no	no	no	no	no	no	no	no
chr1	10755226	10755521	no	no	no	no	no	no	no	no	no	no	no	no	no	no	no	no	no	no	no	no	no	no	no	no	yes	no	no	no
chr1	10757891	10758252	yes	no	no	no	no	no	no	no	no	no	no	no	no	no	no	no	no	no	no	no	no	no	no	no	no	no	no	no
chr1	10764449	10764925	yes	no	no	no	no	no	no	no	no	no	no	no	no	no	no	no	no	no	no	no	no	no	no	no	no	no	no	no
chr1	10853894	10856964	yes	no	no	no	no	no	no	no	no	no	no	no	no	no	no	no	no	no	no	no	no	no	no	no	no	no	no	no
chr1	10895895	10896117	no	no	no	no	no	no	no	no	no	no	no	no	no	no	no	no	no	no	yes	no	no	no	no	no	no	no	no	no
chr1	11072319	11073245	no	no	no	no	no	no	no	no	no	no	no	no	no	no	no	no	no	no	no	no	no	no	no	no	no	no	no	no
chr1	11119030	11120634	no	no	no	no	no	no	no	no	no	no	no	no	no	no	no	no	no	no	no	no	no	no	no	no	no	no	no	no
chr1	11159387	11160136	no	no	no	no	no	no	no	no	no	no	no	no	no	no	no	no	no	no	no	no	no	no	no	no	no	no	no	no
chr1	11322258	11323036	no	no	no	no	no	no	no	no	no	no	no	no	no	no	no	no	no	no	no	no	no	no	no	no	no	no	no	no
chr1	11333259	11333547	no	no	no	no	no	no	no	no	no	no	no	no	no	no	no	no	no	no	no	no	no	no	no	no	no	no	no	no
chr1	11538669	11540342	yes	no	no	no	no	no	no	no	no	no	no	no	no	no	no	no	no	no	no	no	no	no	no	no	no	no	no	no
chr1	11561366	11562156	no	no	no	no	no	no	no	no	no	no	no	no	no	no	no	no	no	no	no	no	no	no	no	no	no	no	no	no
chr1	11589838	11590044	no	no	no	no	no	no	no	no	no	no	no	no	no	no	no	no	no	no	no	no	no	no	no	no	no	no	no	no
chr1	11596382	11596622	no	no	no	no	no	no	no	no	no	no	no	no	no	no	no	no	no	no	no	no	no	no	no	no	no	no	no	no
chr1	11708767	11709277	yes	no	no	no	no	no	no	no	yes	no	no	no	no	no	no	no	no	no	no	no	no	yes	no	no	no	no	no	no
chr1	11710459	11710788	yes	no	no	no	no	yes	no	no	no	no	no	no	no	no	no	no	no	no	no	no	no	no	yes	no	no	no	yes	no
chr1	11714217	11715304	yes	no	no	no	no	no	no	no	no	no	no	no	no	no	no	no	no	no	no	no	no	no	no	no	no	no	no	no
chr1	11724113	11724885	yes	no	no	no	no	no	no	no	no	no	no	no	no	no	no	no	no	no	no	no	no	no	no	no	no	no	no	no
chr1	11740828	11741717	no	no	no	no	no	no	no	no	no	no	no	no	no	no	no	no	no	no	no	no	no	no	no	no	no	no	no	no
chr1	11750701	11752651	no	no	no	no	no	no	no	no	no	no	no	no	no	no	no	no	no	no	no	no	no	no	no	no	yes	no	no	no
chr1	11779566	11780016	no	no	no	no	no	no	no	no	no	no	no	no	no	no	no	no	no	no	no	no	no	no	no	no	no	no	no	no
chr1	11795975	11796263	no	no	no	no	no	no	no	no	no	no	no	no	no	no	no	no	no	no	no	no	no	no	no	no	no	no	no	no
chr1	11822139	11822363	yes	no	no	no	no	no	no	no	no	yes	no	no	no	no	no	no	no	no	no	no	no	no	no	no	yes	no	no	no
chr1	11865462	11866566	no	no	no	no	no	no	no	no	no	no	no	no	no	no	no	no	no	no	no	no	no	no	no	no	no	no	no	no
chr1	11898393	11898732	no	no	no	no	no	no	no	no	no	no	no	no	no	no	no	no	no	no	no	no	no	no	no	no	no	no	no	no
chr1	11919115	11919555	yes	no	no	no	no	no	no	no	no	no	no	no	no	no	no	no	no	no	no	no	no	no	no	no	no	no	no	no
chr1	11985643	11986634	no	no	no	no	no	no	no	no	no	no	no	no	no	no	no	no	no	no	no	no	no	no	no	no	no	no	no	no
chr1	11994694	11994969	no	no	no	no	no	no	no	no	no	no	no	no	no	no	no	no	no	no	no	no	no	no	no	no	no	no	no	no
chr1	12040113	12040793	no	no	no	no	no	no	no	no	no	no	no	no	no	no	no	no	no	no	no	no	no	no	no	no	no	no	no	no
chr1	12079251	12079903	no	no	no	no	no	no	no	no	no	no	no	no	no	no	no	no	no	no	no	no	no	no	no	no	no	no	no	no
chr1	12123488	12124148	yes	yes	no	no	yes	yes	yes	no	yes	yes	yes	no	no	no	no	yes	no	no	no	yes	no	no	no	yes	yes	no	no	no
chr1	12226876	12227712	yes	no	no	no	no	no	no	no	no	no	no	no	no	no	no	no	no	no	no	no	no	no	no	no	no	no	no	no
chr1	12251777	12251985	no	no	no	no	no	no	no	no	no	no	no	no	no	no	no	no	no	no	no	no	no	no	no	no	no	no	no	no
chr1	12289954	12290585	no	no	no	no	no	no	no	no	no	no	no	no	no	no	no	no	no	no	no	no	no	no	no	no	no	no	no	no
chr1	12290955	12291199	no	no	no	no	no	no	no	no	no	no	no	no	no	no	no	no	no	no	no	no	no	no	no	no	no	no	no	no
chr1	12600347	12600556	no	no	no	no	no	no	no	no	no	no	no	no	no	no	no	no	no	no	no	no	no	no	no	no	no	no	no	no
chr1	12655926	12656248	no	no	no	no	no	no	yes	no	no	no	no	no	no	no	no	no	no	no	no	no	no	no	no	no	no	no	no	no
chr1	12676983	12678642	no	no	no	no	no	no	no	no	no	no	no	no	no	no	no	no	no	no	no	no	no	no	no	no	no	no	no	no
chr1	13839505	13840613	yes	no	no	no	no	yes	yes	yes	no	no	no	no	no	no	no	no	no	yes	no	no	yes	no	no	no	no	no	no	no
chr1	13881410	13881612	no	no	no	no	no	no	no	no	no	no	no	no	no	no	no	no	no	no	no	no	no	no	no	no	no	no	no	no
chr1	13909606	13909842	no	no	no	no	no	no	no	no	no	no	no	no	no	no	no	no	no	no	no	no	no	no	no	no	no	no	no	no
chr1	13910137	13910868	no	no	yes	no	yes	no	no	no	no	no	no	no	no	no	no	no	no	yes	no	no	yes	no	no	no	yes	no	no	no
chr1	14026481	14027200	yes	no	no	no	no	no	no	no	no	no	no	no	no	no	yes	no	no	no	no	no	no	no	no	yes	no	no	no	no
chr1	14075267	14076458	yes	no	no	no	no	no	no	no	no	no	no	no	no	no	no	no	no	no	no	no	no	no	no	no	no	no	no	no
chr1	14219350	14219737	yes	no	no	no	no	no	no	no	no	no	no	no	no	no	no	no	no	no	no	no	no	no	no	no	no	no	no	no
chr1	14924610	14925993	no	no	no	no	no	no	yes	yes	no	no	no	no	no	no	no	no	no	yes	no	no	yes	no	no	no	no	no	no	no
chr1	15127583	15127869	no	no	no	no	no	no	no	no	no	no	no	no	no	no	no	no	no	no	no	no	no	no	no	no	no	no	no	no
chr1	15250373	15251545	yes	no	no	no	no	no	no	no	no	no	no	no	no	no	no	no	no	no	no	no	no	no	no	no	no	no	no	no
chr1	15375063	15375413	no	no	no	no	no	no	no	no	no	no	no	no	no	no	no	no	no	no	no	no	no	no	no	no	no	no	no	no
chr1	15479219	15481471	yes	no	no	no	no	no	no	no	no	no	no	no	no	no	no	no	no	no	no	no	no	no	no	no	yes	no	no	no
chr1	15541181	15541447	no	no	no	no	no	no	no	no	no	no	no	no	no	no	no	no	no	no	no	no	no	no	no	no	no	no	no	no
chr1	15573620	15573953	no	no	no	no	no	no	no	no	no	no	no	no	no	no	no	no	no	no	no	no	no	no	no	no	yes	no	no	no
chr1	15736033	15737228	yes	no	no	no	no	no	no	no	no	no	no	no	no	no	no	no	no	no	no	no	no	no	no	no	no	no	no	no
chr1	15850493	15850699	no	no	no	no	no	no	no	no	no	no	no	no	no	no	no	no	no	no	no	no	no	no	no	no	no	no	no	no
chr1	15851106	15851581	no	no	no	no	no	no	no	no	no	no	no	no	no	no	no	no	no	no	no	no	no	no	no	no	no	no	no	no
chr1	15853108	15853663	no	no	no	no	no	no	no	no	no	no	no	no	no	no	no	no	no	no	no	no	no	no	no	no	no	no	no	no
chr1	15911088	15911608	no	no	no	no	no	no	no	no	no	no	no	no	no	no	no	no	no	no	no	no	no	no	no	no	no	no	no	no
chr1	15929823	15930289	no	no	no	no	no	no	no	no	no	no	no	no	no	no	no	no	no	no	no	no	no	no	no	no	yes	no	no	no
chr1	15943821	15944356	no	no	no	no	no	no	no	no	no	no	no	no	no	no	no	no	no	no	no	no	no	no	no	no	no	no	no	no
chr1	16011266	16011502	no	no	no	no	no	no	no	no	no	no	no	no	no	no	no	no	no	no	no	no	no	no	no	no	no	no	no	no
chr1	16053616	16053975	no	no	no	no	no	no	no	no	no	no	no	no	no	no	no	no	no	no	no	no	no	no	no	no	no	no	no	no
chr1	16058297	16058505	no	no	no	no	no	no	no	no	no	no	no	no	no	no	no	no	no	no	no	no	no	no	no	no	no	no	no	no
chr1	16070628	16070853	no	no	no	no	no	no	no	no	no	no	no	no	no	no	no	no	no	no	no	no	no	no	no	no	no	no	no	no
chr1	16073318	16073521	no	no	no	no	no	no	no	no	no	no	no	no	no	no	no	no	no	no	no	no	no	no	no	no	no	no	no	no
chr1	16085147	16085862	no	no	no	no	no	no	no	yes	no	no	no	yes	no	no	no	no	no	no	no	no	yes	no	no	no	yes	no	no	no
chr1	16161260	16162880	no	no	no	no	no	no	no	no	no	no	no	no	no	no	no	no	no	no	no	no	no	no	no	no	no	no	no	no
chr1	16163752	16164123	no	no	no	no	no	no	no	no	no	no	no	no	no	no	no	no	no	no	no	no	no	no	no	no	no	no	no	no
chr1	16173889	16175396	no	no	no	no	no	no	no	no	no	no	no	no	no	no	no	no	no	no	no	no	no	no	no	no	no	no	no	no
chr1	16175829	16176117	no	no	no	no	no	no	no	no	no	no	no	no	no	no	no	no	no	no	no	no	no	no	no	no	no	no	no	no
chr1	16260870	16261155	no	no	no	no	no	no	no	no	no	no	no	no	no	no	no	no	no	no	no	no	no	no	no	no	no	no	no	no
chr1	16269900	16270259	no	no	no	no	no	no	no	no	no	no	no	no	no	no	no	no	no	no	no	no	no	no	no	no	no	no	no	no
chr1	16270591	16271582	no	no	no	no	no	no	no	no	no	no	no	no	no	no	no	no	no	no	no	no	no	no	no	no	no	no	no	no
chr1	16301902	16302672	no	no	no	no	no	no	no	no	no	no	no	no	no	no	no	no	no	no	no	no	no	no	no	no	no	no	no	no
chr1	16399648	16400072	yes	no	no	no	no	no	no	no	no	no	no	no	no	no	no	no	no	no	no	no	no	no	no	no	no	no	no	no
chr1	16464376	16464621	no	no	no	no	no	no	no	no	no	no	no	no	no	no	no	no	no	no	no	no	no	no	no	no	no	no	no	no
chr1	16475111	16475324	no	no	no	no	no	no	no	no	no	no	no	no	no	no	no	no	no	no	no	no	no	no	no	no	no	no	no	no
chr1	16481484	16482782	no	no	no	no	no	no	no	no	no	no	no	no	no	no	no	no	no	no	no	no	no	no	no	no	no	no	no	no
chr1	16494061	16494505	no	no	no	no	no	no	no	no	no	no	no	no	no	no	no	no	no	no	no	no	no	no	no	no	no	no	no	no
chr1	16532917	16534580	no	no	no	no	no	no	no	no	no	no	no	no	no	no	no	no	no	no	no	no	no	no	no	no	no	no	no	no
chr1	16543683	16544307	yes	no	no	no	no	no	no	no	no	no	no	no	no	no	no	no	no	no	no	no	no	no	no	no	no	no	no	no
chr1	16553326	16553660	yes	no	no	no	no	yes	no	no	yes	yes	no	no	no	no	no	no	yes	no	no	no	no	no	no	no	no	no	no	yes
chr1	16563544	16563799	no	no	no	no	no	no	no	no	no	no	no	no	no	no	no	no	no	no	no	no	no	no	no	no	no	no	no	no
chr1	16678574	16679192	no	no	no	no	no	no	no	no	no	no	no	no	no	no	no	no	no	no	no	no	no	no	no	no	no	no	no	no
chr1	16693621	16694270	no	no	no	no	no	no	no	no	no	no	no	no	no	no	no	no	no	no	no	no	no	no	no	no	no	no	no	no
chr1	16766998	16767803	no	no	no	no	no	no	no	no	no	no	no	no	no	no	no	no	no	no	no	no	no	no	no	no	no	no	no	no
chr1	16810605	16810957	no	no	no	no	no	no	no	no	no	no	no	no	no	no	no	no	no	no	no	no	no	no	no	no	no	no	no	no
chr1	16825138	16826377	no	no	no	no	no	no	no	no	no	no	no	no	no	no	no	no	no	no	no	no	no	no	no	no	no	no	no	no
chr1	16840784	16841028	no	no	no	no	no	no	no	no	no	no	no	no	no	no	no	no	no	no	no	no	no	no	no	no	no	no	no	no
chr1	16847280	16847892	yes	no	no	no	no	no	no	no	no	no	no	no	no	no	no	no	no	no	no	no	no	no	no	no	no	no	no	no
chr1	16860873	16862296	yes	no	no	no	no	no	no	no	no	no	no	no	no	no	no	no	no	no	no	no	no	no	no	no	no	no	no	no
chr1	16874401	16874813	no	no	no	no	no	no	no	no	no	no	no	no	no	no	no	no	no	no	no	no	no	no	no	no	no	no	no	no
chr1	16939456	16940454	yes	no	no	no	no	no	no	no	no	no	no	no	no	no	no	no	no	no	no	no	no	no	no	no	no	no	no	no
chr1	16970855	16971492	yes	no	no	no	no	no	no	no	no	no	no	no	no	no	no	no	no	no	no	no	no	no	no	no	no	no	no	no
chr1	16973485	16975045	yes	no	no	no	no	no	no	no	no	no	no	no	no	no	no	no	no	no	no	no	no	no	no	no	no	no	no	no
chr1	16984777	16985053	no	no	no	no	no	no	no	no	no	no	no	no	no	no	no	no	no	no	no	no	no	no	no	no	no	no	no	no
chr1	16993451	16993690	no	no	no	no	no	no	no	no	no	no	no	no	no	no	no	no	no	no	no	no	no	no	no	no	no	no	no	no
chr1	17006742	17007151	yes	no	no	no	no	no	no	no	no	no	no	no	no	no	no	no	no	no	no	no	no	no	no	no	no	no	no	no
chr1	17018683	17020959	yes	no	no	no	no	no	no	no	no	no	no	no	no	no	no	no	no	no	no	no	no	no	no	no	no	no	no	no
chr1	17022986	17023284	yes	no	no	no	no	no	no	no	no	no	no	no	no	no	no	no	no	no	no	no	no	no	no	no	no	no	no	no
chr1	17025923	17027942	yes	no	no	no	yes	no	no	no	no	no	no	no	no	no	no	no	no	no	no	no	no	no	no	no	no	no	no	no
chr1	17033768	17034728	yes	no	no	no	no	no	no	no	no	no	no	no	no	no	no	no	no	no	no	no	no	no	yes	no	yes	no	no	no
chr1	17051491	17051891	no	no	no	no	no	no	no	no	no	no	no	no	no	no	no	no	no	no	no	no	no	no	no	no	no	no	no	no
chr1	17066763	17067002	no	no	no	no	no	no	no	no	no	no	no	no	no	no	no	no	no	no	no	no	no	no	no	no	no	no	no	no
chr1	17075404	17075680	no	no	no	no	no	no	no	no	no	no	no	no	no	no	no	no	no	no	no	no	no	no	no	no	no	no	no	no
chr1	17085411	17086974	yes	no	no	no	no	no	no	no	no	no	no	no	no	no	no	no	no	no	no	no	no	no	no	no	no	no	no	no
chr1	17186111	17186523	yes	no	no	no	no	no	no	no	no	no	no	no	no	no	no	no	no	no	no	no	no	no	no	no	no	no	no	no
chr1	17197561	17197849	yes	no	no	no	no	no	no	no	no	no	no	no	no	no	no	no	no	no	no	no	no	no	no	no	no	no	no	no
chr1	17198626	17200049	yes	no	no	no	no	no	no	no	no	no	no	no	no	no	no	no	no	no	no	no	no	no	no	no	no	no	no	no
chr1	17215421	17216094	no	no	no	no	no	no	no	no	no	no	no	no	no	no	no	no	no	no	no	no	no	no	no	no	no	no	no	no
chr1	17222227	17222466	no	no	no	no	no	no	no	no	no	no	no	no	no	no	no	no	no	no	no	no	no	no	no	no	no	no	no	no
chr1	17231298	17231680	no	no	no	no	no	no	no	no	no	no	no	no	no	no	no	no	no	no	no	no	no	no	no	no	no	no	no	no
chr1	17240038	17240970	no	no	no	no	no	no	no	no	no	no	no	no	no	no	no	no	no	no	no	no	no	no	no	no	no	no	no	no
chr1	17281818	17282056	no	no	no	no	no	no	no	no	no	no	no	no	no	no	no	no	no	no	no	no	no	no	no	no	no	no	no	no
chr1	17287290	17287684	no	no	no	no	no	no	no	no	no	no	no	no	no	no	no	no	no	no	no	no	no	no	no	no	no	no	no	no
chr1	17292904	17293115	no	no	no	no	no	no	no	no	no	no	no	no	no	no	no	no	no	no	no	no	no	no	no	no	no	no	no	no
chr1	17306551	17307363	no	no	no	no	no	no	no	no	no	no	no	no	no	no	no	no	no	no	no	no	no	no	no	no	yes	no	no	no
chr1	17331885	17332093	no	no	no	no	no	no	no	no	no	no	no	no	no	no	no	no	no	no	no	no	no	no	no	no	no	no	no	no
chr1	17337829	17338590	no	no	no	no	no	no	no	no	no	no	no	no	no	no	no	no	no	no	no	no	no	no	no	no	no	no	no	no
chr1	17380456	17380722	no	no	no	no	no	no	no	no	no	no	no	no	no	no	no	no	no	no	no	no	no	no	no	no	no	no	no	no
chr1	17445651	17446088	yes	no	no	no	no	no	no	no	no	no	no	no	no	no	no	no	no	no	no	no	no	no	no	no	yes	no	no	no
chr1	17475702	17476075	no	no	no	no	no	no	no	no	no	no	no	no	no	no	no	no	no	no	no	no	no	no	no	no	no	no	no	no
chr1	17734435	17734645	no	no	no	no	no	no	no	no	no	no	no	no	no	no	no	no	no	no	no	no	no	no	no	no	no	no	no	no
chr1	17746200	17746547	no	no	no	no	no	no	no	no	no	no	no	no	no	no	no	no	no	no	no	no	no	no	no	no	no	no	no	no
chr1	17764072	17765811	no	no	no	no	no	no	no	no	no	no	no	no	no	no	no	no	no	no	no	no	no	no	no	no	no	no	no	no
chr1	17865863	17866630	no	no	yes	no	no	no	no	no	no	no	no	no	no	no	no	no	no	no	no	no	no	no	no	no	yes	no	no	no
chr1	17949452	17949670	no	no	no	no	no	no	no	no	no	no	no	no	no	no	no	no	no	no	no	no	no	no	no	no	no	no	no	no
chr1	18023481	18023792	no	no	no	no	no	no	no	no	no	no	no	no	no	no	no	no	no	no	no	no	no	no	no	no	no	no	no	no
chr1	18152378	18152842	no	no	no	no	no	no	no	no	no	no	no	no	no	no	no	no	no	no	no	no	no	no	no	no	no	no	no	no
chr1	18434105	18434813	yes	no	yes	no	no	yes	no	no	no	no	no	no	no	no	no	no	no	no	no	no	no	no	no	no	yes	no	no	no
chr1	18435566	18435904	yes	no	yes	no	no	yes	no	yes	no	no	no	no	no	no	no	no	no	yes	no	no	no	no	no	no	yes	no	no	no
chr1	18436551	18437673	yes	yes	yes	no	no	yes	no	yes	yes	no	yes	no	no	no	no	no	no	no	no	no	no	no	no	yes	yes	no	no	yes
chr1	18691874	18692081	no	no	no	no	no	no	no	no	no	no	no	no	no	no	no	no	no	no	no	no	no	no	no	no	no	no	no	no
chr1	18703295	18703496	no	no	no	no	no	no	no	no	no	no	no	no	no	no	no	no	no	no	no	no	no	no	no	no	no	no	no	no
chr1	18808873	18809667	no	no	no	no	no	no	no	no	no	no	no	no	no	no	no	no	no	no	no	no	no	no	no	no	no	no	no	no
chr1	18956895	18959829	yes	yes	yes	yes	yes	yes	yes	no	yes	no	yes	no	no	yes	no	yes	yes	yes	no	no	yes	no	no	no	yes	no	no	yes
chr1	18962842	18963481	yes	yes	no	no	yes	yes	no	yes	yes	no	yes	no	no	no	no	yes	yes	no	no	no	no	no	no	no	yes	no	no	no
chr1	18964180	18964401	yes	no	no	no	no	yes	no	no	yes	no	no	no	no	no	no	no	yes	yes	no	no	no	no	no	no	no	no	no	yes
chr1	18967251	18968119	yes	no	no	no	no	yes	no	no	no	no	no	no	no	no	no	no	no	no	no	no	no	no	no	no	no	no	no	no
chr1	18969548	18970739	yes	no	no	no	no	yes	yes	no	no	no	no	no	no	yes	no	yes	yes	no	no	no	no	no	no	no	yes	no	no	no
chr1	18971729	18972097	yes	no	no	no	no	yes	yes	no	no	no	yes	no	no	no	no	no	yes	no	no	yes	no	no	no	no	no	no	no	no
chr1	18973028	18973304	yes	no	no	no	no	no	no	no	no	no	no	no	no	no	no	no	no	no	no	no	no	no	no	no	no	no	no	no
chr1	19043390	19043828	yes	yes	no	no	yes	yes	yes	yes	yes	no	yes	no	no	no	no	yes	yes	yes	no	yes	yes	no	no	no	yes	no	no	no
chr1	19110720	19110932	no	no	no	no	no	no	no	no	no	no	no	no	no	no	no	no	no	no	no	no	no	no	no	no	no	no	no	no
chr1	19180945	19181469	yes	no	no	no	no	no	no	no	no	no	no	no	no	no	no	no	no	no	no	no	no	no	no	no	no	no	no	no
chr1	19203874	19204234	no	no	no	no	no	no	no	no	no	no	no	no	no	no	no	no	no	no	no	no	no	no	no	no	no	no	no	no
chr1	19209626	19209914	no	no	no	no	no	no	no	no	no	no	no	no	no	no	no	no	no	no	no	no	no	no	no	no	no	no	no	no
chr1	19228828	19229634	no	no	no	no	no	no	no	no	no	no	no	no	no	no	no	no	no	no	no	no	no	no	no	no	no	no	no	no
chr1	19281948	19283883	yes	no	no	no	no	no	no	no	no	no	no	no	no	no	no	no	no	no	no	no	no	no	no	no	no	no	no	no
chr1	19536151	19537046	no	no	no	no	no	no	no	no	no	no	no	no	no	no	no	no	no	no	no	no	no	no	no	no	no	no	no	no
chr1	19577884	19578708	no	no	no	no	no	no	no	no	no	no	no	no	no	no	no	no	no	no	no	no	no	no	no	no	no	no	no	no
chr1	19600249	19600942	yes	yes	no	yes	no	yes	no	no	yes	no	yes	no	no	yes	no	no	yes	no	no	no	no	yes	yes	no	no	no	no	no
chr1	19614998	19615660	yes	no	no	no	no	no	no	no	no	no	no	no	no	no	no	no	no	no	no	yes	no	no	no	no	no	no	no	no
chr1	19638207	19639309	no	no	no	no	no	no	no	no	no	no	no	no	no	no	no	no	no	no	no	no	no	no	no	no	no	no	no	no
chr1	19665010	19665276	no	no	no	no	no	no	no	no	no	no	no	no	no	no	no	no	no	no	no	no	no	no	no	no	no	no	no	no
chr1	19811703	19812644	no	no	no	no	no	no	no	no	no	no	no	no	no	no	no	no	no	no	no	no	no	no	no	no	no	no	no	no
chr1	19923341	19924002	no	no	no	no	no	no	no	no	no	no	no	no	no	no	no	no	no	no	no	no	no	no	no	no	no	no	no	no
chr1	19970255	19971923	yes	no	no	no	no	no	no	no	no	no	no	no	no	no	no	no	no	no	no	no	no	no	no	no	yes	no	no	no
chr1	19991146	19992788	yes	no	no	no	yes	yes	no	yes	yes	no	no	no	no	yes	no	yes	no	no	no	no	no	no	no	no	no	no	no	no
chr1	20005510	20005865	no	no	no	no	no	no	no	no	no	no	no	no	no	no	no	no	no	no	no	no	no	no	no	no	no	no	no	no
chr1	20126029	20126780	yes	no	no	no	no	no	no	no	no	no	no	no	no	no	no	no	no	no	no	no	no	no	no	no	no	no	no	no
chr1	20208807	20209462	no	no	no	no	no	no	no	no	no	no	no	no	no	no	no	no	no	no	no	no	no	no	no	no	no	no	no	no
chr1	20512360	20512797	yes	no	no	no	no	yes	no	no	no	yes	no	no	no	no	no	no	no	no	no	no	no	no	no	no	no	no	no	no
chr1	20569455	20569817	yes	no	no	no	no	no	no	no	no	no	no	no	no	no	no	no	no	no	no	no	no	no	no	no	no	no	no	no
chr1	20669566	20670018	yes	yes	yes	no	no	yes	yes	no	yes	no	yes	no	no	yes	yes	yes	yes	yes	no	no	no	yes	no	no	yes	no	no	yes
chr1	20692582	20693534	yes	yes	yes	no	no	yes	yes	yes	yes	no	yes	no	no	yes	no	yes	no	no	no	no	yes	no	no	no	yes	no	no	no
chr1	20810462	20813511	yes	no	no	no	no	no	no	no	no	no	yes	no	no	yes	no	no	no	no	no	no	no	no	yes	no	yes	no	no	no
chr1	20834416	20834883	no	no	no	no	no	no	no	no	no	no	no	no	no	no	no	no	no	no	no	no	no	no	no	no	yes	no	no	no
chr1	20878894	20880592	yes	yes	yes	no	yes	yes	yes	yes	yes	no	no	no	no	no	no	yes	no	yes	no	no	yes	no	no	no	yes	no	no	no
chr1	20960045	20960551	no	no	no	no	no	no	no	no	no	no	no	no	no	no	no	no	no	no	no	no	no	no	no	no	no	no	no	no
chr1	20987516	20988238	no	no	no	no	no	no	no	no	no	no	no	no	no	no	no	no	no	no	no	no	no	no	no	no	no	no	no	no
chr1	21022939	21023189	no	no	no	no	no	no	no	no	no	no	no	no	no	no	no	no	no	no	no	no	no	no	no	no	no	no	no	no
chr1	21031008	21031369	no	no	no	no	no	no	no	no	no	no	no	no	no	no	no	no	no	no	no	no	no	no	no	no	no	no	no	no
chr1	21043832	21044771	yes	no	no	no	no	no	no	no	no	no	no	no	no	no	no	no	no	no	no	no	no	no	no	no	yes	no	no	no
chr1	21058006	21059366	yes	no	no	no	no	no	no	no	no	no	no	no	no	no	no	no	no	no	no	no	no	no	no	no	no	no	no	no
chr1	21112708	21114121	no	no	no	no	no	no	no	no	no	no	no	no	no	no	no	no	no	no	no	no	no	no	no	no	no	no	no	no
chr1	21503115	21503836	no	no	no	no	no	no	no	no	no	no	no	no	no	no	no	no	no	no	no	no	no	no	no	no	no	no	no	no
chr1	21551574	21551931	no	no	no	no	no	no	no	no	no	no	no	no	no	no	no	no	no	no	no	no	no	no	no	no	no	no	no	no
chr1	21616380	21617101	no	no	no	no	no	no	no	no	no	no	no	no	no	no	no	no	no	no	no	no	no	no	no	no	no	no	no	no
chr1	21671360	21672319	yes	no	no	no	no	no	no	no	no	no	no	no	no	no	no	no	no	no	no	no	no	no	no	no	no	no	no	no
chr1	21754797	21755995	yes	no	no	no	no	no	no	no	no	no	no	no	no	no	no	no	no	no	no	no	no	no	no	no	no	no	no	no
chr1	21763070	21763416	yes	no	no	no	no	no	no	no	no	no	no	no	no	no	no	no	no	no	no	no	no	no	no	no	no	no	no	no
chr1	21766272	21767224	no	no	no	no	no	no	no	no	no	no	no	no	no	no	no	no	no	no	no	no	no	no	no	no	no	no	no	no
chr1	21786445	21786713	no	no	no	no	no	no	no	no	no	no	no	no	no	no	no	no	no	no	no	no	no	no	no	no	no	no	no	no
chr1	21835548	21836344	yes	yes	yes	yes	yes	yes	yes	no	yes	no	yes	no	no	yes	no	no	no	yes	no	no	yes	no	no	no	yes	no	no	no
chr1	21930179	21930380	no	no	no	no	no	no	no	no	no	no	no	no	no	no	no	no	no	no	no	no	no	no	no	no	no	no	no	no
chr1	21948674	21949263	yes	no	no	no	no	no	no	no	no	no	no	no	no	no	no	no	no	no	no	no	no	no	no	no	no	no	no	no
chr1	21978101	21978764	yes	no	no	no	no	no	no	no	no	no	no	no	no	no	no	no	no	no	no	no	no	no	no	no	no	no	no	no
chr1	21985703	21986102	yes	no	no	no	no	no	no	no	no	no	no	no	no	no	no	no	no	no	no	no	no	no	no	no	no	no	no	no
chr1	21995063	21995914	yes	no	no	no	no	no	no	no	no	no	no	no	no	no	no	no	no	no	no	no	no	no	no	no	no	no	no	no
chr1	21996161	21996409	yes	no	no	no	no	no	no	no	no	no	no	no	no	no	no	no	no	no	no	yes	no	no	no	no	no	no	no	no
chr1	22109129	22110261	no	no	no	no	no	no	no	no	no	no	no	no	no	no	no	no	no	no	no	no	no	no	no	no	no	no	no	no
chr1	22140891	22141407	no	no	no	no	no	no	no	no	no	no	no	no	no	no	no	no	no	no	no	no	no	no	no	no	no	no	no	no
chr1	22149683	22149897	no	no	no	no	no	no	no	no	no	no	no	no	no	no	no	no	no	no	no	no	no	no	no	no	no	no	no	no
chr1	22155300	22155565	no	no	no	no	no	no	no	no	no	no	no	no	no	no	no	no	no	no	no	no	no	no	no	no	no	no	no	no
chr1	22191349	22191592	no	no	no	no	no	no	no	no	no	no	no	no	no	no	no	no	no	no	no	no	no	no	no	no	no	no	no	no
chr1	22210992	22211318	no	no	no	no	no	no	no	no	no	no	no	no	no	no	no	no	no	no	no	no	no	no	no	no	no	no	no	no
chr1	22213902	22214119	no	no	no	no	no	no	no	no	no	no	no	no	no	no	no	no	no	no	no	no	no	no	no	no	no	no	no	no
chr1	22351917	22352194	no	no	no	no	no	no	no	no	no	no	no	no	no	no	no	no	no	no	no	no	no	no	no	no	no	no	no	no
chr1	22379009	22380029	no	no	no	no	no	no	no	no	no	no	no	no	no	no	no	no	no	no	no	no	no	no	no	no	no	no	no	no
chr1	22446520	22446943	no	no	no	no	no	no	no	no	no	no	no	no	no	no	no	no	no	no	no	no	no	no	no	no	no	no	no	no
chr1	22456023	22456225	no	no	no	no	no	no	no	no	no	no	no	no	no	no	no	no	no	no	no	no	no	no	no	no	no	no	no	no
chr1	22468912	22470252	yes	no	no	no	no	no	no	no	no	no	no	no	no	no	no	no	no	no	no	no	no	no	no	no	no	no	no	no
chr1	22612214	22612418	no	no	no	no	no	no	no	no	no	no	no	no	no	no	no	no	no	no	no	no	no	no	no	no	no	no	no	no
chr1	22668638	22668862	no	no	no	no	no	no	no	no	no	no	no	no	no	no	no	no	no	no	no	no	no	no	no	no	no	no	no	no
chr1	22778236	22778817	no	no	no	no	no	no	no	no	no	no	no	no	no	no	no	no	no	no	no	no	no	no	no	no	no	no	no	no
chr1	22889595	22890096	yes	no	yes	no	no	no	no	yes	no	no	no	no	no	no	no	no	no	no	no	no	no	no	no	no	yes	no	no	no
chr1	22902802	22903413	no	no	no	no	no	no	no	no	no	no	no	no	no	no	no	no	no	no	no	no	no	no	no	no	no	no	no	no
chr1	22919773	22920207	no	no	no	no	no	no	no	no	no	no	no	no	no	no	no	no	no	no	no	no	no	no	no	no	no	no	no	no
chr1	22927145	22927542	no	no	no	no	no	no	no	no	no	no	no	no	no	no	no	no	no	no	no	no	no	no	no	no	no	no	no	no
chr1	22974050	22974303	no	no	no	no	no	no	no	no	no	no	no	no	no	no	no	no	no	no	no	no	no	no	no	no	no	no	no	no
chr1	23003416	23003831	no	no	no	no	no	no	no	no	no	no	no	no	no	no	no	no	no	no	no	no	no	no	no	no	no	no	no	no
chr1	23036823	23038362	yes	no	no	no	no	no	no	no	no	no	no	no	no	no	no	no	no	no	no	no	no	no	no	no	no	no	no	no
chr1	23110904	23111567	no	no	no	no	no	no	no	no	no	no	no	no	no	no	no	no	no	no	no	no	no	no	no	no	no	no	no	no
chr1	23279553	23280569	yes	no	no	no	no	no	no	no	no	no	no	no	no	no	no	no	no	no	no	no	no	no	no	no	no	no	no	no
chr1	23345814	23346677	no	no	no	no	no	no	no	no	no	no	no	no	no	no	no	no	no	no	no	no	no	no	no	no	no	no	no	no
chr1	23504059	23504633	yes	no	no	no	no	no	no	no	no	no	no	no	no	no	no	no	no	no	no	no	no	no	no	no	no	no	no	no
chr1	23543377	23544237	yes	no	no	no	no	no	no	no	no	no	no	no	no	no	no	no	no	no	no	no	no	no	no	no	no	no	no	no
chr1	23670245	23671363	no	no	no	no	no	no	no	no	no	no	no	no	no	no	no	no	no	no	no	no	no	no	no	no	no	no	no	no
chr1	23694690	23696050	yes	no	no	no	no	no	no	no	no	no	no	no	no	no	no	no	no	no	no	no	no	no	no	no	no	no	no	no
chr1	23750508	23751663	yes	no	no	no	no	no	no	no	no	no	no	no	no	no	no	no	no	no	no	no	no	no	no	no	yes	no	no	no
chr1	23763154	23763971	no	no	no	no	no	no	no	no	no	no	no	no	no	no	no	no	no	no	no	no	no	no	no	no	no	no	no	no
chr1	23809977	23810693	yes	no	no	no	no	no	no	no	no	no	no	no	no	no	no	no	no	no	no	no	no	no	no	no	yes	no	no	no
chr1	23857033	23858089	yes	no	no	no	no	no	no	no	no	no	no	no	no	no	no	no	no	no	no	no	no	no	no	no	no	no	no	no
chr1	23881017	23881755	no	no	no	no	no	no	no	no	no	no	no	no	no	no	no	no	no	no	no	no	no	no	no	no	yes	no	no	no
chr1	23884842	23885087	no	no	no	no	no	no	no	no	no	no	no	no	no	no	no	no	no	no	no	no	no	no	no	no	no	no	no	no
chr1	23885682	23886212	no	no	no	no	no	no	no	no	no	no	no	no	no	no	no	no	no	no	no	no	no	no	no	no	no	no	no	no
chr1	23894640	23895064	no	no	no	no	no	no	no	no	no	no	no	no	no	no	no	no	no	no	no	no	no	no	no	no	no	no	no	no
chr1	23945941	23946295	yes	no	no	no	no	no	no	no	no	no	no	no	no	no	no	no	no	no	no	no	no	no	no	no	no	no	no	no
chr1	24018355	24018567	no	no	no	no	no	no	no	no	no	no	no	no	no	no	no	no	no	no	no	no	no	no	no	no	no	no	no	no
chr1	24069695	24070615	no	no	no	no	no	no	no	no	no	no	no	no	no	no	no	no	no	no	no	no	no	no	no	no	no	no	no	no
chr1	24104502	24105263	no	no	no	no	no	no	no	no	no	no	no	no	no	no	no	no	no	no	no	no	no	no	no	no	no	no	no	no
chr1	24117482	24117824	no	no	no	no	no	no	no	no	no	no	no	no	no	no	no	no	no	no	no	no	no	no	no	no	no	no	no	no
chr1	24126799	24127549	no	no	no	no	no	no	no	no	no	no	no	no	no	no	no	no	no	no	no	no	no	no	no	no	no	no	no	no
chr1	24194254	24194990	yes	no	no	no	no	no	no	no	no	no	no	no	no	no	no	no	no	no	no	no	no	no	no	no	no	no	no	no
chr1	24229115	24229537	yes	no	no	no	no	no	no	no	no	no	no	no	no	no	no	no	no	no	no	no	no	no	no	no	no	no	no	no
chr1	24285785	24286701	no	no	no	no	no	no	no	no	no	no	no	no	no	no	no	no	no	no	no	no	no	no	no	no	no	no	no	no
chr1	24306363	24307017	no	no	no	no	no	no	no	no	no	no	no	no	no	no	no	no	no	no	no	no	no	no	no	no	no	no	no	no
chr1	24513540	24514477	yes	no	no	no	no	no	no	no	no	no	no	no	no	no	no	no	no	no	no	no	no	no	no	no	yes	no	no	no
chr1	24648202	24648985	yes	no	no	no	no	no	no	no	no	no	no	no	no	no	no	no	no	no	no	no	no	no	no	no	no	no	no	no
chr1	24739857	24740262	no	no	no	no	no	no	no	no	no	no	no	no	no	no	no	no	no	no	no	no	no	no	no	no	no	no	no	no
chr1	24742671	24743039	no	no	no	no	no	no	no	no	no	no	no	no	no	no	no	no	no	no	no	no	no	no	no	no	no	no	no	no
chr1	24828865	24829878	no	no	no	no	no	no	no	no	no	no	no	no	no	no	no	no	no	no	no	no	no	no	no	no	no	no	no	no
chr1	24861702	24861920	no	no	no	no	no	no	no	no	no	no	no	no	no	no	no	no	no	no	no	no	no	no	no	no	no	no	no	no
chr1	24969027	24970196	no	no	no	no	no	no	no	no	no	no	no	no	no	no	no	no	no	no	no	no	no	no	no	no	no	no	no	no
chr1	25071352	25072586	no	no	no	no	no	no	no	no	no	no	no	no	no	no	no	no	no	no	no	no	no	no	no	no	no	no	no	no
chr1	25174560	25175367	yes	no	no	no	no	no	no	no	no	no	no	no	no	no	no	no	no	no	no	no	no	no	no	no	no	no	no	no
chr1	25228496	25229132	no	no	no	no	no	no	no	no	no	no	no	no	no	no	no	no	no	no	no	no	no	no	no	no	no	no	no	no
chr1	25234428	25234807	no	no	no	no	no	no	no	no	no	no	no	no	no	no	no	no	no	no	no	no	no	no	no	no	no	no	no	no
chr1	25255527	25259005	yes	no	no	no	no	no	no	no	no	yes	no	yes	yes	no	no	no	no	no	no	no	no	no	no	no	no	no	no	no
chr1	25558563	25559178	no	no	no	no	no	no	no	no	no	no	no	no	no	no	no	no	no	no	no	no	no	no	no	no	no	no	no	no
chr1	25566459	25566711	no	no	no	no	no	no	no	no	no	no	no	no	no	no	no	no	no	no	no	no	no	no	no	no	no	no	no	no
chr1	25572966	25574521	no	no	no	no	no	no	no	no	no	no	no	no	no	no	no	no	no	no	no	no	no	no	no	no	no	no	no	no
chr1	25593277	25593678	no	no	no	no	no	no	no	no	no	no	no	no	no	no	no	no	no	no	no	no	no	no	no	no	no	no	no	no
chr1	25593957	25594487	no	no	no	no	no	no	no	no	no	no	no	no	no	no	no	no	no	no	no	no	no	no	no	no	no	no	no	no
chr1	25663606	25664007	no	no	no	no	no	no	no	no	no	no	no	no	no	no	no	no	no	no	no	no	no	no	no	no	no	no	no	no
chr1	25664286	25665398	no	no	no	no	no	no	no	no	no	no	no	no	no	no	no	no	no	no	no	no	no	no	no	no	no	no	no	no
chr1	25756470	25758115	no	no	no	no	no	no	no	no	no	no	no	no	no	no	no	no	no	no	no	no	no	no	no	no	no	no	no	no
chr1	25869893	25871042	no	no	no	no	no	no	no	no	no	no	no	no	no	no	no	no	no	no	no	no	no	no	no	no	yes	no	no	no
chr1	25942661	25943191	yes	no	no	no	no	no	no	no	no	no	no	no	no	no	no	no	no	no	no	no	no	no	no	no	no	no	no	no
chr1	25944099	25944772	yes	no	no	no	no	no	no	no	no	no	no	no	no	no	no	no	no	no	no	no	no	no	no	no	no	no	no	no
chr1	26097904	26098107	no	no	no	no	no	yes	no	no	no	no	no	yes	no	no	no	no	no	no	no	no	no	yes	no	no	no	no	no	no
chr1	26146122	26147349	no	no	no	no	no	no	no	no	no	no	no	no	no	no	no	no	no	no	no	no	no	no	no	no	no	no	no	no
chr1	26185472	26186356	no	no	no	no	no	no	no	no	no	no	no	no	no	no	no	no	no	no	no	no	no	no	no	no	no	no	no	no
chr1	26201722	26202516	no	no	no	no	no	no	no	no	no	no	no	no	no	no	no	no	no	no	no	no	no	no	no	no	no	no	no	no
chr1	26231950	26233624	no	no	no	no	no	no	no	no	no	no	no	no	no	no	no	no	no	no	no	no	no	no	yes	no	no	no	no	no
chr1	26249205	26249613	yes	no	no	no	no	no	no	no	no	no	no	no	no	no	no	no	no	no	no	no	no	no	no	no	no	no	no	no
chr1	26324549	26324934	no	no	no	no	no	no	no	no	no	no	no	no	no	no	no	no	no	no	no	no	no	no	no	no	no	no	no	no
chr1	26361593	26362708	yes	no	no	no	no	no	no	no	no	no	no	no	no	no	no	no	no	no	no	no	no	no	no	no	no	no	no	no
chr1	26372281	26373313	yes	no	no	no	no	no	no	no	no	no	no	no	no	no	no	no	no	no	no	no	no	no	no	no	yes	no	no	no
chr1	26437319	26438917	yes	no	no	no	no	no	no	no	no	no	no	no	no	no	no	no	no	no	no	no	no	no	no	no	no	no	no	no
chr1	26487807	26488606	yes	no	no	no	no	no	no	no	no	no	no	no	no	no	no	no	no	no	no	no	no	no	no	no	no	no	no	no
chr1	26490522	26491015	yes	no	no	no	no	no	no	no	no	no	no	no	no	no	no	no	no	no	no	no	no	no	no	no	no	no	no	no
chr1	26496179	26496824	no	no	no	no	no	no	no	no	no	no	no	no	no	no	no	no	no	no	no	no	no	no	no	no	no	no	no	no
chr1	26551517	26552194	yes	yes	yes	no	yes	yes	no	no	yes	yes	no	no	no	no	no	yes	yes	no	no	no	no	no	no	no	yes	no	no	no
chr1	26560449	26561028	no	no	no	no	no	no	no	no	no	no	no	no	no	no	no	no	no	no	no	no	no	no	no	no	no	no	no	no
chr1	26606362	26606913	no	no	no	no	no	no	no	no	no	no	no	no	no	no	no	no	no	no	no	no	no	no	no	no	no	no	no	no
chr1	26632836	26633316	no	no	no	no	no	no	no	no	no	no	no	no	no	no	no	no	no	no	no	no	no	no	no	no	no	no	no	no
chr1	26662538	26663466	no	no	no	yes	no	no	no	no	no	no	no	no	no	no	no	no	no	no	no	no	no	no	no	no	no	no	no	no
chr1	26672445	26672650	no	no	no	no	no	no	no	no	no	no	no	no	no	no	no	no	no	no	no	no	no	no	no	no	no	no	no	no
chr1	26686516	26687281	yes	no	no	yes	yes	no	no	no	no	no	no	yes	yes	no	no	no	no	no	no	yes	no	no	no	no	yes	no	no	no
chr1	26737246	26738148	no	no	yes	no	no	yes	yes	no	no	no	yes	no	no	no	no	no	no	no	no	no	yes	no	no	no	yes	no	no	no
chr1	26758492	26758856	no	no	no	no	no	no	no	no	no	no	no	no	no	no	no	no	no	no	no	no	no	no	no	no	no	no	no	no
chr1	26798366	26799842	no	no	no	no	no	no	no	no	no	no	no	no	no	no	no	no	no	no	no	no	no	no	no	no	no	no	no	no
chr1	26826676	26827474	no	no	no	no	no	no	no	no	no	no	no	no	no	no	no	no	no	no	no	no	no	no	no	no	no	no	no	no
chr1	26856191	26856684	no	no	no	no	no	no	no	no	no	no	no	no	no	no	no	no	no	no	no	no	no	no	no	no	no	no	no	no
chr1	26946844	26948076	no	no	no	no	no	no	no	no	no	no	no	no	no	no	no	no	no	no	no	no	no	no	no	no	no	no	no	no
chr1	27021833	27024101	no	no	no	no	no	no	no	no	no	no	no	no	no	no	no	no	no	no	no	no	no	no	no	no	no	no	no	no
chr1	27114118	27114692	no	no	no	no	no	no	no	no	no	no	no	no	no	no	no	no	no	no	no	no	no	no	no	no	no	no	no	no
chr1	27143740	27143953	no	no	no	no	no	no	no	no	no	no	no	no	no	no	no	no	no	no	no	no	no	no	no	no	no	no	no	no
chr1	27153033	27153243	no	no	no	no	no	no	no	no	no	no	no	no	no	no	no	no	no	no	no	no	no	no	no	no	no	no	no	no
chr1	27189912	27190128	yes	no	no	no	no	no	no	no	no	no	no	no	no	no	no	no	no	no	no	no	no	no	no	no	no	no	no	no
chr1	27191066	27191911	yes	no	no	no	no	no	no	no	no	no	no	no	no	no	no	no	no	no	no	no	no	no	no	no	no	no	no	no
chr1	27216161	27217045	no	no	no	no	no	no	no	no	no	no	no	no	no	no	no	no	no	no	no	no	no	no	no	no	no	no	no	no
chr1	27226492	27227009	no	no	no	no	no	no	no	no	no	no	no	no	no	no	no	no	no	no	no	no	no	no	no	no	no	no	no	no
chr1	27248048	27248619	no	no	no	no	no	no	no	no	no	no	no	no	no	no	no	no	no	no	no	no	no	no	no	no	no	no	no	no
chr1	27286065	27287101	yes	no	no	no	no	no	no	no	no	no	no	no	no	no	no	no	no	no	no	no	no	no	no	no	yes	no	no	no
chr1	27320127	27321146	no	no	no	no	no	no	no	no	no	no	no	no	no	no	no	no	no	no	no	no	no	no	no	no	no	no	no	no
chr1	27332593	27332982	no	no	no	no	no	no	no	no	no	no	no	no	no	no	no	no	no	no	no	no	no	no	no	no	no	no	no	no
chr1	27338879	27339441	no	no	no	no	no	no	no	no	no	yes	no	no	no	no	no	no	no	no	no	no	no	no	no	no	no	no	no	no
chr1	27481345	27481742	no	no	no	no	no	no	no	no	no	no	no	no	no	no	no	no	no	no	no	no	no	no	no	no	no	no	no	no
chr1	27527884	27528085	no	no	no	no	no	no	no	no	no	no	no	no	no	no	no	no	no	no	no	no	no	no	no	no	no	no	no	no
chr1	27560705	27561707	no	no	no	no	no	no	no	no	no	no	no	no	no	no	no	no	no	no	no	no	no	no	no	no	no	no	no	no
chr1	27648453	27649006	no	no	no	no	no	no	no	no	no	no	no	no	no	no	no	no	no	no	no	no	no	no	no	no	no	no	no	no
chr1	27675919	27678016	no	no	no	no	no	no	no	no	no	no	no	no	no	no	no	no	no	no	no	no	no	no	no	no	no	no	no	no
chr1	27683277	27683590	no	no	no	no	no	no	no	no	no	no	no	no	no	no	no	no	no	no	no	no	no	no	no	no	no	no	no	no
chr1	27687024	27687743	yes	no	no	no	no	no	no	no	no	no	no	no	no	no	no	no	no	no	no	no	no	no	no	no	no	no	no	no
chr1	27692412	27693243	no	no	no	no	no	no	no	no	no	no	no	no	no	no	no	no	no	no	no	no	no	no	no	no	no	no	no	no
chr1	27709600	27709831	yes	no	no	no	no	no	no	no	no	no	no	yes	no	yes	no	no	no	no	no	no	no	yes	no	no	no	no	no	no
chr1	27718892	27719349	no	no	no	no	no	no	no	no	no	no	no	no	no	no	no	no	no	no	no	no	no	no	no	no	no	no	no	no
chr1	27816342	27816853	no	no	no	no	no	no	no	no	no	no	no	no	no	no	no	no	no	no	no	no	no	no	no	no	no	no	no	no
chr1	27854416	27854963	no	no	no	no	no	no	no	no	no	no	no	no	no	no	no	no	no	no	no	no	no	no	no	no	no	no	no	no
chr1	27874417	27874638	no	no	no	no	no	no	no	no	no	no	no	no	no	no	no	no	no	no	no	no	no	no	no	no	no	no	no	no
chr1	27894927	27895524	no	no	no	no	no	no	no	no	no	no	no	no	no	no	no	no	no	no	no	no	no	no	no	no	no	no	no	no
chr1	27901660	27902688	no	no	no	no	no	no	no	no	no	no	no	no	no	no	no	no	no	no	no	no	no	no	no	no	no	no	no	no
chr1	27929705	27930866	no	no	no	no	no	no	no	no	no	no	no	no	no	no	no	no	no	no	no	no	no	no	no	no	no	no	no	no
chr1	27941865	27942324	yes	no	no	no	no	no	no	no	no	no	no	no	no	no	no	no	no	no	no	no	no	no	no	no	no	no	no	no
chr1	27960567	27961023	yes	no	no	no	no	no	no	no	no	no	no	no	no	no	no	no	no	no	no	no	no	no	no	no	no	no	no	no
chr1	27961559	27961810	yes	no	no	no	no	no	no	no	no	no	no	no	no	no	no	no	no	no	no	no	no	no	no	no	no	no	no	no
chr1	27986305	27986808	no	no	no	no	no	no	no	no	no	no	no	no	no	no	no	no	no	no	no	no	no	no	no	no	no	no	no	no
chr1	27994727	27995031	yes	no	no	no	no	no	no	no	no	no	no	no	no	no	no	no	no	no	no	no	no	no	no	no	no	no	no	no
chr1	28052145	28053002	no	no	no	no	no	no	no	no	no	no	no	no	no	no	no	no	no	no	no	no	no	no	no	no	no	no	no	no
chr1	28099628	28100031	no	no	no	no	no	no	no	no	no	no	no	no	no	no	no	no	no	no	no	no	no	no	no	no	no	no	no	no
chr1	28157221	28157788	no	no	no	no	no	no	no	no	no	no	no	no	no	no	no	no	no	no	no	no	no	no	no	no	no	no	no	no
chr1	28199031	28199257	no	no	no	no	no	no	no	no	no	no	no	no	no	no	no	no	no	no	no	no	no	no	no	no	no	no	no	no
chr1	28240584	28241535	no	no	no	no	no	no	no	no	no	no	no	no	no	no	no	no	no	no	no	no	no	no	no	no	no	no	no	no
chr1	28285020	28285304	no	no	no	no	no	no	no	no	no	no	no	no	no	no	no	no	no	no	no	no	no	no	no	no	no	no	no	no
chr1	28286019	28286838	no	no	no	no	no	no	no	no	no	no	no	no	no	no	no	no	no	no	no	no	no	no	no	no	no	no	no	no
chr1	28415098	28415312	no	no	no	no	no	no	no	no	no	no	no	no	no	no	no	no	no	no	no	no	no	no	no	no	no	no	no	no
chr1	28559145	28559597	no	no	no	no	no	no	no	no	no	no	no	no	no	no	no	no	no	no	no	no	no	no	no	no	no	no	no	no
chr1	28562510	28562976	no	no	no	no	no	no	no	no	no	no	no	no	no	no	no	no	no	no	no	no	no	no	no	no	no	no	no	no
chr1	28573701	28574022	no	no	no	no	no	no	no	no	no	no	no	no	no	no	no	no	no	no	no	no	no	no	no	no	no	no	no	no
chr1	28585831	28587249	no	no	no	no	no	no	no	no	no	no	no	no	no	no	no	no	no	no	no	no	no	no	no	no	no	no	no	no
chr1	28655365	28655667	no	no	no	no	no	no	no	no	no	no	no	no	no	no	no	no	no	no	no	no	no	no	no	no	no	no	no	no
chr1	28696041	28696731	no	no	no	no	no	no	no	no	no	no	no	no	no	no	no	no	no	no	no	no	no	no	no	no	no	no	no	no
chr1	28844653	28845293	no	no	no	no	no	no	no	no	no	no	no	no	no	no	no	no	no	no	no	no	no	no	no	no	no	no	no	no
chr1	28857037	28857311	no	no	no	no	no	no	no	no	no	no	no	no	no	no	no	no	no	no	no	no	no	no	no	no	no	no	no	no
chr1	28879402	28879704	no	no	no	no	no	no	no	no	no	no	no	no	no	no	no	no	no	no	no	no	no	no	no	no	no	no	no	no
chr1	28908069	28908799	no	no	no	no	no	no	no	no	no	no	no	no	no	no	no	no	no	no	no	no	no	no	no	no	no	no	no	no
chr1	28919041	28919454	yes	no	no	no	no	no	no	no	no	no	no	no	no	no	no	no	no	no	no	no	no	no	no	no	no	no	no	no
chr1	28969553	28969898	no	no	no	no	no	no	no	no	no	no	no	no	no	no	no	no	no	no	no	no	no	no	no	no	no	no	no	no
chr1	29063066	29064315	no	no	no	no	no	no	no	no	no	no	no	no	no	no	no	no	no	no	no	no	no	no	no	no	no	no	no	no
chr1	29101790	29102069	no	no	no	no	no	no	no	no	no	no	no	no	no	no	no	no	no	no	no	no	no	yes	no	no	yes	no	no	no
chr1	29138501	29139348	yes	no	yes	no	no	no	no	no	no	no	no	no	no	no	no	no	no	no	no	no	no	no	no	no	yes	no	no	no
chr1	29189307	29189952	no	no	no	no	no	no	no	no	no	no	no	no	no	no	no	no	no	no	no	no	no	no	no	no	no	no	no	no
chr1	29213438	29214300	no	no	no	no	no	no	no	no	no	no	no	no	no	no	no	no	no	no	no	no	no	no	no	no	no	no	no	no
chr1	29240768	29241969	no	no	no	no	no	no	no	no	no	no	no	no	no	no	no	no	no	no	no	no	no	no	no	no	no	no	no	no
chr1	29447699	29451847	yes	no	no	no	no	no	no	no	no	no	no	no	no	no	no	no	no	no	no	no	no	no	no	no	yes	no	no	no
chr1	29460810	29461172	no	no	no	no	no	no	no	no	no	no	no	no	no	no	no	no	no	no	no	no	no	no	no	no	no	no	no	no
chr1	29507976	29508686	no	no	no	no	no	no	no	no	no	no	no	no	no	no	no	no	no	no	no	no	no	no	no	no	no	no	no	no
chr1	29557220	29557627	no	no	no	no	no	no	no	no	no	no	no	no	no	no	no	no	no	no	no	no	no	no	no	no	no	no	no	no
chr1	29562745	29565307	yes	no	no	no	no	no	no	no	no	no	no	no	no	no	no	no	no	no	no	no	no	no	no	no	yes	no	no	no
chr1	29585897	29586598	yes	no	no	no	no	no	no	no	no	no	no	no	no	no	no	no	no	no	no	no	no	no	no	no	no	no	no	no
chr1	29587087	29587412	yes	no	no	no	no	no	no	no	no	no	no	no	no	yes	no	no	no	no	no	no	no	no	no	no	no	no	no	no
chr1	29804962	29805239	no	no	no	no	no	no	no	no	no	no	no	no	no	no	no	no	no	no	no	no	no	no	no	no	no	no	no	no
chr1	31158009	31158261	no	yes	no	no	no	yes	no	yes	yes	yes	yes	no	no	yes	no	yes	no	no	no	no	no	yes	no	no	yes	no	no	no
chr1	31190972	31191221	no	no	no	no	no	no	no	no	no	no	no	no	no	no	no	no	no	no	no	no	no	no	no	no	no	no	no	no
chr1	31191574	31191960	no	no	no	no	no	no	no	no	no	no	no	no	no	no	no	no	no	no	no	no	no	no	no	no	no	no	no	no
chr1	31194276	31194587	no	no	no	no	no	no	no	no	no	no	no	no	no	no	no	no	no	no	no	no	no	no	no	no	no	no	no	no
chr1	31246010	31246280	no	no	no	no	no	no	no	no	no	no	no	no	no	no	no	no	no	no	no	no	no	no	no	no	no	no	no	no
chr1	31280121	31280512	yes	no	no	no	no	no	no	no	no	no	no	no	no	no	no	no	no	no	no	no	no	no	no	no	no	no	no	no
chr1	31380844	31381078	yes	no	no	no	no	no	no	no	no	no	no	no	no	no	no	no	no	no	no	yes	no	no	no	no	yes	no	no	no
chr1	31381538	31381966	yes	no	no	no	no	no	no	no	no	no	no	no	no	no	no	no	no	no	no	no	no	no	no	no	no	no	no	no
chr1	31538412	31538938	no	no	no	no	no	no	no	no	no	no	no	no	no	no	no	no	no	no	no	no	no	no	no	no	no	no	no	no
chr1	31628100	31628493	no	no	no	no	no	no	no	no	no	no	no	no	no	no	no	no	no	no	no	no	no	no	no	no	no	no	no	no
chr1	31654422	31654833	no	no	no	no	yes	no	no	no	no	no	no	no	no	no	no	no	no	no	no	yes	no	no	no	no	no	no	no	no
chr1	31712078	31712812	yes	no	no	no	no	no	no	no	no	no	no	no	no	no	no	no	no	no	no	no	no	no	no	no	no	no	no	no
chr1	31769246	31769978	no	no	no	no	no	no	no	no	no	no	no	no	no	no	no	no	no	no	no	no	no	no	no	no	no	no	no	no
chr1	31885794	31887010	yes	no	no	no	no	no	no	no	no	no	no	no	no	no	no	no	no	no	no	no	no	no	no	no	no	no	no	no
chr1	32052471	32052771	no	no	no	no	no	no	no	no	no	no	no	no	no	no	no	no	no	no	no	no	no	no	no	no	no	no	no	no
chr1	32054341	32054843	yes	no	no	no	no	no	no	no	no	no	no	no	no	no	no	no	no	no	yes	yes	no	no	no	no	no	no	no	no
chr1	32083149	32084069	yes	no	no	no	no	no	no	no	no	no	no	no	no	no	no	no	no	no	no	no	no	no	no	no	no	no	no	no
chr1	32110210	32110961	no	no	no	no	no	no	no	no	no	no	no	no	no	no	no	no	no	no	no	no	no	no	no	no	no	no	no	no
chr1	32169537	32169869	no	no	no	no	yes	no	no	no	no	no	no	no	no	no	no	no	no	no	no	yes	no	no	no	no	no	no	no	no
chr1	32180131	32180487	no	no	no	no	no	no	no	no	no	no	yes	no	no	no	no	no	no	no	no	no	no	no	no	no	yes	no	yes	no
chr1	32208486	32208704	no	no	no	no	no	no	no	no	no	no	no	no	no	no	no	no	no	no	no	no	no	no	no	no	no	no	no	no
chr1	32221887	32222107	no	no	no	no	no	no	no	no	no	no	no	no	no	no	no	no	no	no	no	no	no	no	no	no	no	no	no	no
chr1	32226146	32226535	no	no	no	no	no	no	no	no	no	no	no	no	no	no	no	no	no	no	no	no	no	no	yes	no	no	no	no	no
chr1	32228347	32230252	yes	no	no	no	no	no	no	no	no	no	no	no	no	no	no	no	no	no	no	no	no	no	no	no	no	no	no	no
chr1	32237827	32238661	yes	no	no	no	no	no	no	yes	yes	no	no	no	no	no	no	yes	yes	yes	no	no	yes	no	no	no	no	no	no	no
chr1	32254004	32254353	no	no	no	no	no	no	no	no	no	no	no	no	no	no	no	no	no	no	no	no	no	no	no	no	no	no	no	no
chr1	32403387	32404382	no	no	no	no	no	no	no	no	no	no	no	no	no	no	no	no	no	no	no	no	no	no	no	no	no	no	no	no
chr1	32410188	32410630	no	no	yes	yes	no	no	no	no	no	no	yes	no	no	no	no	no	yes	no	no	no	no	no	no	no	yes	no	no	yes
chr1	32479102	32480583	no	no	no	no	no	no	no	no	no	no	no	no	no	no	no	no	no	no	no	no	no	no	no	no	no	no	no	no
chr1	32538205	32539052	no	no	no	no	no	no	no	no	no	no	no	no	no	no	no	no	no	no	no	no	no	no	no	no	no	no	no	no
chr1	32574061	32574318	no	no	no	no	no	no	no	no	no	no	no	no	no	no	no	no	no	no	no	no	no	no	no	no	no	no	no	no
chr1	32645154	32645814	no	no	no	no	no	no	no	no	no	no	no	no	no	no	no	no	no	no	no	no	no	no	no	no	no	no	no	no
chr1	32666231	32666460	no	no	no	no	no	no	no	no	no	no	no	no	no	no	no	no	no	no	no	no	no	no	no	no	no	no	no	no
chr1	32670569	32671885	yes	no	no	no	no	no	no	no	no	no	no	no	no	no	no	no	no	no	no	no	no	no	no	no	no	no	no	no
chr1	32687521	32688040	no	no	no	no	no	no	no	no	no	no	no	no	no	no	no	no	no	no	no	no	no	no	no	no	yes	no	no	no
chr1	32705524	32707141	no	no	no	no	no	no	no	no	no	no	no	no	no	no	no	no	no	no	no	no	no	no	no	no	no	no	no	no
chr1	32713918	32714186	no	no	no	no	no	no	no	no	no	no	no	no	no	no	no	no	no	no	no	no	no	yes	no	no	no	no	no	no
chr1	32740710	32741544	no	no	no	no	no	no	no	no	no	no	no	no	no	no	no	no	no	no	no	no	no	no	no	no	no	no	no	no
chr1	32757414	32758034	no	no	no	no	no	no	no	no	no	no	no	no	no	no	no	no	no	no	no	no	no	no	no	no	no	no	no	no
chr1	32800859	32802229	no	no	no	no	no	no	no	no	no	no	no	no	no	no	no	no	no	no	no	no	no	no	no	no	no	no	no	no
chr1	32817198	32817588	no	no	no	no	no	no	no	no	no	no	no	no	no	no	no	no	no	no	no	no	no	no	no	no	no	no	no	no
chr1	32826944	32828017	yes	no	no	no	no	no	no	no	no	no	no	no	no	no	no	no	no	no	no	no	no	no	no	no	no	no	no	no
chr1	32859770	32860348	no	no	no	no	no	no	no	no	no	no	no	no	no	no	no	no	no	no	no	no	no	no	no	no	no	no	no	no
chr1	32892428	32892835	no	no	no	no	no	yes	no	no	no	no	no	yes	yes	no	no	no	no	no	no	no	no	no	no	no	no	no	no	no
chr1	32930500	32931061	no	no	yes	no	no	no	no	yes	no	no	no	no	no	no	yes	no	no	no	no	no	no	no	no	no	yes	no	no	no
chr1	32966118	32966563	no	no	no	no	no	no	no	no	no	no	no	no	no	no	no	no	no	no	no	no	no	no	no	no	no	no	no	no
chr1	33005423	33005739	no	no	no	no	no	no	no	no	no	no	no	no	no	no	no	no	no	no	no	no	no	no	no	no	no	no	no	no
chr1	33116543	33117363	no	no	no	no	no	no	no	no	no	no	no	no	no	no	no	no	no	no	no	no	no	no	no	no	no	no	no	no
chr1	33168019	33168865	yes	no	no	no	no	no	no	no	no	no	no	no	no	no	no	no	no	no	no	no	no	no	no	no	yes	no	no	no
chr1	33207636	33207874	no	no	no	no	no	no	no	no	no	no	no	no	no	no	no	no	no	no	no	no	no	no	no	no	no	no	no	no
chr1	33219427	33220028	no	no	no	no	no	no	no	yes	no	no	no	no	no	no	no	no	no	no	no	no	no	no	no	no	no	no	no	no
chr1	33235494	33235718	no	no	no	no	no	no	no	no	no	no	no	no	no	no	no	no	no	no	no	no	no	no	no	no	no	no	no	no
chr1	33282675	33283906	no	no	no	no	no	no	no	no	no	no	no	no	no	no	no	no	no	no	no	no	no	no	no	no	no	no	no	no
chr1	33351686	33352397	yes	no	yes	no	no	no	no	no	no	no	no	no	no	no	no	no	no	no	no	no	no	no	no	no	yes	no	no	no
chr1	33358469	33359449	yes	no	yes	no	no	no	no	no	no	no	no	no	no	no	yes	no	no	no	no	no	no	no	no	no	yes	no	no	no
chr1	33366792	33367002	yes	no	no	no	no	no	no	no	no	no	no	no	no	no	no	no	no	no	no	no	no	no	no	no	no	no	no	no
chr1	33429531	33430513	no	no	no	no	no	no	no	no	no	no	no	no	no	no	no	no	no	no	no	no	no	no	no	no	no	no	no	no
chr1	33438458	33438979	yes	no	no	no	no	no	no	no	no	no	yes	no	no	no	no	no	no	no	no	no	no	no	no	no	yes	no	no	no
chr1	33502201	33502719	no	no	no	no	no	no	no	no	no	no	no	no	no	no	no	no	no	no	no	no	no	no	no	no	no	no	no	no
chr1	33516594	33516933	no	no	no	no	no	no	no	no	no	no	no	no	no	no	no	no	no	no	no	no	no	no	no	no	no	no	no	no
chr1	33546524	33547243	yes	no	no	no	no	no	no	no	no	no	no	no	no	no	no	no	no	no	no	no	no	no	no	no	no	no	no	no
chr1	33592891	33593155	no	no	no	no	no	no	no	no	no	no	no	no	no	no	no	no	no	no	no	no	no	no	no	no	no	no	no	no
chr1	33612976	33613321	no	no	no	no	no	no	no	no	no	no	no	no	no	no	no	no	no	no	no	no	no	no	no	no	no	no	no	no
chr1	33625259	33625527	no	no	no	no	no	no	no	no	no	no	no	no	no	no	no	no	no	no	no	no	no	no	no	no	no	no	no	no
chr1	33646613	33647878	no	no	no	no	no	no	no	no	no	no	no	no	no	no	no	no	no	no	no	no	no	no	no	no	no	no	no	no
chr1	33721448	33721703	no	no	no	no	no	no	no	no	no	no	no	no	no	no	no	no	no	no	no	no	no	no	no	no	no	no	no	no
chr1	33741774	33742381	no	no	no	no	no	no	no	no	no	no	no	no	no	no	no	no	no	no	no	no	no	no	no	no	no	no	no	no
chr1	33745741	33745990	no	no	no	no	no	no	no	no	no	no	no	no	no	no	no	no	no	no	no	no	no	no	no	no	no	no	no	no
chr1	33772146	33773104	yes	no	no	no	no	no	no	no	no	no	no	no	no	no	no	no	no	no	no	no	no	no	no	no	no	no	no	no
chr1	33814783	33815770	yes	no	no	no	no	no	no	no	no	no	no	no	no	no	no	no	no	no	no	no	no	no	no	no	no	no	no	no
chr1	33815950	33816193	yes	no	no	no	no	no	no	no	no	no	no	no	no	no	no	no	no	no	no	no	no	no	no	no	no	no	no	no
chr1	33896002	33896929	yes	no	no	no	no	no	no	no	no	no	no	no	no	no	no	no	no	no	no	no	no	no	no	no	no	no	no	no
chr1	33938025	33938328	no	no	no	no	no	no	no	no	no	no	no	no	no	no	no	no	no	no	no	yes	no	no	no	no	no	no	no	no
chr1	34090605	34090854	no	no	no	no	no	no	no	no	no	no	no	no	no	no	no	no	no	no	no	no	no	no	no	no	no	no	no	no
chr1	34098896	34099119	yes	no	no	no	no	no	no	no	no	no	no	no	no	no	no	no	no	no	no	no	no	no	no	no	no	no	no	no
chr1	34628783	34630976	yes	no	yes	no	no	no	no	yes	no	no	no	no	no	no	no	no	no	no	no	no	yes	no	no	yes	yes	no	no	no
chr1	34642382	34643024	yes	yes	no	yes	yes	yes	yes	no	yes	yes	yes	no	no	yes	no	yes	yes	yes	no	yes	no	no	no	no	yes	no	no	yes
chr1	35227028	35227276	no	no	no	no	no	no	no	no	no	no	no	no	no	no	no	no	no	no	no	no	no	no	no	no	no	no	no	no
chr1	35246876	35247599	yes	no	yes	no	no	no	no	no	no	no	no	no	no	no	no	no	no	no	no	no	no	no	no	no	yes	no	no	no
chr1	35250418	35250736	yes	no	no	no	no	no	no	no	no	no	no	no	no	no	no	no	no	no	no	no	no	no	no	no	no	no	no	no
chr1	35258564	35258791	yes	yes	no	yes	yes	yes	no	yes	yes	yes	yes	no	no	no	no	yes	no	no	no	yes	yes	no	no	yes	yes	no	no	no
chr1	35325182	35325550	no	no	no	no	no	no	no	no	no	no	no	no	no	no	no	no	no	no	no	no	no	no	no	no	no	no	no	no
chr1	35331703	35332409	yes	no	no	no	no	no	no	no	no	no	no	no	no	no	no	no	no	no	no	no	no	no	no	no	no	no	no	no
chr1	35334304	35334506	yes	no	no	no	no	no	no	no	no	no	no	no	no	no	no	no	no	no	no	no	no	no	no	no	no	no	no	no
chr1	35350878	35351854	yes	yes	no	no	no	yes	yes	yes	yes	yes	yes	no	no	no	yes	no	no	no	no	yes	no	no	no	no	yes	no	no	no
chr1	35394747	35396206	yes	no	no	no	no	no	no	yes	no	no	no	no	no	no	no	no	no	no	no	no	yes	no	no	yes	yes	no	no	no
chr1	35442237	35442936	no	no	no	no	no	no	no	no	no	no	no	no	no	no	no	no	no	no	no	no	no	no	no	no	no	no	no	no
chr1	35450649	35451037	no	no	no	no	no	no	no	no	no	no	no	no	no	no	no	no	no	no	no	no	no	no	no	no	no	no	no	no
chr1	35497121	35497587	no	no	no	no	no	no	no	no	no	no	no	no	no	no	no	no	no	no	no	no	no	no	no	no	no	no	no	no
chr1	35544927	35545303	no	no	no	no	no	no	no	no	no	no	no	no	no	no	no	no	no	no	no	no	no	no	no	no	no	no	no	no
chr1	35586331	35586591	no	no	no	no	no	no	yes	no	no	no	no	no	no	no	no	no	yes	no	no	no	no	no	no	no	no	no	no	no
chr1	35657467	35658811	no	no	no	no	no	no	no	no	no	no	no	no	no	no	no	no	no	no	no	no	no	no	no	no	no	no	no	no
chr1	35734223	35734855	no	no	no	no	no	no	no	no	no	no	no	no	no	no	no	no	no	no	no	no	no	no	no	no	no	no	no	no
chr1	36022680	36023834	no	no	no	no	no	no	no	no	no	no	no	no	no	no	no	no	no	no	no	no	no	no	no	no	no	no	no	no
chr1	36038927	36040051	yes	no	no	no	no	no	no	no	no	no	no	no	no	no	no	no	no	no	no	no	no	no	no	no	no	no	no	no
chr1	36042432	36043444	yes	no	no	yes	no	yes	yes	no	no	no	no	no	no	no	no	no	no	no	no	no	no	no	no	no	no	no	no	no
chr1	36106969	36107261	no	no	no	no	no	no	no	no	no	no	no	no	no	no	no	no	no	no	no	no	no	no	no	no	no	no	no	no
chr1	36173406	36173979	no	no	no	no	no	no	no	no	no	no	no	no	no	no	no	no	no	no	no	no	no	no	no	no	no	no	no	no
chr1	36184248	36184774	no	no	no	no	no	no	no	no	no	no	no	no	no	no	no	no	no	no	no	no	no	no	no	no	no	no	no	no
chr1	36234924	36235800	no	no	no	no	no	no	no	no	no	no	no	no	no	no	no	no	no	no	no	no	no	no	no	no	no	no	no	no
chr1	36273499	36274461	no	no	no	no	no	no	no	no	no	no	no	no	no	no	no	no	no	no	no	no	no	no	no	no	no	no	no	no
chr1	36348501	36349731	no	no	no	no	no	no	no	no	no	no	no	no	no	no	no	no	no	no	no	no	no	no	no	no	no	no	no	no
chr1	36396249	36397262	no	no	no	no	no	no	no	no	no	no	no	no	no	no	no	no	no	no	no	no	no	no	no	no	no	no	no	no
chr1	36549554	36549965	no	no	no	no	no	no	no	yes	no	no	no	no	no	no	no	no	no	no	no	no	yes	no	no	no	no	no	no	no
chr1	36554325	36554955	no	no	no	no	no	no	no	no	no	no	no	no	no	no	no	no	no	no	no	no	no	no	no	no	no	no	no	no
chr1	36590761	36591121	yes	no	no	no	no	no	no	no	no	no	no	no	no	no	no	no	no	no	no	no	no	no	no	no	no	no	no	no
chr1	36614855	36615462	no	no	no	no	no	no	no	no	no	no	no	no	no	no	no	no	no	no	no	no	no	no	no	no	no	no	no	no
chr1	36621451	36622310	no	no	no	no	no	no	no	no	no	no	no	no	no	no	no	no	no	no	no	no	no	no	no	no	no	no	no	no
chr1	36641756	36642461	no	no	no	no	no	no	no	no	no	no	no	no	no	no	no	no	no	no	no	no	no	no	no	no	no	no	no	no
chr1	36643955	36644327	no	no	no	no	no	no	no	no	no	no	no	no	no	no	no	no	no	no	no	no	no	no	no	no	no	no	no	no
chr1	36689759	36690087	no	no	no	no	no	no	no	no	no	no	no	no	no	no	no	no	no	no	no	no	no	no	no	no	no	no	no	no
chr1	36771830	36773009	no	no	no	no	no	no	no	no	no	no	no	no	no	no	no	no	no	no	no	no	no	no	no	no	no	no	no	no
chr1	36786500	36789402	yes	no	no	no	no	no	no	no	no	no	no	no	no	no	no	no	no	no	no	no	no	no	no	no	no	no	no	no
chr1	36807362	36807584	no	no	no	no	no	no	no	no	no	no	no	no	no	no	no	no	no	no	no	no	no	no	no	no	no	no	no	no
chr1	36851089	36851873	no	no	no	no	no	no	no	no	no	no	no	no	no	no	no	no	no	no	no	no	no	no	no	no	no	no	no	no
chr1	36863211	36863603	no	no	no	no	no	no	no	no	no	no	no	no	no	no	no	no	no	no	no	no	no	no	no	no	no	no	no	no
chr1	36915796	36916324	no	no	no	no	no	no	no	no	no	no	no	no	no	no	no	no	no	no	no	no	no	no	no	no	no	no	no	no
chr1	36929414	36930131	no	no	no	no	no	no	no	no	no	no	no	no	no	no	no	no	no	no	no	no	no	no	no	no	no	no	no	no
chr1	37498377	37500624	yes	yes	yes	no	no	yes	yes	no	yes	no	yes	no	no	no	no	yes	no	yes	no	no	no	no	no	no	yes	no	no	yes
chr1	37783611	37784258	yes	yes	no	yes	no	yes	no	no	no	no	yes	no	no	yes	no	yes	no	yes	yes	yes	no	no	no	no	no	no	no	yes
chr1	37939723	37940650	yes	no	no	no	no	no	no	no	no	no	no	no	no	no	no	no	no	no	no	no	no	no	no	no	no	no	no	no
chr1	37980071	37980565	no	no	no	no	no	no	no	no	no	no	no	no	no	no	no	no	no	no	no	no	no	no	no	no	no	no	no	no
chr1	38019606	38019823	no	no	no	no	no	no	no	no	no	no	no	no	no	no	no	no	no	no	no	no	no	no	no	no	no	no	no	no
chr1	38022452	38022719	no	no	no	no	no	no	no	no	no	no	no	yes	no	no	no	no	no	no	no	no	no	no	no	no	no	no	no	no
chr1	38061428	38061740	no	no	no	no	no	no	no	no	no	no	no	no	no	no	no	no	no	no	no	no	no	no	no	no	no	no	no	no
chr1	38099677	38100864	yes	no	yes	no	no	yes	no	yes	no	no	no	no	no	no	no	no	no	no	no	no	yes	no	no	no	yes	no	no	no
chr1	38156042	38156279	no	no	no	no	no	no	no	no	no	no	no	no	no	no	no	no	no	no	no	no	no	no	no	no	no	no	no	no
chr1	38157295	38158586	no	no	no	no	no	no	no	no	no	no	no	no	no	no	no	no	no	no	no	no	no	no	no	no	no	no	no	no
chr1	38200919	38201200	yes	no	no	no	no	yes	no	no	no	no	no	yes	yes	no	no	no	yes	no	no	no	no	no	no	no	no	no	no	yes
chr1	38218190	38218977	yes	no	no	no	no	no	no	no	no	no	no	no	no	no	no	no	no	no	no	no	no	no	no	no	no	no	no	no
chr1	38219702	38220012	yes	yes	yes	yes	yes	yes	yes	yes	yes	no	yes	no	no	no	no	yes	no	no	no	yes	no	no	no	no	no	no	no	yes
chr1	38227079	38227741	yes	no	no	no	no	no	no	no	no	no	no	no	no	no	no	no	no	no	no	no	no	no	no	no	no	no	no	no
chr1	38229838	38230888	yes	yes	no	yes	yes	yes	yes	no	yes	no	yes	no	no	yes	no	yes	yes	yes	no	yes	no	no	no	no	yes	no	no	yes
chr1	38259095	38260427	yes	no	no	no	no	no	no	no	no	no	no	no	no	no	no	no	no	no	no	no	no	no	no	no	no	no	no	no
chr1	38273374	38274402	no	no	no	no	no	no	no	no	no	no	no	no	no	no	no	no	no	no	no	no	no	no	no	no	no	no	no	no
chr1	38325150	38325999	no	no	no	no	no	no	no	no	no	no	no	no	no	no	no	no	no	no	no	no	no	no	no	no	no	no	no	no
chr1	38397236	38397721	no	no	no	no	no	no	no	no	no	no	no	no	no	no	no	no	no	no	no	no	no	no	no	no	no	no	no	no
chr1	38455232	38455769	no	no	no	no	no	no	no	no	no	no	no	no	no	no	no	no	no	no	no	no	no	no	no	no	no	no	no	no
chr1	38461584	38461988	no	no	no	no	no	yes	no	no	no	yes	no	no	no	no	no	no	no	no	no	no	no	no	no	no	no	no	no	no
chr1	38470617	38471396	no	no	no	no	no	no	no	no	no	no	no	no	no	no	no	no	no	no	no	no	no	no	no	no	no	no	no	no
chr1	38478082	38478727	no	no	no	no	no	no	no	no	no	no	no	no	no	no	no	no	no	no	no	no	no	no	no	no	no	no	no	no
chr1	38510102	38513642	yes	no	no	no	no	no	yes	yes	no	no	no	no	no	no	yes	no	no	no	no	no	yes	no	no	yes	yes	no	no	no
chr1	38941919	38942404	no	yes	yes	no	yes	yes	no	no	yes	no	yes	no	no	no	no	no	no	yes	no	yes	yes	no	no	no	no	no	no	no
chr1	39044059	39044561	yes	yes	yes	no	no	yes	yes	yes	yes	no	yes	yes	yes	no	no	no	no	yes	no	no	yes	no	no	no	yes	no	no	no
chr1	39174379	39174940	no	no	no	no	no	no	no	no	no	no	no	no	no	no	no	no	no	no	no	no	no	no	no	no	no	no	no	no
chr1	39269729	39270251	yes	no	yes	no	no	no	no	yes	no	no	no	no	no	no	no	no	no	no	no	no	yes	no	no	no	yes	no	no	no
chr1	39283609	39284576	yes	no	yes	no	no	no	no	no	no	no	no	no	no	no	no	no	no	no	no	no	no	no	no	no	yes	no	no	no
chr1	39324815	39325721	no	no	no	no	no	no	no	no	no	no	no	no	no	no	no	no	no	no	no	no	no	no	no	no	no	no	no	no
chr1	39338479	39339349	no	no	no	no	no	no	no	no	no	no	no	no	no	no	no	no	no	no	no	no	no	no	no	no	no	no	no	no
chr1	39456655	39457271	no	no	no	no	no	no	no	no	no	no	no	no	no	no	no	no	no	no	no	no	no	no	no	no	no	no	no	no
chr1	39547013	39547959	no	no	no	no	yes	no	yes	yes	yes	no	yes	no	no	no	no	no	no	no	no	yes	no	no	no	no	no	no	no	no
chr1	39570665	39571859	no	no	no	no	no	no	no	no	no	no	no	no	no	no	no	no	no	no	no	no	no	no	no	no	no	no	no	no
chr1	39874018	39875239	no	no	no	no	no	no	no	no	no	no	no	no	no	no	no	no	no	no	no	no	no	no	no	no	no	no	no	no
chr1	39956424	39958137	yes	no	no	no	no	no	no	no	no	yes	no	no	no	no	no	no	no	no	no	no	no	no	no	no	no	no	no	no
chr1	39980365	39981768	yes	no	no	no	no	no	no	no	no	no	no	no	no	no	no	no	no	no	no	no	no	no	no	no	no	no	no	no
chr1	40041317	40042667	no	no	no	no	no	no	no	no	no	no	no	no	no	no	no	no	no	no	no	no	no	no	no	no	no	no	no	no
chr1	40105010	40105707	yes	no	no	no	no	no	no	no	no	no	no	no	no	no	no	no	no	no	no	no	no	no	no	no	yes	no	no	no
chr1	40136988	40138087	yes	no	no	no	no	yes	no	no	yes	no	yes	no	no	no	no	no	no	no	no	yes	yes	no	no	no	no	no	no	no
chr1	40149431	40150013	yes	no	no	no	no	no	no	no	no	no	no	no	no	no	no	no	no	no	no	no	no	no	no	no	no	no	no	no
chr1	40156930	40158514	yes	no	no	no	no	no	no	no	no	no	no	no	no	no	no	no	no	no	no	no	no	no	no	no	yes	no	no	no
chr1	40204312	40204739	yes	no	no	no	no	no	no	no	no	no	no	no	no	no	no	no	no	no	no	no	no	no	no	no	no	no	no	no
chr1	40235767	40237190	yes	no	no	no	no	no	no	no	no	no	no	no	no	no	no	no	no	no	no	no	no	no	no	no	no	no	no	no
chr1	40253683	40255172	yes	no	yes	no	no	no	no	no	no	no	no	no	no	no	no	no	no	no	no	yes	no	no	no	no	yes	no	no	no
chr1	40348941	40349288	no	no	no	no	no	no	no	no	no	no	no	no	no	no	no	no	no	no	no	no	no	no	no	no	no	no	no	no
chr1	40366595	40368213	yes	no	no	no	no	no	no	no	no	no	no	no	no	no	no	no	no	no	no	no	no	no	no	no	no	no	no	no
chr1	40420487	40421366	yes	no	no	no	no	no	no	no	no	no	no	no	no	no	no	no	no	no	no	no	no	no	no	no	no	no	no	no
chr1	40505411	40506703	no	no	no	no	no	no	no	no	no	no	no	no	no	no	no	no	no	no	no	no	no	no	no	no	no	no	no	no
chr1	40562666	40563128	no	no	no	no	no	no	no	no	no	no	no	no	no	no	no	no	no	no	no	no	no	no	no	no	no	no	no	no
chr1	40598508	40599209	no	no	no	no	no	no	no	no	no	no	no	no	no	no	no	no	no	no	no	no	no	no	no	no	no	no	no	no
chr1	40626913	40627612	no	no	no	no	no	no	no	no	no	no	no	no	no	no	no	no	no	no	no	no	no	no	no	no	no	no	no	no
chr1	40723386	40723698	no	no	no	no	no	no	no	no	no	no	no	no	no	no	no	no	no	no	no	no	no	no	no	no	no	no	no	no
chr1	40723796	40724010	no	no	no	no	no	no	no	no	no	no	no	no	no	no	no	no	no	no	no	no	no	no	no	no	no	no	no	no
chr1	40769186	40769871	no	no	no	no	no	no	no	no	no	no	no	no	no	no	no	no	no	no	no	no	no	no	no	no	no	no	no	no
chr1	40781004	40781445	yes	no	no	no	no	no	no	no	no	no	no	no	no	no	no	no	no	no	no	yes	no	no	no	no	no	no	no	no
chr1	40781679	40781956	yes	no	no	no	no	no	no	no	no	no	no	no	no	no	no	no	no	no	no	yes	no	no	no	no	no	no	no	no
chr1	40782220	40783145	yes	no	no	no	no	no	no	no	no	no	no	no	no	no	no	no	no	no	no	no	no	no	yes	no	yes	no	no	no
chr1	40839215	40840022	no	no	no	no	no	no	no	no	no	no	no	no	no	no	no	no	no	no	no	no	no	no	no	no	no	no	no	no
chr1	40915605	40916072	no	no	no	no	no	no	no	no	no	no	no	no	no	no	no	no	no	no	no	no	no	no	no	no	no	no	no	no
chr1	40942784	40943387	no	no	no	no	no	no	no	no	no	yes	no	no	no	no	no	no	no	no	no	no	no	no	no	no	no	no	no	no
chr1	40974056	40974786	yes	no	no	no	no	no	no	no	no	yes	no	no	no	no	no	no	no	no	no	no	no	no	no	no	no	no	no	no
chr1	40997160	40997439	no	no	no	no	no	no	no	no	no	no	no	no	no	no	no	no	no	no	no	no	no	no	no	no	no	no	no	no
chr1	41119852	41120136	no	no	no	no	no	yes	no	no	no	no	no	no	no	no	no	no	no	no	no	no	no	no	no	no	no	no	no	no
chr1	41131111	41131378	no	no	no	no	no	no	no	no	no	no	no	no	no	no	no	no	no	no	no	no	no	no	no	no	no	no	no	no
chr1	41157162	41157975	no	no	no	no	no	no	no	no	no	no	no	no	no	no	no	no	no	no	no	no	no	no	no	no	no	no	no	no
chr1	41249090	41250161	yes	no	no	no	no	no	no	no	no	no	no	no	no	no	no	no	no	no	no	no	no	no	no	no	no	no	no	no
chr1	41267919	41268398	no	no	no	no	no	no	no	no	no	no	no	no	no	no	no	no	no	no	no	no	no	no	no	no	no	no	no	no
chr1	41283840	41284591	yes	no	no	no	no	no	no	no	no	no	no	no	no	no	no	no	yes	no	no	no	no	no	no	no	yes	no	yes	no
chr1	41284847	41285149	no	no	no	no	no	no	no	no	no	no	no	no	no	no	no	no	no	no	no	no	no	no	no	no	no	no	no	no
chr1	41303355	41304436	no	no	no	no	no	no	no	no	no	no	no	no	no	no	no	no	no	no	no	no	no	no	no	no	no	no	no	no
chr1	41326949	41328285	yes	no	no	no	no	no	no	no	no	no	no	no	no	no	no	no	no	no	no	no	no	no	no	no	no	no	no	no
chr1	41349740	41350293	yes	no	no	no	no	no	no	no	no	no	no	no	no	no	no	no	no	no	no	no	no	no	no	no	no	no	no	no
chr1	41444870	41446116	no	no	no	no	no	no	no	no	no	no	no	no	no	no	no	no	no	no	no	no	no	no	no	no	no	no	no	no
chr1	41483418	41483693	no	no	no	no	no	no	no	no	no	no	no	no	no	no	no	no	no	no	no	no	no	no	no	no	no	no	no	no
chr1	41706957	41708327	yes	no	no	no	no	no	no	no	no	no	no	no	no	no	no	no	no	no	no	no	no	no	no	no	no	no	no	no
chr1	41826680	41828290	yes	no	no	no	no	no	no	no	no	no	no	no	no	no	no	no	no	no	no	no	no	no	no	no	no	no	no	no
chr1	41831976	41832542	yes	no	no	no	no	no	no	no	no	no	no	no	no	no	no	no	no	no	no	no	no	no	no	no	no	no	no	no
chr1	41847264	41849204	yes	no	no	no	no	no	no	yes	no	no	no	no	no	no	no	no	no	no	no	no	no	no	yes	no	yes	no	no	no
chr1	41889270	41889626	no	no	no	no	no	no	no	no	no	no	no	no	no	no	no	no	no	no	no	no	no	no	no	no	no	no	no	no
chr1	41961850	41962316	yes	no	no	no	no	no	no	no	no	no	no	no	no	no	no	no	no	no	no	no	no	no	no	no	no	no	no	no
chr1	41981788	41982043	no	no	no	no	no	no	no	no	no	no	no	no	no	no	no	no	no	no	no	no	no	no	no	no	no	no	no	no
chr1	42127380	42128632	yes	no	no	no	no	no	no	no	no	no	no	no	no	no	no	no	no	no	no	no	no	no	no	no	no	no	no	no
chr1	42383640	42384003	yes	no	no	no	no	no	no	no	no	no	no	no	no	no	no	no	no	no	no	no	no	no	no	no	no	no	no	no
chr1	42500855	42501980	yes	no	no	no	no	no	no	no	no	no	no	no	no	no	no	no	no	no	no	no	no	no	no	no	no	no	no	no
chr1	42611485	42611691	no	no	no	no	no	no	no	no	no	no	no	no	no	no	no	no	no	no	no	no	no	no	no	no	no	no	no	no
chr1	42800265	42801370	no	no	no	no	no	no	no	no	no	no	no	no	no	no	no	no	no	no	no	no	no	no	no	no	no	no	no	no
chr1	42845978	42846988	yes	no	yes	no	no	no	no	no	no	no	no	no	no	no	no	no	no	no	no	no	no	no	no	no	no	no	no	no
chr1	42921716	42922575	no	no	no	no	no	no	no	no	no	no	no	no	no	no	no	no	no	no	no	no	no	no	no	no	no	no	no	no
chr1	42928797	42929500	no	no	no	no	no	no	no	no	no	no	no	no	no	no	no	no	no	no	no	no	no	no	no	no	no	no	no	no
chr1	43123977	43124422	no	no	no	no	no	no	no	no	no	no	no	no	no	no	no	no	no	no	no	no	no	no	no	no	no	no	no	no
chr1	43147500	43149016	no	no	no	no	no	no	no	no	no	no	no	no	no	no	no	no	no	no	no	no	no	no	no	no	no	no	no	no
chr1	43204115	43204323	no	no	no	no	no	no	no	no	no	no	no	no	no	no	no	no	no	no	no	no	no	no	no	no	no	no	no	no
chr1	43232214	43233359	no	no	no	no	no	no	no	no	no	no	no	no	no	no	no	no	no	no	no	no	no	no	no	no	no	no	no	no
chr1	43250762	43251082	no	yes	no	yes	yes	no	no	yes	yes	no	yes	no	no	no	no	yes	yes	no	no	yes	yes	no	no	no	yes	no	no	yes
chr1	43282574	43283090	no	no	no	no	no	no	no	no	no	no	no	no	no	no	no	no	no	no	no	no	no	no	no	no	no	no	no	no
chr1	43312258	43312513	no	no	no	no	no	no	no	no	no	no	no	no	no	no	no	no	no	no	no	no	no	no	no	no	no	no	no	no
chr1	43352785	43352994	no	no	no	no	no	no	no	no	no	no	no	no	no	no	no	no	no	no	no	no	no	no	no	no	no	no	no	no
chr1	43353241	43353442	no	no	no	no	no	no	no	no	no	no	no	no	no	no	no	no	no	no	no	no	no	no	no	no	no	no	no	no
chr1	43353947	43354170	no	no	no	no	no	no	no	no	no	no	no	no	no	no	no	no	no	no	no	no	no	no	no	no	no	no	no	no
chr1	43389835	43390551	no	no	no	no	no	no	no	no	no	no	no	no	no	no	no	no	no	no	no	no	no	no	no	no	no	no	no	no
chr1	43423467	43424768	no	no	no	no	no	no	no	no	no	no	no	no	no	no	no	no	no	no	no	no	no	no	no	no	no	no	no	no
chr1	43472867	43473334	no	no	no	no	no	no	no	no	no	no	no	no	no	no	no	no	no	no	no	no	no	no	no	no	no	no	no	no
chr1	43533890	43534334	no	no	no	no	no	no	no	no	no	no	no	no	no	no	no	no	no	no	no	yes	no	no	no	no	no	no	no	no
chr1	43613488	43613842	no	no	yes	no	no	no	no	no	no	no	yes	no	no	no	no	no	no	no	no	no	yes	no	no	no	yes	no	no	no
chr1	43637503	43638052	no	no	no	no	no	no	no	no	no	no	no	no	no	no	no	no	no	no	no	no	no	no	no	no	no	no	no	no
chr1	43738484	43738829	no	no	no	no	no	no	no	no	no	no	no	no	no	no	no	no	no	no	no	no	no	no	no	no	no	no	no	no
chr1	43770522	43770880	no	no	no	no	no	no	no	no	no	no	no	no	no	no	no	no	no	no	no	no	no	no	no	no	no	no	no	no
chr1	43814305	43815277	no	no	no	no	no	no	no	no	no	no	no	yes	no	no	no	no	no	no	no	no	no	no	no	no	no	no	no	no
chr1	43824134	43825059	no	no	no	no	no	no	no	no	no	no	no	no	no	no	no	no	no	no	no	no	no	no	no	no	no	no	no	no
chr1	43832814	43833073	no	no	no	no	no	no	no	no	no	no	no	no	no	no	no	no	no	no	no	no	no	no	no	no	no	no	no	no
chr1	43833828	43834137	no	no	no	no	no	no	no	no	no	no	no	no	no	no	no	no	no	no	no	no	no	no	no	no	no	no	no	no
chr1	43855375	43855921	no	no	no	no	no	no	no	no	no	no	no	no	no	no	no	no	no	no	no	no	no	no	no	no	no	no	no	no
chr1	43919083	43919814	no	no	no	no	no	no	no	no	no	no	no	no	no	no	no	no	no	no	no	no	no	no	no	no	no	no	no	no
chr1	43996724	43997592	no	no	no	no	no	no	no	no	no	no	no	no	no	no	no	no	no	no	no	no	no	no	no	no	no	no	no	no
chr1	44031286	44031853	no	no	no	no	no	yes	no	no	no	no	no	no	no	no	no	no	yes	yes	no	no	no	no	no	no	yes	no	no	yes
chr1	44056755	44057179	no	no	no	no	no	no	no	no	no	no	no	no	no	no	no	no	no	no	no	no	no	no	no	no	no	no	no	no
chr1	44063469	44063757	no	no	no	no	no	no	no	no	no	no	no	no	no	no	no	no	no	no	no	no	no	no	no	no	no	no	no	no
chr1	44070892	44071142	no	no	no	no	no	no	no	no	no	no	no	no	no	no	no	no	no	no	no	no	no	no	no	no	no	no	no	no
chr1	44115616	44116309	no	no	no	no	no	no	no	no	no	no	no	no	no	no	no	no	no	no	no	no	no	no	no	no	no	no	no	no
chr1	44172668	44173763	no	no	no	no	no	no	no	no	no	no	no	no	no	no	no	no	no	no	no	no	no	no	no	no	no	no	no	no
chr1	44399068	44399535	no	no	no	no	no	no	no	no	no	no	no	no	no	yes	no	no	no	no	no	no	no	no	yes	no	no	no	no	no
chr1	44401757	44402423	yes	no	no	no	no	no	no	no	no	no	no	no	no	yes	no	no	no	no	no	no	no	no	no	no	no	no	no	no
chr1	44412073	44412804	no	no	no	no	no	no	no	no	no	no	no	no	no	no	no	no	no	no	no	no	no	no	no	no	no	no	no	no
chr1	44435409	44436114	no	no	no	no	no	no	no	no	no	no	no	no	no	no	no	no	no	no	no	no	no	no	no	no	no	no	no	no
chr1	44440142	44441256	no	no	no	no	no	no	no	no	no	no	no	no	no	no	no	no	no	no	no	no	no	no	no	no	no	no	no	no
chr1	44444635	44445622	no	no	no	no	no	no	no	no	no	no	no	no	no	no	no	no	no	no	no	no	no	no	no	no	no	no	no	no
chr1	44457150	44457772	no	no	no	no	no	no	no	no	no	no	no	no	no	no	no	no	no	no	no	no	no	no	no	no	no	no	no	no
chr1	44495629	44497112	no	no	no	no	no	no	no	no	no	no	no	no	no	no	no	no	no	no	no	no	no	no	no	no	no	no	no	no
chr1	44568991	44569399	no	no	no	no	no	no	no	no	no	no	no	no	no	no	no	no	no	no	no	no	no	no	no	no	no	no	no	no
chr1	44679003	44679465	no	no	no	no	no	no	no	no	no	no	no	no	no	no	no	no	no	no	no	no	no	no	no	no	no	no	no	no
chr1	44820657	44821113	no	no	no	no	no	no	no	no	no	no	no	no	no	no	no	no	no	no	no	no	no	no	no	no	no	no	no	no
chr1	44871109	44874047	yes	yes	no	yes	yes	yes	yes	yes	yes	no	yes	no	no	no	no	no	no	no	no	no	yes	no	no	no	no	no	no	yes
chr1	44883136	44884272	yes	yes	no	yes	yes	yes	yes	yes	yes	no	no	no	no	no	no	no	yes	no	no	no	no	no	yes	no	yes	no	no	no
chr1	45082739	45083285	yes	no	no	no	no	no	no	no	no	no	no	yes	no	no	no	no	no	no	no	no	no	no	no	no	no	no	no	no
chr1	45097281	45098049	no	no	no	no	no	no	no	no	no	no	no	no	no	no	no	no	no	no	no	no	no	no	no	no	no	no	no	no
chr1	45120237	45120723	no	no	no	no	no	no	no	no	no	no	no	no	no	no	no	no	no	no	no	no	no	no	no	no	no	no	no	no
chr1	45139770	45140584	no	no	no	no	no	no	no	no	no	no	no	no	no	no	no	no	no	no	no	no	no	no	no	no	no	no	no	no
chr1	45189705	45190558	no	no	no	no	no	no	no	no	no	no	no	no	no	no	no	no	no	no	no	no	no	no	no	no	no	no	no	no
chr1	45205323	45205745	no	no	no	no	no	no	no	no	no	no	no	no	no	no	no	no	no	no	no	no	no	no	no	no	no	no	no	no
chr1	45241013	45241900	no	no	no	no	no	no	no	no	no	no	no	no	no	no	no	no	no	no	no	no	no	no	no	no	no	no	no	no
chr1	45249860	45250352	no	no	no	no	no	no	no	no	no	no	no	no	no	no	no	no	no	no	no	yes	no	no	no	no	no	no	no	no
chr1	45251962	45252292	no	no	no	yes	yes	no	no	no	no	no	no	no	no	no	no	no	no	no	no	yes	no	no	yes	no	no	no	no	no
chr1	45265534	45266783	no	no	no	no	no	no	no	no	no	no	no	no	no	no	no	no	no	no	no	no	no	no	no	no	no	no	no	no
chr1	45271679	45272318	no	no	no	no	no	no	no	no	no	no	no	no	no	no	no	no	no	no	no	no	no	no	no	no	no	no	no	no
chr1	45278765	45279644	no	no	no	no	no	no	no	no	no	yes	no	no	no	no	no	no	no	no	no	no	no	no	no	no	no	no	no	no
chr1	45308543	45309159	yes	no	no	no	no	no	yes	no	no	no	no	no	no	no	yes	no	no	no	no	yes	no	no	yes	no	no	no	no	no
chr1	45452037	45452444	no	no	no	no	no	no	no	no	no	no	no	no	no	no	no	no	no	no	no	no	no	no	no	no	no	no	no	no
chr1	45476225	45477022	no	no	no	no	no	no	no	no	no	no	no	no	no	no	no	no	no	no	no	no	no	no	no	no	no	no	no	no
chr1	45671702	45672388	yes	no	no	no	no	no	no	no	no	no	no	no	no	no	no	no	no	no	no	no	no	no	no	no	no	no	no	no
chr1	45769213	45769917	no	no	no	no	no	no	no	no	no	no	no	no	no	no	no	no	no	no	no	no	no	no	no	no	no	no	no	no
chr1	45792419	45793301	no	no	no	no	no	no	no	no	no	yes	no	no	no	no	no	no	no	no	no	yes	no	no	no	no	no	no	no	no
chr1	45805564	45805983	no	no	no	no	no	no	no	no	no	no	no	no	no	no	no	no	no	no	no	no	no	no	no	no	no	no	no	no
chr1	45956345	45956893	yes	no	no	no	no	no	no	no	no	no	no	no	no	no	no	no	no	no	no	no	no	no	no	no	no	no	no	no
chr1	45965586	45966049	no	no	no	no	no	no	no	no	no	no	no	no	no	no	no	no	no	no	no	no	no	no	no	no	no	no	no	no
chr1	45987163	45987803	no	no	no	no	no	no	no	no	no	no	no	no	no	no	no	no	no	no	no	no	no	no	no	no	no	no	no	no
chr1	46016403	46016694	no	no	no	no	no	no	no	no	no	no	no	no	no	no	no	no	no	no	no	no	no	no	no	no	no	no	no	no
chr1	46049590	46050582	no	no	no	no	no	no	no	no	no	no	no	no	no	no	no	no	no	no	no	no	no	no	no	no	no	no	no	no
chr1	46088194	46089142	no	no	no	no	no	no	no	no	no	no	no	no	no	no	no	no	no	no	no	no	no	no	no	no	no	no	no	no
chr1	46151751	46153080	no	no	no	no	no	no	no	no	no	no	no	no	no	no	no	no	no	no	no	no	no	no	no	no	no	no	no	no
chr1	46216233	46216514	no	no	no	no	no	no	no	no	no	no	no	no	no	no	no	no	no	no	no	no	no	no	no	no	no	no	no	no
chr1	46269099	46269820	no	no	no	no	no	no	no	no	no	no	no	no	no	no	no	no	no	no	no	no	no	no	no	no	no	no	no	no
chr1	46598126	46599129	no	no	no	no	no	no	no	no	no	no	no	no	no	no	no	no	no	no	no	no	no	no	no	no	no	no	no	no
chr1	46632689	46632932	yes	yes	no	yes	yes	no	yes	no	no	no	yes	no	no	no	yes	no	yes	no	no	yes	no	no	yes	no	no	no	no	no
chr1	46668821	46669258	no	no	no	no	no	no	yes	no	no	no	no	no	no	no	no	no	no	no	no	no	no	no	no	no	no	no	no	no
chr1	46705908	46706165	no	no	no	no	no	no	no	no	no	no	no	no	no	no	no	no	no	no	no	no	no	no	no	no	no	no	no	no
chr1	46767425	46769036	no	no	no	no	no	no	no	no	no	no	no	no	no	no	no	no	no	no	no	no	no	no	no	no	no	no	no	no
chr1	46806339	46806836	no	no	no	no	no	no	no	no	no	no	no	no	no	no	no	no	no	no	no	no	no	no	no	no	no	no	no	no
chr1	46859724	46860291	yes	no	no	no	no	no	no	no	no	no	no	no	no	no	no	no	no	no	no	no	no	no	no	no	no	no	no	no
chr1	46913786	46914343	yes	yes	yes	yes	no	yes	yes	yes	yes	no	yes	no	no	no	yes	yes	yes	no	no	no	yes	no	no	no	yes	no	no	yes
chr1	46932130	46932892	yes	no	no	no	no	yes	no	no	yes	no	yes	no	no	no	no	no	no	no	no	no	no	no	no	no	no	no	no	no
chr1	46940236	46940437	yes	no	no	no	no	no	no	no	no	no	no	no	no	no	no	no	no	no	no	no	no	no	no	no	no	no	no	no
chr1	46951168	46951792	yes	yes	yes	yes	yes	yes	yes	yes	yes	no	yes	no	no	no	yes	yes	yes	yes	no	yes	yes	no	yes	no	yes	no	no	no
chr1	46954793	46957121	yes	yes	yes	no	yes	yes	yes	yes	yes	no	no	no	no	no	no	yes	no	no	no	yes	no	no	yes	no	yes	no	no	yes
chr1	46998632	46999249	yes	no	no	no	no	no	no	no	no	no	no	no	no	no	no	no	no	no	no	no	no	no	no	no	no	no	no	no
chr1	47009575	47010132	yes	no	no	yes	no	yes	no	no	no	no	no	no	no	no	no	no	yes	no	no	no	no	no	no	no	no	no	no	yes
chr1	47069615	47070179	no	no	no	no	no	no	no	no	no	no	no	no	no	no	no	no	no	no	no	no	no	no	no	no	no	no	no	no
chr1	47078580	47078967	no	no	no	no	no	no	no	no	no	no	no	no	no	no	no	no	no	no	no	no	no	no	no	no	no	no	no	no
chr1	47082016	47082526	no	no	no	no	no	no	no	no	no	no	no	no	no	no	no	no	no	no	no	no	no	no	no	no	no	no	no	no
chr1	47133674	47134395	no	no	no	no	no	no	no	no	no	no	no	no	no	no	no	no	no	no	no	no	no	no	no	no	yes	no	no	no
chr1	47184402	47185083	no	no	no	no	no	no	no	no	no	no	no	no	no	no	no	no	no	no	no	no	no	no	no	no	no	no	no	no
chr1	47489226	47489633	yes	no	no	no	no	no	no	no	no	yes	no	no	no	yes	no	no	no	no	no	no	no	no	no	no	no	no	no	no
chr1	47690980	47691727	yes	no	no	no	no	yes	yes	yes	yes	no	no	no	no	no	no	yes	no	no	no	no	no	no	no	no	yes	no	no	no
chr1	47696504	47698197	yes	yes	no	yes	yes	no	yes	no	yes	no	no	no	no	no	yes	yes	yes	no	no	yes	no	no	yes	no	yes	no	no	no
chr1	47779707	47780211	no	no	no	no	no	no	no	no	no	no	no	no	no	no	no	no	no	no	no	no	no	no	no	no	no	no	no	no
chr1	47799411	47800426	no	no	no	no	no	no	no	no	no	no	no	no	no	no	no	no	no	no	no	no	no	no	no	no	no	no	no	no
chr1	47881896	47883065	yes	yes	yes	no	yes	no	yes	no	yes	yes	yes	no	no	yes	yes	yes	no	no	no	yes	no	no	no	no	yes	no	no	no
chr1	47899125	47899398	yes	no	no	no	no	no	no	no	no	yes	no	no	no	no	no	no	no	no	no	no	no	no	no	no	no	no	no	no
chr1	47899661	47900385	yes	no	no	no	no	no	no	no	no	no	no	no	no	no	no	no	no	no	no	no	no	no	no	no	no	yes	no	no
chr1	47902793	47905518	yes	no	no	no	no	no	no	no	no	yes	no	no	no	no	no	no	no	no	no	no	no	no	no	no	no	no	no	no
chr1	47909712	47911020	yes	yes	yes	yes	no	no	no	yes	yes	yes	yes	no	no	no	no	yes	yes	yes	no	no	yes	no	no	no	yes	no	no	no
chr1	47915639	47915952	yes	no	yes	no	no	no	no	no	yes	no	no	no	no	no	no	no	no	no	no	no	no	no	no	no	yes	no	no	no
chr1	47973709	47973952	yes	no	yes	no	no	no	no	no	no	no	no	no	no	no	no	no	no	no	no	no	no	no	no	no	yes	no	no	no
chr1	47998899	47999517	no	no	no	no	no	no	no	no	no	no	no	no	no	no	yes	yes	no	no	no	yes	no	no	no	no	no	no	no	no
chr1	48058793	48059230	yes	yes	no	yes	yes	yes	no	no	yes	no	yes	no	no	no	no	no	no	yes	no	yes	no	no	no	no	no	no	no	yes
chr1	48174494	48176519	yes	no	no	no	no	no	no	no	no	no	no	no	no	no	no	no	no	no	no	no	no	no	no	no	yes	no	no	no
chr1	48190756	48190992	yes	no	no	no	no	no	no	no	no	no	no	no	no	no	no	no	no	no	no	no	no	no	no	no	no	no	no	no
chr1	48449870	48450144	yes	no	yes	no	no	no	no	no	no	no	no	no	no	no	no	no	no	no	no	no	no	no	no	no	no	no	no	no
chr1	48459812	48460061	no	no	no	no	no	no	no	no	no	no	no	no	no	no	no	no	no	no	no	no	no	no	no	no	no	no	no	no
chr1	48462131	48462976	yes	no	yes	no	no	no	no	no	no	no	no	no	no	no	no	no	no	no	no	no	no	no	no	no	no	no	no	no
chr1	48937304	48937683	no	no	yes	no	no	no	no	no	no	no	no	no	no	no	yes	no	no	no	no	yes	no	no	no	no	yes	no	no	no
chr1	49242371	49242810	no	no	no	no	no	no	no	yes	no	no	no	no	no	no	no	no	no	no	no	no	yes	no	no	yes	no	no	no	no
chr1	49364554	49364870	no	no	no	no	no	no	no	no	no	no	no	no	no	no	no	no	no	no	no	no	no	no	no	no	no	no	no	no
chr1	50489417	50489846	yes	no	yes	no	no	yes	no	no	yes	no	yes	no	no	no	no	no	no	no	no	no	no	no	no	no	yes	no	no	no
chr1	50513644	50514320	yes	yes	no	yes	no	yes	yes	no	no	yes	yes	yes	no	yes	yes	yes	yes	yes	no	yes	no	no	no	no	no	no	no	yes
chr1	50798667	50799536	yes	no	yes	no	no	yes	no	no	no	yes	no	no	no	no	no	no	no	no	no	no	no	no	no	yes	yes	no	no	no
chr1	50880916	50881516	yes	yes	no	yes	no	yes	yes	no	yes	no	no	no	no	yes	yes	yes	yes	yes	no	no	no	no	yes	no	yes	no	no	yes
chr1	50881884	50882103	yes	yes	yes	yes	yes	yes	yes	yes	yes	yes	yes	no	no	no	no	yes	yes	yes	no	yes	yes	no	yes	no	yes	no	no	yes
chr1	50882433	50882660	yes	yes	yes	yes	no	yes	yes	yes	yes	yes	yes	no	no	no	no	no	yes	no	no	no	yes	no	no	no	yes	no	no	yes
chr1	50882997	50883426	yes	yes	no	yes	no	yes	yes	no	no	no	no	yes	no	yes	yes	no	yes	no	no	no	no	no	no	no	no	no	no	yes
chr1	50884228	50891471	yes	yes	yes	yes	yes	yes	yes	yes	yes	no	no	no	no	yes	yes	yes	yes	yes	no	no	yes	no	no	no	yes	no	no	yes
chr1	50892437	50893243	yes	yes	no	yes	yes	yes	yes	yes	yes	no	yes	no	no	no	no	yes	yes	yes	no	yes	no	no	no	no	yes	no	no	no
chr1	50893468	50893745	yes	yes	yes	yes	yes	yes	yes	yes	yes	no	yes	no	no	yes	yes	yes	yes	yes	no	yes	yes	no	yes	no	yes	no	no	yes
chr1	51425447	51426070	no	no	no	no	no	no	no	no	no	no	no	no	no	no	no	no	no	no	no	no	no	no	no	no	no	no	no	no
chr1	51433762	51435505	yes	no	no	no	no	no	no	no	no	no	no	no	no	no	no	no	no	no	no	no	no	no	no	no	no	no	no	no
chr1	51443311	51444036	yes	no	no	no	no	no	no	no	no	no	no	no	no	no	no	no	no	no	no	no	no	no	no	no	no	no	no	no
chr1	51701767	51702542	no	no	no	no	no	no	no	no	no	no	no	no	no	no	no	no	no	no	no	no	no	no	no	no	no	no	no	no
chr1	51796097	51796589	yes	no	no	no	no	no	no	no	no	no	no	no	no	no	no	no	no	no	no	no	no	no	no	no	no	no	no	no
chr1	51810327	51810687	yes	no	no	no	no	no	no	no	no	no	no	no	no	no	no	no	no	no	no	no	no	no	no	no	no	no	no	no
chr1	51984547	51985216	no	no	no	no	no	no	no	no	no	no	no	no	no	no	no	no	no	no	no	no	no	no	no	no	yes	no	no	no
chr1	52195028	52195821	no	no	no	no	no	no	no	no	no	no	no	no	no	no	no	no	no	no	no	no	no	no	no	no	no	no	no	no
chr1	52344178	52344939	no	no	no	no	no	no	no	no	no	no	no	no	no	no	no	no	no	no	no	no	no	no	no	no	no	no	no	no
chr1	52455970	52456453	no	no	no	no	no	no	no	no	no	no	no	no	no	no	no	no	no	no	no	no	no	no	no	no	no	no	no	no
chr1	52498452	52499505	no	no	no	no	no	no	no	no	no	no	no	no	no	no	no	no	no	no	no	no	no	no	no	no	no	no	no	no
chr1	52520746	52521124	no	no	no	no	no	no	no	no	no	no	no	no	no	no	no	no	no	no	no	no	no	no	no	no	no	no	no	no
chr1	52521780	52522296	no	no	no	no	no	no	no	no	no	no	no	no	no	no	no	no	no	no	no	no	no	no	no	no	no	no	no	no
chr1	52607400	52608504	no	no	no	no	no	no	no	no	no	no	no	no	no	no	no	no	no	no	no	no	no	no	no	no	no	no	no	no
chr1	52831511	52832181	no	no	no	no	no	no	no	no	no	no	no	no	no	no	no	no	no	no	no	no	no	no	no	no	no	no	no	no
chr1	52834139	52834528	no	no	no	no	no	no	no	no	no	no	no	no	no	no	no	no	no	no	no	no	no	no	no	no	no	no	no	no
chr1	52869867	52870305	no	no	no	no	no	no	no	no	no	no	no	no	no	no	no	no	no	no	no	no	no	no	no	no	no	no	no	no
chr1	53018258	53019599	no	no	no	no	no	no	no	no	no	no	no	no	no	no	no	no	no	no	no	no	no	no	no	no	no	no	no	no
chr1	53067880	53068608	yes	no	no	no	no	no	no	yes	yes	no	no	no	no	no	no	no	no	no	no	yes	no	no	no	yes	no	no	no	no
chr1	53098629	53099303	yes	yes	no	yes	yes	no	no	no	yes	yes	yes	no	no	no	no	yes	no	yes	no	yes	no	no	no	yes	no	no	no	no
chr1	53163688	53164180	no	no	no	no	no	no	no	no	no	no	no	no	no	no	no	no	no	no	no	no	no	no	no	no	no	no	no	no
chr1	53192023	53192428	no	no	no	no	no	no	no	no	no	no	no	no	no	no	no	no	no	no	no	no	no	no	no	no	no	no	no	no
chr1	53308294	53309262	yes	yes	yes	yes	no	no	yes	no	yes	yes	yes	no	no	yes	no	no	no	yes	no	yes	no	no	yes	no	yes	no	no	yes
chr1	53386617	53387523	yes	no	no	no	no	no	no	no	no	no	no	no	no	no	no	no	no	no	no	no	no	no	no	no	no	no	no	no
chr1	53392880	53393645	yes	no	no	no	no	no	no	no	no	no	no	no	no	no	no	no	no	no	no	no	no	no	no	no	no	no	no	no
chr1	53527572	53528974	yes	yes	yes	no	yes	yes	no	no	no	no	yes	no	no	no	no	yes	no	no	no	yes	yes	no	yes	no	no	no	no	no
chr1	53544104	53544683	no	no	no	no	no	no	no	no	no	no	no	no	no	no	no	no	no	no	no	no	no	no	no	no	no	no	no	no
chr1	53558388	53558642	no	no	no	no	no	no	no	no	no	no	no	no	no	no	no	no	no	no	no	no	no	no	no	no	no	no	no	no
chr1	53662309	53662815	no	no	no	no	no	no	no	no	no	no	no	no	no	no	no	no	no	no	no	no	no	no	no	no	no	no	no	no
chr1	53685945	53686391	no	no	no	no	no	no	no	no	no	no	no	no	no	no	no	no	no	no	no	no	no	no	no	no	no	no	no	no
chr1	53703959	53704642	no	no	no	no	no	no	no	no	no	no	no	no	no	no	no	no	no	no	no	no	no	no	no	no	no	no	no	no
chr1	53742297	53742845	no	no	no	no	no	no	no	no	no	no	no	no	no	no	no	no	no	no	no	no	no	no	no	no	no	no	no	no
chr1	53791687	53793496	no	no	no	no	no	no	no	no	no	no	no	no	no	no	no	no	no	no	no	no	no	no	no	no	no	no	no	no
chr1	53904140	53905247	no	no	no	no	no	no	no	no	no	no	no	no	no	no	no	no	no	no	no	no	no	no	no	no	no	no	no	no
chr1	53925191	53926228	no	no	no	no	no	no	no	no	no	no	no	no	no	no	no	no	no	no	no	no	no	no	no	no	no	no	no	no
chr1	54203402	54205310	yes	no	no	no	no	no	yes	yes	yes	no	yes	no	no	no	yes	no	no	no	no	no	yes	no	no	no	yes	no	no	no
chr1	54303758	54304262	no	no	no	no	no	no	no	no	no	no	no	no	no	no	no	no	no	no	no	no	no	no	no	no	no	no	no	no
chr1	54355354	54355656	no	no	no	no	no	no	no	no	no	no	no	no	no	no	no	no	no	no	no	no	no	no	no	no	no	no	no	no
chr1	54411057	54411943	no	no	no	no	no	no	no	no	no	no	no	no	no	no	no	no	no	no	no	no	no	no	no	no	no	no	no	no
chr1	54518601	54519299	no	no	no	no	no	no	no	no	no	no	no	no	no	no	no	no	no	no	no	no	no	no	no	no	no	no	no	no
chr1	54587364	54587578	yes	no	no	no	no	no	no	no	no	no	no	no	no	no	no	no	no	no	no	no	no	no	no	no	no	no	no	no
chr1	54665821	54666259	no	no	no	no	no	no	no	no	no	no	no	no	no	no	no	no	no	no	no	no	no	no	no	no	no	no	no	no
chr1	54723696	54724019	no	no	no	no	no	no	no	no	no	no	no	no	no	no	no	no	no	no	no	no	no	no	no	no	no	no	no	no
chr1	54821990	54822333	no	no	no	no	no	no	no	no	no	no	no	no	no	yes	no	no	no	no	no	no	no	no	no	no	no	no	no	no
chr1	54856401	54856608	no	no	no	no	no	no	no	no	no	no	no	no	no	no	no	no	no	no	no	no	no	no	no	no	no	no	no	no
chr1	54870853	54872476	no	no	no	no	no	no	no	no	no	no	no	no	no	no	no	no	no	no	no	no	no	no	no	no	no	no	no	no
chr1	54872673	54873000	no	no	no	no	no	no	no	no	no	no	no	no	no	no	no	no	no	no	no	no	no	no	no	no	no	no	no	no
chr1	54940346	54940753	yes	no	no	no	yes	yes	no	no	yes	no	no	no	no	no	no	no	no	no	no	no	no	no	no	no	no	no	no	no
chr1	54953893	54955287	no	no	no	no	no	no	no	no	no	no	no	no	no	no	no	no	no	no	no	no	no	no	no	no	no	no	no	no
chr1	54965023	54965391	yes	no	yes	no	no	no	no	no	no	no	no	no	no	no	no	no	no	no	no	no	no	no	no	no	no	no	no	no
chr1	55007704	55008448	no	no	no	no	no	no	no	no	no	no	no	no	no	no	no	no	no	no	no	no	no	no	no	no	no	no	no	no
chr1	55181345	55181853	no	no	no	no	no	no	no	no	no	no	no	no	no	no	no	no	no	no	no	no	no	no	no	no	no	no	no	no
chr1	55229992	55230369	no	no	no	no	no	no	no	no	no	no	no	no	no	no	no	no	no	no	no	no	no	no	no	no	no	no	no	no
chr1	55246742	55247519	yes	no	no	no	no	no	no	no	no	yes	no	no	no	no	no	no	no	no	no	no	no	no	no	no	no	no	no	no
chr1	55266277	55267058	yes	no	no	no	no	no	no	no	no	no	no	no	no	no	no	no	no	no	no	yes	no	no	no	no	yes	no	no	no
chr1	55271665	55271972	no	no	no	no	no	no	no	no	no	no	no	no	no	no	no	no	no	no	no	no	no	no	no	no	no	no	no	no
chr1	55352463	55353328	no	no	yes	no	no	no	no	no	no	no	no	no	no	no	no	no	no	no	no	no	no	no	no	no	no	no	no	no
chr1	55446087	55446846	yes	no	no	no	no	no	no	no	no	no	no	no	no	no	no	no	no	no	no	no	no	no	no	no	no	no	no	no
chr1	55462688	55463010	yes	no	yes	no	no	yes	no	yes	yes	no	yes	no	no	no	no	no	no	no	no	no	yes	no	no	no	yes	no	no	no
chr1	55505060	55506015	yes	no	yes	no	no	no	no	no	no	no	no	no	no	yes	no	no	no	no	no	no	no	no	yes	no	yes	no	no	no
chr1	55680465	55681708	no	no	no	no	no	no	no	no	no	no	no	no	no	no	no	no	no	no	no	no	no	no	no	no	no	no	no	no
chr1	56943401	56943669	no	no	no	no	no	no	no	no	no	no	no	no	no	no	no	no	no	no	no	no	no	no	no	no	no	no	no	no
chr1	57044102	57045117	no	no	no	no	no	no	no	no	no	no	no	no	no	no	no	no	no	no	no	no	no	no	no	no	no	no	no	no
chr1	57110663	57111337	yes	no	yes	no	no	no	no	no	no	no	no	no	no	no	no	no	no	no	no	no	no	no	no	no	no	no	no	no
chr1	57887963	57890637	yes	no	yes	no	no	yes	no	yes	no	no	yes	no	no	no	no	no	no	no	no	no	yes	no	no	no	yes	no	no	no
chr1	58715272	58716095	yes	yes	yes	yes	yes	yes	yes	no	yes	no	yes	no	no	no	no	yes	no	yes	no	yes	no	no	no	no	yes	no	no	no
chr1	59012326	59012577	no	no	no	no	no	no	no	no	no	no	no	no	no	no	no	no	no	no	no	no	no	no	no	no	no	no	no	no
chr1	59042013	59043295	yes	no	no	no	no	no	no	no	no	no	no	yes	no	no	no	no	no	no	no	no	no	yes	no	no	no	no	no	no
chr1	59247461	59250940	yes	no	no	no	no	no	no	no	no	no	no	no	no	no	no	no	no	no	no	no	no	no	no	no	no	no	no	no
chr1	59280240	59280490	yes	no	no	no	no	no	no	no	no	no	no	no	no	no	no	no	no	no	no	no	no	no	no	no	no	no	no	no
chr1	59280951	59281194	yes	no	no	no	no	no	no	no	no	no	no	no	no	no	no	no	no	no	no	no	no	no	no	no	no	no	no	no
chr1	59281889	59282235	yes	no	no	no	no	no	no	no	no	no	no	no	no	no	no	no	no	no	no	no	no	no	no	no	no	no	no	no
chr1	59369311	59369900	yes	no	no	no	no	no	no	no	no	no	no	no	no	no	no	no	no	no	no	no	no	no	no	no	no	no	no	no
chr1	59612407	59612723	yes	no	no	no	no	no	no	no	no	no	no	no	no	no	no	no	no	no	no	yes	no	no	no	no	no	no	no	no
chr1	59762102	59762794	no	no	no	no	no	no	no	no	no	no	no	no	no	no	no	no	no	no	no	no	no	no	no	no	no	no	no	no
chr1	60280624	60281048	no	no	yes	no	no	no	no	no	no	yes	no	no	no	yes	no	no	no	no	no	no	no	yes	no	no	yes	no	no	no
chr1	60392272	60392583	yes	no	yes	no	no	no	no	no	no	no	no	no	no	no	no	no	no	no	no	no	no	no	no	no	no	no	no	no
chr1	60539315	60539540	yes	no	no	no	no	no	yes	no	no	no	no	yes	no	no	no	no	no	yes	no	no	no	no	no	no	no	no	no	no
chr1	61508642	61509282	yes	no	no	no	no	no	no	no	no	no	no	no	no	no	no	no	no	no	no	no	no	no	no	no	yes	no	no	no
chr1	61515875	61516831	no	no	no	no	no	no	no	no	no	no	no	no	no	no	no	no	no	no	no	no	no	no	no	no	no	no	no	no
chr1	61519352	61519971	yes	no	no	no	no	no	no	no	no	no	no	no	no	no	no	no	yes	no	no	no	no	no	yes	no	no	no	no	no
chr1	61542537	61542877	yes	no	no	no	no	no	no	no	no	no	no	no	no	no	no	no	no	no	no	no	no	no	no	no	no	no	no	no
chr1	61548753	61549564	yes	no	no	no	no	no	no	no	no	no	no	no	no	no	no	no	no	no	no	no	no	no	no	no	no	no	no	no
chr1	62119874	62120093	no	no	no	no	no	no	no	no	no	no	no	no	no	no	no	no	no	no	no	no	no	no	no	no	no	no	no	no
chr1	62190647	62190942	no	no	no	no	no	no	no	no	no	no	no	no	no	no	no	no	no	no	no	no	no	no	no	no	no	no	no	no
chr1	62207827	62208818	no	no	yes	no	no	no	no	no	no	no	no	no	no	no	no	no	no	no	no	no	no	no	no	no	yes	no	no	no
chr1	62660555	62660946	no	yes	yes	yes	yes	yes	yes	no	yes	yes	yes	yes	no	yes	yes	yes	yes	yes	no	yes	no	yes	yes	no	yes	no	no	yes
chr1	62784136	62785133	yes	no	yes	no	no	yes	no	no	yes	no	yes	no	no	no	no	yes	no	no	no	yes	no	no	no	no	yes	no	no	no
chr1	62901651	62903667	no	no	no	no	no	no	no	no	no	no	no	no	no	no	no	no	no	no	no	no	no	no	no	no	no	no	no	no
chr1	63153380	63154349	no	no	no	no	no	no	no	no	no	no	no	no	no	no	no	no	no	no	no	no	no	no	no	no	no	no	no	no
chr1	63782394	63790471	yes	yes	no	yes	yes	yes	no	no	no	yes	yes	no	no	yes	no	no	yes	yes	no	yes	no	no	yes	no	yes	no	no	yes
chr1	63795363	63796140	yes	yes	yes	yes	no	yes	yes	yes	no	yes	no	no	no	no	no	yes	yes	yes	no	no	yes	no	no	no	yes	no	no	yes
chr1	63833109	63833821	no	no	no	no	no	no	no	no	no	no	no	no	no	no	no	no	no	no	no	no	no	no	no	no	no	no	no	no
chr1	64058937	64059913	no	no	no	no	no	no	no	no	no	no	no	no	no	no	no	no	no	no	no	no	no	no	no	no	no	no	no	no
chr1	64239465	64240779	no	no	yes	no	no	no	no	no	no	no	no	no	no	no	no	no	no	no	no	no	no	no	no	no	no	no	no	no
chr1	64935554	64936614	yes	no	no	no	no	no	no	no	no	no	no	no	no	no	no	no	no	no	no	no	no	no	no	no	no	no	no	no
chr1	64971358	64971604	no	no	no	no	no	no	no	no	no	no	no	no	no	no	no	no	no	no	no	no	no	no	no	no	no	no	no	no
chr1	65210282	65211238	no	no	no	no	no	no	no	no	no	no	no	no	no	no	no	no	no	no	no	no	no	no	no	no	no	no	no	no
chr1	65431455	65432614	no	no	no	no	no	no	no	no	no	no	no	no	no	no	no	no	no	no	no	no	no	no	no	no	no	no	no	no
chr1	65468272	65468828	yes	no	no	no	no	no	no	no	no	yes	no	no	no	no	no	no	no	no	no	yes	no	no	no	no	no	no	no	no
chr1	65532161	65533212	no	no	no	no	no	no	no	no	no	no	no	no	no	no	no	no	no	no	no	no	no	no	no	no	no	no	no	no
chr1	65533592	65533965	no	no	no	no	no	no	no	no	no	no	no	no	no	no	no	no	no	no	no	no	no	no	no	no	no	no	no	no
chr1	65613041	65614898	yes	no	no	no	no	no	no	no	no	no	no	no	no	no	no	no	no	no	no	no	no	no	no	no	no	no	no	no
chr1	65720047	65720592	yes	no	no	no	no	no	no	no	no	no	no	no	no	no	no	no	no	no	no	no	no	no	no	no	no	no	no	no
chr1	65731411	65731849	no	no	yes	yes	yes	yes	no	no	yes	no	yes	no	no	no	no	no	no	no	no	no	no	no	no	no	yes	no	no	no
chr1	65775018	65775746	no	no	yes	no	no	no	no	no	no	no	no	no	no	no	no	no	no	no	no	no	no	no	no	no	yes	no	no	no
chr1	65885856	65886704	no	no	no	no	no	no	no	no	no	no	no	no	no	no	no	no	no	no	no	no	no	no	no	no	no	no	no	no
chr1	65991001	65991811	yes	yes	no	yes	yes	yes	yes	no	yes	yes	yes	no	no	no	no	yes	yes	yes	no	yes	no	no	no	no	yes	no	no	no
chr1	66258440	66258918	yes	yes	yes	yes	no	yes	yes	yes	yes	no	yes	no	no	no	no	yes	no	yes	no	no	yes	no	no	no	yes	no	no	no
chr1	66998728	66999060	yes	yes	no	no	yes	yes	no	yes	yes	no	yes	no	no	no	no	yes	no	no	no	yes	yes	no	yes	no	no	no	no	yes
chr1	67218079	67218293	yes	yes	no	yes	yes	yes	yes	no	yes	no	yes	no	no	no	no	yes	yes	yes	no	yes	no	no	yes	no	yes	no	no	yes
chr1	67390468	67391109	no	no	no	no	no	no	no	no	no	no	no	no	no	no	no	no	no	no	no	no	no	no	no	no	no	no	no	no
chr1	67395683	67396483	no	no	no	no	no	no	no	no	no	no	no	no	no	no	no	no	no	no	no	no	no	no	no	no	no	no	no	no
chr1	67519224	67520139	no	no	no	no	no	no	no	no	no	no	no	no	no	no	no	no	no	no	no	no	no	no	no	no	no	no	no	no
chr1	67600390	67600715	no	yes	no	yes	yes	yes	yes	no	no	no	yes	no	no	no	yes	yes	yes	yes	no	yes	no	yes	yes	no	yes	no	no	yes
chr1	67773329	67773767	yes	no	no	no	no	no	yes	yes	no	no	no	no	no	no	no	no	no	no	no	no	yes	no	no	no	no	no	no	no
chr1	67895135	67896826	no	no	no	no	no	no	no	no	no	no	no	no	no	no	no	no	no	no	no	no	no	no	no	no	no	no	no	no
chr1	68150913	68152270	no	no	no	no	no	no	no	no	no	no	no	no	no	no	no	no	no	no	no	no	no	no	no	no	no	no	no	no
chr1	68298371	68299315	yes	no	no	no	no	no	no	no	no	no	no	no	no	no	no	no	no	no	no	no	no	no	no	no	no	no	no	no
chr1	68512643	68513005	yes	no	no	no	no	no	no	no	no	no	no	no	no	no	no	no	no	no	no	no	no	no	no	no	no	no	no	no
chr1	68516236	68516473	yes	no	no	no	no	no	no	no	no	no	no	no	no	no	no	no	no	no	no	no	no	no	no	no	no	no	no	no
chr1	68517254	68517474	yes	no	no	no	no	no	no	no	no	no	no	no	no	no	no	no	no	no	no	no	no	no	no	no	no	no	no	no
chr1	68628999	68629202	no	no	no	no	no	no	no	no	no	no	no	no	no	no	no	no	no	no	no	no	no	no	no	no	no	no	no	no
chr1	68696639	68697628	yes	no	yes	no	no	no	no	no	no	no	no	no	no	no	no	no	no	no	no	no	no	no	no	no	yes	no	no	no
chr1	68962283	68963006	no	no	no	no	no	no	no	no	no	no	no	no	no	no	no	no	no	no	no	no	no	no	no	no	no	no	no	no
chr1	70032967	70034495	yes	no	yes	no	no	no	no	yes	no	no	no	no	no	no	no	no	no	no	no	no	yes	no	no	no	yes	no	no	no
chr1	70385043	70385270	no	no	no	no	no	no	no	no	no	no	no	no	no	no	no	no	no	no	no	no	no	no	no	no	no	no	no	no
chr1	70671183	70671442	no	no	no	no	no	no	no	no	no	no	no	no	no	no	no	no	no	no	no	no	no	no	no	no	no	no	no	no
chr1	70687300	70687560	no	no	no	no	no	no	no	no	no	no	no	no	no	no	no	no	no	no	no	no	no	no	no	no	no	no	no	no
chr1	70819733	70820719	no	no	no	no	no	no	no	no	no	no	no	no	no	no	no	no	no	no	no	no	no	no	no	no	no	no	no	no
chr1	70876622	70877091	no	no	no	no	no	no	no	no	no	no	no	no	no	no	no	no	no	no	no	no	no	no	no	no	no	no	no	no
chr1	71512224	71513804	yes	no	yes	no	no	yes	yes	yes	yes	no	no	no	no	no	no	no	no	no	no	no	no	no	no	no	yes	no	no	no
chr1	71546486	71546783	no	no	no	no	no	no	no	no	no	no	no	no	no	no	no	no	no	no	no	no	no	no	no	no	no	no	no	no
chr1	72748471	72749736	no	no	no	no	no	yes	no	no	no	no	no	no	no	no	no	no	no	no	no	no	no	no	no	no	no	no	no	no
chr1	74663826	74664035	no	no	no	no	no	no	no	no	no	no	no	no	no	no	no	no	no	no	no	no	no	no	no	no	no	no	no	no
chr1	75590817	75591354	yes	no	no	no	no	no	no	no	no	no	no	no	no	no	no	no	no	no	no	no	no	no	no	no	no	no	no	no
chr1	75595813	75596162	yes	yes	no	yes	yes	yes	yes	no	yes	yes	no	yes	no	yes	no	yes	yes	yes	no	yes	no	no	yes	no	no	no	no	yes
chr1	75596723	75596947	yes	yes	yes	yes	yes	yes	yes	no	yes	no	yes	no	no	no	no	yes	yes	yes	no	no	yes	no	no	no	yes	no	no	yes
chr1	75600674	75601415	yes	yes	yes	yes	yes	yes	yes	yes	yes	no	no	no	no	no	no	no	no	yes	no	yes	yes	no	yes	yes	yes	no	no	no
chr1	75601998	75602878	yes	yes	yes	no	yes	yes	yes	no	no	yes	no	no	no	yes	yes	yes	yes	yes	no	yes	no	yes	yes	no	yes	no	no	yes
chr1	76080454	76080808	yes	no	yes	no	no	yes	no	yes	no	no	no	no	no	no	no	no	no	no	no	no	yes	no	no	no	no	no	no	no
chr1	76081378	76082365	yes	no	yes	no	no	yes	no	yes	no	no	no	no	no	no	no	no	no	no	no	no	yes	no	no	no	no	no	no	no
chr1	76189916	76190730	no	no	no	no	no	no	no	no	no	no	no	no	no	no	no	no	no	no	no	no	no	no	no	no	no	no	no	no
chr1	76262536	76262903	no	no	no	no	no	no	no	no	no	no	no	no	no	no	no	no	no	no	no	no	no	no	no	no	no	no	no	no
chr1	76540147	76540653	yes	no	no	no	yes	yes	no	no	no	no	no	no	no	no	no	no	no	no	no	yes	no	no	no	no	no	no	no	no
chr1	77333111	77334534	yes	yes	yes	yes	no	yes	yes	yes	yes	no	yes	no	no	no	no	no	no	yes	no	no	yes	no	no	no	yes	no	no	no
chr1	77684996	77685252	no	no	no	no	no	no	no	no	no	no	no	no	no	no	no	no	no	no	no	no	no	no	no	no	no	no	no	no
chr1	77747314	77748224	yes	no	no	no	no	yes	no	yes	no	no	yes	no	no	no	no	no	no	no	no	no	yes	no	no	no	yes	no	no	no
chr1	78148217	78149418	no	no	no	no	no	no	no	no	no	no	no	no	no	no	no	no	no	no	no	no	no	no	no	no	no	no	no	no
chr1	78224843	78225650	no	no	no	no	no	no	no	no	no	no	no	no	no	no	no	no	no	no	no	no	no	no	no	no	no	no	no	no
chr1	78277366	78277607	no	no	no	no	no	no	no	no	no	no	no	no	no	no	no	no	no	no	no	no	no	no	no	no	no	no	no	no
chr1	78354381	78354673	no	no	no	no	yes	no	no	no	no	no	no	no	no	no	no	no	no	no	no	no	no	no	no	no	no	no	no	no
chr1	78444303	78444605	no	no	no	no	no	no	no	no	no	no	no	no	no	no	no	no	no	no	no	no	no	no	no	no	no	no	no	no
chr1	78444763	78445281	no	no	no	no	no	no	no	no	no	no	no	no	no	no	no	no	no	no	no	no	no	no	no	no	no	no	no	no
chr1	78511577	78512161	yes	no	no	no	yes	no	no	no	no	no	yes	no	no	no	no	yes	yes	no	no	yes	no	no	yes	no	yes	no	no	no
chr1	78956624	78957516	yes	no	yes	yes	no	yes	no	no	yes	no	yes	no	no	no	no	no	no	yes	no	no	no	no	no	no	yes	no	no	no
chr1	79472281	79472537	yes	yes	no	no	no	yes	yes	no	no	yes	no	yes	no	yes	yes	no	no	yes	no	no	no	no	no	no	no	yes	no	no
chr1	82265998	82269048	no	no	yes	no	no	no	no	yes	no	no	no	no	no	no	no	no	no	no	no	no	no	no	no	no	no	no	no	no
chr1	84326267	84326838	no	no	yes	no	no	no	no	no	no	no	no	no	no	no	no	no	no	no	no	no	no	no	no	no	yes	no	no	no
chr1	84464223	84465232	yes	no	yes	no	no	no	no	no	no	no	no	no	no	no	no	no	no	no	no	no	no	no	no	no	no	no	no	no
chr1	84543146	84544261	no	no	no	no	no	no	no	no	no	no	no	no	no	no	no	no	no	no	no	no	no	no	no	no	no	no	no	no
chr1	84764108	84764906	no	no	no	no	no	no	no	no	no	no	no	no	no	no	no	no	no	no	no	no	no	no	no	no	no	no	no	no
chr1	84944932	84945350	no	no	no	no	no	no	no	no	no	no	no	no	no	no	no	no	no	no	no	no	no	no	no	no	no	no	no	no
chr1	84971344	84972491	no	no	no	no	no	no	no	no	no	no	no	no	no	no	no	no	no	no	no	no	no	no	no	no	no	no	no	no
chr1	85039825	85040344	no	no	no	no	no	no	no	no	no	no	no	no	no	no	no	no	no	no	no	no	no	no	no	no	no	no	no	no
chr1	85086321	85086766	no	no	no	no	no	no	no	no	no	no	no	no	no	no	no	no	no	no	no	no	no	no	no	no	no	no	no	no
chr1	85155605	85156574	no	no	no	no	no	no	no	no	no	no	no	no	no	no	no	no	no	no	no	no	no	no	no	no	no	no	no	no
chr1	85220018	85220338	no	no	no	no	no	no	no	no	no	no	no	no	no	no	no	no	no	no	no	no	no	no	no	no	no	no	no	no
chr1	85358359	85359187	yes	no	yes	no	no	no	yes	yes	no	yes	no	no	no	no	yes	no	no	no	no	no	no	no	no	no	yes	no	no	no
chr1	85462585	85463435	yes	no	no	no	no	no	no	no	no	no	no	no	no	no	no	no	no	no	no	no	no	no	no	no	no	no	no	no
chr1	85463884	85464167	yes	yes	yes	no	yes	yes	yes	no	yes	yes	no	no	no	no	no	no	no	no	no	yes	no	no	no	no	yes	no	no	no
chr1	85513509	85514555	yes	no	yes	no	no	no	no	no	no	no	no	no	no	no	no	no	no	no	no	no	no	no	no	no	yes	no	no	no
chr1	85665818	85667650	no	no	no	no	no	no	no	no	no	no	no	no	no	no	no	no	no	no	no	no	no	no	no	no	no	no	no	no
chr1	85724701	85725524	no	no	no	no	no	no	no	no	no	no	no	no	no	no	no	no	no	no	no	no	no	no	no	no	no	no	no	no
chr1	85741865	85742535	no	no	no	no	no	no	no	no	no	no	no	no	no	no	no	no	no	no	no	no	no	no	no	no	no	no	no	no
chr1	85929940	85931168	yes	no	yes	no	no	no	no	no	no	no	no	no	no	no	no	no	no	no	no	no	no	no	no	no	yes	no	no	no
chr1	86042229	86042935	yes	no	yes	no	no	no	no	no	no	no	no	no	no	no	no	no	no	no	no	no	no	no	no	no	no	no	no	no
chr1	86046362	86047240	no	no	yes	no	no	no	no	no	no	no	no	no	no	no	no	no	no	no	no	no	no	no	no	no	no	no	no	no
chr1	86081700	86082068	no	no	no	no	no	no	no	no	no	no	no	no	no	no	no	no	no	no	no	no	no	no	no	no	no	no	no	no
chr1	86174041	86174253	no	no	no	no	no	no	no	no	no	no	no	no	no	no	no	no	no	no	no	no	no	no	no	no	no	no	no	no
chr1	86621278	86622871	yes	no	no	no	no	no	yes	yes	yes	yes	no	no	no	no	no	no	no	no	no	no	yes	no	yes	no	no	no	no	no
chr1	86861566	86862083	no	no	no	no	no	no	no	no	no	no	no	no	no	no	no	no	no	no	no	no	no	no	no	no	no	no	no	no
chr1	87018668	87019254	no	no	no	no	no	no	no	no	no	no	no	no	no	no	no	no	no	no	no	no	no	no	no	no	no	no	no	no
chr1	87169875	87171015	no	no	no	no	no	no	no	no	no	no	no	no	no	no	no	no	no	no	no	no	no	no	no	no	no	no	no	no
chr1	87380162	87381214	no	no	no	no	no	no	no	no	no	no	no	no	no	no	no	no	no	no	no	no	no	no	no	no	no	no	no	no
chr1	87597543	87598515	yes	no	no	no	no	no	no	no	no	no	no	no	no	no	no	no	no	no	no	no	no	no	no	no	no	no	no	no
chr1	87617153	87617417	yes	no	no	no	no	no	no	no	no	no	no	no	no	no	no	no	yes	no	no	no	no	no	no	no	yes	no	no	no
chr1	87617692	87617986	yes	no	no	no	no	no	no	no	no	no	no	no	no	no	no	no	no	no	no	no	no	no	no	yes	no	no	no	yes
chr1	87793802	87795142	no	no	no	no	no	no	no	no	no	no	no	no	no	no	no	no	no	no	no	no	no	no	no	no	no	no	no	no
chr1	87797368	87797884	no	no	no	no	no	no	no	no	no	no	no	no	no	no	no	no	no	no	no	no	no	no	no	no	no	no	no	no
chr1	87800835	87801252	no	no	no	no	no	no	no	no	no	no	no	no	no	no	no	no	no	no	no	no	no	no	no	no	no	no	no	no
chr1	88928283	88928760	yes	no	no	no	no	yes	no	no	no	no	no	no	no	no	no	no	no	no	no	yes	no	no	no	no	no	no	no	no
chr1	89149594	89150658	no	no	no	no	no	no	no	no	no	no	no	no	no	no	no	no	no	no	no	no	no	no	no	no	no	no	no	no
chr1	89356963	89357391	no	no	no	no	no	no	no	no	no	no	no	no	no	no	no	no	no	no	no	no	no	no	no	no	no	no	no	no
chr1	89458034	89458604	no	no	no	no	no	no	no	no	no	no	no	no	no	no	no	no	no	no	no	no	no	no	no	no	no	no	no	no
chr1	89989810	89990986	no	no	no	no	no	no	no	no	no	no	no	no	no	no	no	no	no	no	no	no	no	no	no	no	no	no	no	no
chr1	90098230	90099292	yes	no	no	no	no	no	no	no	no	no	no	no	no	no	no	no	no	no	no	no	no	no	no	no	no	no	no	no
chr1	90228744	90229173	yes	no	no	no	no	no	no	no	no	no	no	no	no	no	no	no	no	no	no	no	no	no	no	no	no	no	no	no
chr1	90286189	90287222	no	no	no	no	no	no	no	no	no	no	no	no	no	no	no	no	no	no	no	no	no	no	no	no	no	no	no	no
chr1	90308839	90309606	no	no	no	no	no	no	no	no	no	no	no	no	no	no	no	no	no	no	no	no	no	no	no	no	no	no	no	yes
chr1	90460399	90461237	no	no	no	no	no	no	no	no	no	no	no	no	no	no	no	no	no	no	no	no	no	no	no	no	no	no	no	no
chr1	91172102	91172771	yes	no	yes	no	no	yes	no	yes	yes	no	yes	no	no	no	no	no	no	no	no	no	yes	no	no	no	yes	no	no	no
chr1	91176404	91176701	yes	yes	no	no	no	yes	yes	yes	yes	no	no	no	no	no	no	yes	no	no	no	no	yes	no	yes	no	yes	no	no	yes
chr1	91182097	91182364	yes	yes	no	yes	yes	yes	no	no	no	yes	yes	yes	no	yes	no	yes	yes	yes	no	yes	no	no	yes	no	no	no	no	yes
chr1	91182509	91182857	yes	yes	no	no	no	yes	yes	no	no	yes	no	yes	no	yes	yes	no	yes	yes	no	yes	no	no	yes	no	no	no	no	no
chr1	91183240	91184540	yes	yes	yes	yes	yes	yes	yes	yes	yes	yes	yes	no	no	no	yes	yes	yes	yes	no	yes	yes	no	no	no	yes	no	no	yes
chr1	91185156	91185577	yes	no	no	no	no	yes	no	no	no	no	no	yes	no	no	no	no	no	no	no	yes	no	no	no	no	no	no	no	no
chr1	91189139	91189400	yes	no	no	yes	no	yes	no	yes	no	no	no	no	no	no	no	no	yes	no	no	no	yes	no	no	no	yes	no	no	no
chr1	91190489	91192804	yes	yes	no	yes	no	yes	yes	yes	yes	yes	yes	no	no	yes	yes	yes	yes	yes	no	yes	yes	yes	no	no	yes	no	no	yes
chr1	91300979	91301891	yes	no	no	no	no	no	no	no	no	yes	no	yes	no	yes	no	no	yes	no	no	no	no	no	no	no	no	no	no	no
chr1	91316249	91317390	yes	no	no	no	no	no	no	no	no	no	no	no	no	no	no	no	no	no	no	no	no	no	no	no	yes	no	no	no
chr1	91359122	91359563	no	no	no	no	no	no	no	no	no	no	no	no	no	no	no	no	no	no	no	no	no	no	no	no	no	no	no	no
chr1	91487158	91487807	no	no	no	no	no	no	no	no	no	no	no	no	no	no	no	no	no	no	no	no	no	no	no	no	no	no	no	no
chr1	91869876	91870390	no	no	no	no	no	no	no	no	no	no	no	no	no	no	no	no	no	no	no	no	no	no	no	no	no	no	no	no
chr1	91966263	91966999	no	no	no	no	no	no	no	no	no	no	no	no	no	no	no	no	no	no	no	no	no	no	no	no	no	no	no	no
chr1	92001023	92001444	no	no	no	no	no	no	no	no	no	no	no	no	no	no	no	no	no	no	no	no	no	no	no	no	no	no	no	no
chr1	92011829	92012062	no	no	no	no	no	no	no	no	no	no	no	no	no	no	no	no	no	no	no	no	no	no	no	no	no	no	no	no
chr1	92012336	92012656	no	no	no	no	no	no	no	no	no	no	no	no	no	no	no	no	no	no	no	no	no	no	no	no	no	no	no	no
chr1	92350913	92352085	yes	no	no	no	no	no	no	no	no	no	no	no	no	no	no	no	no	no	no	no	no	no	no	no	no	no	no	no
chr1	92414718	92414986	no	no	no	no	no	no	no	no	no	no	no	no	no	no	no	no	no	no	no	no	no	no	no	no	no	no	no	no
chr1	92495367	92495964	yes	no	no	no	no	no	no	no	no	no	no	no	no	no	yes	no	no	no	no	no	no	no	no	no	no	no	no	no
chr1	92545819	92546480	no	no	no	no	no	no	no	no	no	no	no	no	no	no	no	no	no	no	no	no	no	no	no	no	no	no	no	no
chr1	92683438	92683682	no	no	no	no	no	no	no	no	no	no	no	no	no	no	no	no	no	no	no	no	no	no	no	no	no	no	no	no
chr1	92764173	92764926	no	no	no	no	no	no	no	no	no	no	no	no	no	no	no	no	no	no	no	no	no	no	no	no	no	no	no	no
chr1	92945907	92952609	yes	no	no	no	yes	no	yes	no	no	no	no	no	no	no	no	no	no	no	no	no	no	no	no	yes	no	no	no	no
chr1	93249938	93251096	no	no	no	no	no	no	no	no	no	no	no	no	no	no	no	no	no	no	no	no	no	no	no	no	no	no	no	no
chr1	93297498	93298122	no	no	no	no	no	no	no	no	no	no	no	no	no	no	no	no	no	no	no	no	no	no	no	no	no	no	no	no
chr1	93426512	93427754	yes	no	no	no	no	no	no	no	no	no	no	no	no	no	no	no	no	no	no	no	no	no	no	no	no	no	no	no
chr1	93544558	93545032	no	no	no	no	no	no	no	no	no	no	no	no	no	no	no	no	no	no	no	no	no	no	no	no	no	no	no	no
chr1	93645432	93646471	no	no	no	no	no	no	no	no	no	no	no	no	no	no	no	no	no	no	no	no	no	no	no	no	no	no	no	no
chr1	93811218	93811940	no	no	no	no	no	no	no	no	no	no	no	no	no	no	no	no	no	no	no	no	no	no	no	no	no	no	no	no
chr1	93913636	93914524	no	no	no	no	no	no	no	no	no	no	no	no	no	no	no	no	no	no	no	no	no	no	no	no	no	no	no	no
chr1	94146321	94147504	no	no	no	no	no	no	no	no	no	no	no	no	no	no	no	no	no	no	no	yes	no	no	no	no	yes	no	no	no
chr1	94311844	94313086	no	no	no	no	no	no	no	no	no	no	no	no	no	no	no	no	no	no	no	no	no	no	no	no	no	no	no	no
chr1	94313317	94313628	no	no	no	no	no	no	no	no	no	no	no	no	no	no	no	no	no	no	no	no	no	no	no	no	no	no	no	no
chr1	94344507	94344822	no	no	no	no	no	no	no	no	no	no	no	no	no	no	no	no	no	no	no	no	no	no	no	no	no	no	no	no
chr1	94374369	94375467	yes	no	no	no	no	no	no	no	no	no	no	no	no	no	no	no	no	no	no	no	no	no	no	no	no	no	no	no
chr1	94702690	94703344	yes	no	no	no	no	no	no	no	no	no	no	no	no	no	no	no	no	no	no	no	no	no	no	no	no	no	no	no
chr1	94712906	94713517	yes	no	no	no	no	no	no	no	no	no	no	no	no	no	no	no	no	no	no	no	no	no	no	no	no	no	no	no
chr1	94883525	94884402	no	no	no	no	no	no	no	no	no	no	no	no	no	no	no	no	no	no	no	no	no	no	no	no	no	no	no	no
chr1	95006837	95008051	yes	no	no	no	no	no	no	no	no	no	no	no	no	no	no	no	no	no	no	no	no	no	no	no	no	no	no	no
chr1	95285602	95286319	yes	no	no	no	no	no	no	no	no	no	no	no	no	no	no	no	no	no	no	no	no	no	no	no	yes	no	no	no
chr1	95391837	95393116	no	no	no	no	no	no	no	no	no	no	no	no	no	no	no	no	no	no	no	no	no	no	no	no	yes	no	no	no
chr1	95538251	95538551	no	no	no	no	no	no	no	no	no	no	no	no	no	no	no	no	no	no	no	no	no	no	no	no	no	no	no	no
chr1	95582750	95583572	no	no	no	no	no	no	no	no	no	no	no	no	no	no	no	no	no	no	no	no	no	no	no	no	no	no	no	no
chr1	95699725	95700142	no	no	no	no	no	no	no	no	no	no	no	no	no	no	no	no	no	no	no	no	no	no	no	no	no	no	no	no
chr1	97187102	97187606	no	no	no	no	no	no	no	no	no	no	no	no	no	no	no	no	no	no	no	no	no	no	no	no	no	no	no	no
chr1	98386189	98386724	yes	no	no	no	no	no	no	no	no	no	no	no	no	no	no	no	no	no	no	no	no	no	no	no	no	no	no	no
chr1	98510966	98511710	yes	yes	yes	yes	no	yes	yes	yes	yes	no	yes	no	no	no	no	no	no	yes	no	no	yes	no	no	no	no	no	no	yes
chr1	98519001	98519983	yes	no	yes	no	no	no	yes	yes	no	no	no	no	no	no	no	no	no	no	no	yes	yes	no	no	no	no	no	no	no
chr1	99126872	99127711	yes	no	yes	no	no	no	no	no	no	no	no	no	no	no	no	no	no	no	no	no	no	no	no	no	yes	no	no	no
chr1	99469932	99470968	yes	yes	yes	no	yes	yes	yes	yes	yes	no	yes	no	no	no	yes	yes	no	no	no	yes	yes	no	no	no	yes	no	no	no
chr1	99729982	99730335	yes	no	yes	no	no	yes	no	no	no	no	no	no	no	no	no	no	no	no	no	no	no	no	no	no	yes	no	no	no
chr1	100315420	100316009	no	no	no	no	no	no	no	no	no	no	no	no	no	no	no	no	no	no	no	no	no	no	no	no	no	no	no	no
chr1	100435297	100436070	no	no	no	no	no	no	no	no	no	no	no	no	no	no	no	no	no	no	no	no	no	no	no	no	no	no	no	no
chr1	100503482	100504404	no	no	no	no	no	no	no	no	no	no	no	no	no	no	no	no	no	no	no	no	no	no	no	no	no	no	no	no
chr1	100598130	100598754	no	no	no	no	no	no	no	no	no	no	no	no	no	no	no	no	no	no	no	no	no	no	no	no	no	no	no	no
chr1	100678766	100679098	no	no	no	no	no	no	no	no	no	no	no	no	no	no	no	no	no	no	no	no	no	no	no	no	no	no	no	no
chr1	100731632	100731999	no	no	no	no	no	no	no	no	no	no	no	no	no	no	no	no	no	no	no	no	no	no	no	no	no	no	no	no
chr1	100817709	100818899	no	no	no	no	no	no	no	no	no	no	no	no	no	no	no	no	no	no	no	no	no	no	no	no	no	no	no	no
chr1	101004471	101005885	yes	yes	yes	no	no	yes	yes	yes	yes	no	yes	no	no	no	no	yes	no	no	no	no	yes	no	no	yes	no	no	no	no
chr1	101360588	101360832	no	no	no	no	no	no	no	no	no	no	no	no	no	no	no	no	no	no	no	no	no	no	no	no	no	no	no	no
chr1	101361549	101361808	no	no	no	no	no	no	no	no	no	no	no	no	no	no	no	no	no	no	no	no	no	no	no	no	no	no	no	no
chr1	101491317	101491680	no	no	no	no	no	no	no	no	no	no	no	no	no	no	no	no	no	no	no	no	no	no	no	no	no	no	no	no
chr1	101701785	101702068	yes	no	no	no	no	no	no	no	no	no	no	no	no	no	no	no	no	no	no	no	no	no	no	no	no	no	no	no
chr1	101702445	101702745	yes	no	no	no	no	yes	yes	yes	no	no	no	no	no	no	no	no	no	no	no	no	yes	no	no	yes	no	no	no	no
chr1	104068487	104068913	no	no	no	no	no	no	no	no	no	no	no	no	no	no	no	no	no	no	no	no	no	no	no	no	no	no	no	no
chr1	106623393	106623854	yes	no	no	no	no	no	no	no	no	no	no	no	no	no	no	no	no	no	no	no	no	no	no	no	no	no	no	no
chr1	107599205	107600410	no	no	no	no	no	no	no	no	no	no	no	no	no	no	no	no	no	no	no	no	no	no	no	no	no	no	no	no
chr1	107682889	107684463	yes	no	no	no	no	no	yes	yes	no	no	no	no	no	no	no	no	no	no	no	no	yes	no	no	yes	no	no	no	no
chr1	108023232	108023442	no	no	no	no	no	no	no	no	no	no	no	no	no	no	no	yes	yes	no	no	no	no	no	no	no	no	no	no	no
chr1	108507251	108507841	yes	no	no	no	no	no	no	yes	no	no	no	no	no	no	yes	no	no	no	no	no	yes	no	no	yes	no	no	no	no
chr1	108735227	108735513	no	no	no	no	no	no	no	no	no	no	no	no	no	no	no	no	no	no	no	no	no	no	no	no	no	no	no	no
chr1	108742400	108743201	no	no	no	no	no	no	no	no	no	no	no	no	no	no	no	no	no	no	no	no	no	no	no	no	no	no	no	no
chr1	108815330	108815872	no	no	no	no	no	no	no	no	no	no	no	no	no	no	no	no	no	no	no	no	no	no	no	no	no	no	no	no
chr1	108963749	108964291	no	no	no	no	no	no	no	no	no	no	no	no	no	no	no	no	no	no	no	no	no	no	no	no	no	no	no	no
chr1	109102538	109103212	no	no	no	no	no	no	no	no	no	no	no	no	no	no	no	no	no	no	no	no	no	no	no	no	no	no	no	no
chr1	109203593	109204378	yes	no	no	no	no	no	no	no	no	no	no	no	no	no	no	no	no	no	no	no	no	no	no	no	no	no	no	no
chr1	109234788	109235161	no	no	no	no	no	no	no	no	no	no	no	no	no	no	no	no	no	no	no	no	no	no	no	no	no	no	no	no
chr1	109289018	109289822	no	no	no	no	no	no	no	no	no	no	no	no	no	no	no	no	no	no	no	no	no	no	no	no	no	no	no	no
chr1	109419544	109420038	no	no	no	no	no	no	no	no	no	no	no	no	no	no	no	no	no	no	no	no	no	no	no	no	no	no	no	no
chr1	109505681	109506214	no	no	no	no	no	no	no	no	no	no	no	no	no	no	no	no	no	no	no	no	no	no	no	no	no	no	no	no
chr1	109583855	109585032	no	no	no	no	no	no	no	no	no	no	no	no	no	no	no	no	no	no	no	no	no	no	no	no	no	no	no	no
chr1	109618579	109618832	no	no	no	no	no	no	no	no	no	no	no	no	no	no	no	no	no	no	no	no	no	no	no	no	no	no	no	no
chr1	109633188	109633632	no	no	no	no	no	no	no	no	no	no	no	no	no	no	no	no	no	no	no	no	no	no	no	no	no	no	no	no
chr1	109642663	109643384	no	no	no	no	no	no	no	no	no	no	no	no	no	no	no	no	no	no	no	no	no	no	no	no	no	no	no	no
chr1	109656095	109656611	yes	no	no	no	no	no	no	no	no	no	no	no	no	no	no	no	no	no	no	no	no	no	no	no	no	no	no	no
chr1	109756442	109757098	no	no	no	no	no	no	no	no	no	no	no	no	no	no	no	no	no	no	no	no	no	no	no	no	no	no	no	no
chr1	109791945	109792723	no	no	no	no	no	no	no	no	no	no	no	no	no	no	no	no	no	no	no	no	no	no	no	no	no	no	no	no
chr1	109801054	109801700	no	no	no	no	no	no	no	no	no	no	no	no	no	no	no	no	no	no	no	no	no	no	no	no	no	no	no	no
chr1	109824313	109824526	no	no	no	no	no	no	no	no	no	no	no	no	no	no	no	no	no	no	no	no	no	no	no	no	no	no	no	no
chr1	109825710	109826207	no	no	no	no	no	no	no	no	no	no	no	no	no	no	no	no	no	no	no	no	no	no	no	no	no	no	no	no
chr1	109940074	109940894	no	no	no	no	no	no	no	no	no	no	no	no	no	no	no	no	no	no	no	no	no	no	no	no	no	no	no	no
chr1	109968648	109969570	no	no	no	no	no	no	no	no	no	no	no	no	no	no	no	no	no	no	no	no	no	no	no	no	no	no	no	no
chr1	110008962	110010124	yes	no	no	no	no	no	yes	no	no	no	no	no	no	no	no	no	no	no	no	no	no	no	no	no	yes	no	no	no
chr1	110026630	110026903	no	no	no	no	no	no	no	no	no	no	no	no	no	no	no	no	no	no	no	no	no	no	no	no	no	no	no	no
chr1	110036545	110036943	no	no	no	no	no	no	no	no	no	no	no	no	no	no	no	no	no	no	no	no	no	no	no	no	no	no	no	no
chr1	110051954	110052505	yes	no	no	no	no	no	no	no	no	no	no	no	no	no	no	no	no	no	no	no	no	no	no	no	no	no	no	no
chr1	110091039	110091590	no	no	no	no	no	no	no	no	no	no	no	no	no	no	no	no	no	no	no	no	no	no	no	no	no	no	no	no
chr1	110162464	110162716	no	no	no	no	no	no	no	no	no	no	no	no	no	no	no	no	no	no	no	no	no	no	no	no	no	no	no	no
chr1	110185961	110186164	yes	no	no	no	no	no	no	no	no	no	no	no	no	no	no	no	no	no	yes	no	no	no	no	no	no	no	no	no
chr1	110198541	110199127	no	no	no	no	no	no	no	no	no	no	no	no	no	no	no	no	no	no	no	no	no	no	no	no	no	no	no	no
chr1	110210581	110210956	no	no	no	no	no	yes	no	yes	no	no	no	no	no	no	yes	no	no	no	no	yes	yes	no	no	yes	no	no	no	no
chr1	110230238	110230614	no	no	no	no	no	no	no	no	no	no	no	no	no	no	no	no	no	no	no	no	no	no	no	no	no	no	no	no
chr1	110282351	110283306	yes	no	yes	no	no	no	no	no	no	no	no	no	no	no	no	no	no	no	no	no	no	no	no	no	yes	no	no	no
chr1	110453143	110453889	yes	no	no	no	no	no	no	no	no	no	no	no	no	no	no	no	no	no	no	no	no	no	no	no	no	no	no	no
chr1	110527248	110528026	no	no	no	no	no	no	no	no	no	no	no	no	no	no	no	no	no	no	no	no	no	no	no	no	no	no	no	no
chr1	110577199	110577942	no	no	no	no	no	no	no	no	no	no	no	no	no	no	no	no	no	no	no	no	no	no	no	no	no	no	no	no
chr1	110610265	110613303	yes	no	no	no	no	no	no	yes	no	no	no	no	no	yes	no	no	yes	no	no	no	yes	no	no	no	yes	no	no	no
chr1	110626528	110627484	yes	no	no	no	yes	no	yes	no	no	no	no	no	no	no	no	no	no	no	no	yes	no	no	yes	no	no	no	no	no
chr1	110672810	110673339	yes	yes	no	no	no	yes	yes	no	yes	yes	no	no	no	yes	no	yes	no	no	yes	no	no	no	no	no	no	no	no	yes
chr1	110692988	110694264	yes	yes	no	yes	no	yes	yes	no	yes	no	yes	no	no	yes	no	yes	no	yes	no	yes	no	no	no	no	no	no	no	yes
chr1	110752256	110754794	yes	no	no	no	no	no	no	no	no	no	no	no	no	no	yes	no	no	no	no	no	no	no	no	no	no	no	no	no
chr1	110765665	110766012	no	no	no	no	no	no	no	no	no	no	no	no	no	no	no	no	no	no	no	no	no	no	no	no	no	no	no	no
chr1	110880394	110880624	no	no	no	no	no	no	no	no	no	no	no	no	no	no	no	no	no	no	no	no	no	no	no	no	no	no	no	no
chr1	110880942	110882800	no	no	no	no	no	no	no	no	no	no	no	no	no	no	no	no	no	no	no	no	no	no	no	no	no	no	no	no
chr1	110949892	110950540	no	no	no	no	no	no	no	no	no	no	no	no	no	no	no	no	no	no	no	no	no	no	no	no	no	no	no	no
chr1	111098066	111098362	yes	no	yes	no	no	yes	no	yes	no	no	no	no	no	no	no	no	no	no	no	no	no	no	no	yes	yes	no	no	no
chr1	111148983	111150186	yes	no	no	no	no	no	no	no	no	no	no	no	no	no	no	no	no	no	no	no	no	no	no	no	no	no	no	no
chr1	111216244	111217937	yes	no	no	no	no	no	no	no	no	no	no	no	no	no	no	no	no	no	no	no	no	no	no	yes	no	no	no	no
chr1	111323223	111323433	yes	no	no	no	no	no	no	no	no	no	no	no	no	no	no	no	no	no	no	no	no	no	no	no	no	no	no	no
chr1	111505881	111507007	no	no	no	no	no	no	no	no	no	no	no	no	no	no	no	no	no	no	no	no	no	no	no	yes	no	no	no	no
chr1	111682227	111683303	no	no	no	no	no	no	no	no	no	no	no	no	no	no	no	no	no	no	no	no	no	no	no	no	no	no	no	no
chr1	111746337	111747303	yes	no	no	no	no	no	no	no	no	no	no	no	no	no	no	no	no	no	no	no	no	no	yes	no	no	no	no	no
chr1	111813411	111813853	no	no	no	no	no	yes	no	no	no	no	no	no	no	yes	no	no	no	yes	no	no	no	yes	no	no	no	no	no	yes
chr1	111889138	111889539	no	no	no	no	no	no	no	no	no	no	no	no	no	no	no	no	no	no	no	no	no	no	yes	no	no	no	no	no
chr1	111991304	111992202	no	no	no	no	no	no	no	no	no	no	no	no	no	no	no	no	no	no	no	no	no	no	no	no	no	no	no	no
chr1	112058184	112058590	no	no	no	no	no	yes	no	no	no	no	no	no	no	no	no	no	yes	no	no	no	no	no	no	no	no	no	no	no
chr1	112162204	112162837	no	no	no	no	no	no	no	no	no	no	no	no	no	no	no	no	no	no	no	no	no	no	no	no	no	no	no	no
chr1	112281052	112283277	no	no	no	no	no	no	no	no	no	no	no	no	no	no	no	no	no	no	no	no	no	no	no	no	no	no	no	no
chr1	112298041	112298992	no	no	no	no	no	no	no	no	no	no	no	no	no	no	no	no	no	no	no	no	no	no	no	no	no	no	no	no
chr1	112524468	112525385	yes	no	no	no	no	no	no	no	no	no	no	no	no	no	no	no	no	no	no	no	no	no	no	no	no	no	no	no
chr1	112531559	112533773	yes	no	yes	no	no	no	no	no	no	no	no	no	no	no	no	no	no	no	no	no	no	no	no	no	yes	no	no	no
chr1	112938495	112939113	no	no	no	no	no	no	no	no	no	no	no	no	no	no	no	no	no	no	no	no	no	no	no	no	no	no	no	no
chr1	113008844	113009154	yes	no	no	no	no	no	no	no	no	no	no	no	no	no	no	no	no	no	no	no	no	no	no	no	no	no	no	no
chr1	113044410	113044992	yes	no	no	no	no	no	no	no	no	no	no	no	no	no	no	no	no	no	no	no	no	no	no	no	no	no	no	no
chr1	113050813	113052301	yes	no	no	no	no	no	no	no	no	yes	no	no	no	no	no	no	no	no	no	no	no	no	no	no	yes	no	no	no
chr1	113161591	113162571	no	no	no	no	no	no	no	no	no	no	no	no	no	no	no	no	no	no	no	no	no	no	no	no	no	no	no	no
chr1	113217475	113218097	no	no	no	no	no	no	no	no	no	no	no	no	no	no	no	no	no	no	no	no	no	no	no	no	no	no	no	no
chr1	113249342	113250198	no	no	no	no	no	no	no	no	no	no	no	no	no	no	no	no	no	no	no	no	no	no	no	no	no	no	no	no
chr1	113256885	113258149	yes	no	no	no	no	no	no	no	no	no	no	no	no	no	no	no	no	no	no	no	no	no	no	no	no	no	no	no
chr1	113261468	113261765	yes	no	no	no	no	no	no	no	no	no	no	no	no	no	no	no	no	no	no	no	no	no	no	no	no	no	no	no
chr1	113265573	113265787	yes	no	no	no	yes	yes	no	no	yes	no	no	no	no	no	no	no	no	no	no	no	no	no	no	no	no	no	no	yes
chr1	113286332	113287172	yes	yes	no	yes	yes	yes	yes	no	yes	yes	no	no	no	yes	yes	yes	yes	no	no	yes	no	no	yes	no	yes	no	no	yes
chr1	113392142	113392807	yes	no	yes	no	no	no	no	no	no	no	no	no	no	no	no	no	no	no	no	no	no	no	no	no	yes	no	no	no
chr1	113497986	113498206	no	no	no	no	no	no	yes	no	no	no	no	no	no	no	no	no	no	no	no	no	no	no	no	no	no	no	no	no
chr1	113498366	113499312	no	no	no	no	no	no	no	no	no	no	no	no	no	no	no	no	no	no	no	no	no	no	no	no	no	no	no	no
chr1	113615591	113616260	no	no	no	no	no	no	no	no	no	no	no	no	no	no	no	no	no	no	no	no	no	no	no	no	no	no	no	no
chr1	113741473	113741745	no	no	no	no	no	no	no	no	no	no	no	no	no	no	no	no	no	no	no	no	no	no	no	no	no	no	no	no
chr1	113932580	113934070	no	no	no	no	no	no	no	no	no	no	no	no	no	no	no	no	no	no	no	no	no	no	no	no	no	no	no	no
chr1	114301514	114302272	no	no	no	no	no	no	no	no	no	no	no	no	no	no	no	no	no	no	no	no	no	no	no	no	no	no	no	no
chr1	114354373	114355300	no	no	no	no	no	no	no	no	no	no	no	no	no	no	no	no	no	no	no	no	no	no	no	no	no	no	no	no
chr1	114447454	114448024	no	no	no	no	no	no	no	no	no	no	no	no	no	no	no	no	no	no	no	no	no	no	no	no	no	no	no	no
chr1	114471965	114472899	no	no	no	no	no	no	no	no	no	no	no	no	no	no	no	no	no	no	no	no	no	no	no	no	no	no	no	no
chr1	114695136	114696672	no	yes	yes	no	no	yes	yes	yes	yes	no	yes	no	no	no	no	yes	no	no	no	no	yes	no	no	no	yes	no	no	yes
chr1	114696886	114697185	yes	yes	no	no	yes	yes	yes	no	yes	no	yes	no	no	no	no	no	no	no	no	yes	yes	no	yes	no	no	no	no	yes
chr1	115053060	115054264	no	no	no	no	no	no	no	no	no	no	no	no	no	no	no	no	no	no	no	no	no	no	no	no	no	no	no	no
chr1	115212239	115212985	yes	no	no	no	no	no	no	no	no	no	no	no	no	no	no	no	no	no	no	no	no	no	no	no	no	no	no	no
chr1	115323075	115323462	no	no	no	no	no	no	no	no	no	no	no	no	no	no	no	no	no	no	no	no	no	no	no	no	no	no	no	no
chr1	115397448	115397942	yes	no	no	no	no	no	no	no	no	no	no	no	no	no	no	no	no	no	no	no	no	no	no	no	no	no	no	no
chr1	115631850	115632584	no	no	yes	no	no	no	no	no	no	no	no	no	no	no	yes	no	no	no	no	no	no	no	no	no	no	no	no	no
chr1	115880167	115881332	yes	no	yes	no	no	no	yes	no	yes	no	no	no	no	yes	no	yes	no	yes	no	no	no	no	no	no	yes	no	no	no
chr1	116184380	116185561	yes	no	yes	no	no	no	no	no	no	yes	no	no	no	no	no	no	no	no	no	no	no	no	no	no	no	no	no	no
chr1	116370810	116371303	yes	yes	yes	no	yes	yes	no	yes	yes	no	no	no	no	yes	yes	yes	yes	no	no	yes	no	yes	no	no	no	no	no	no
chr1	116380359	116382364	yes	no	yes	no	no	no	yes	no	no	yes	no	no	no	no	no	no	no	no	no	no	no	no	no	no	yes	no	no	no
chr1	116518757	116519537	no	no	yes	no	no	no	no	no	no	no	no	no	no	no	no	no	no	no	no	no	no	no	no	no	no	no	no	no
chr1	116694664	116694983	yes	no	no	no	no	no	no	no	no	no	no	no	no	no	no	no	no	no	no	no	no	no	no	no	no	no	no	no
chr1	116710157	116710546	yes	no	no	no	no	no	no	no	no	no	no	no	no	no	no	no	no	no	no	no	no	no	no	no	no	no	no	no
chr1	116710837	116711260	yes	no	no	no	no	no	no	no	no	no	no	no	no	no	no	no	no	no	no	yes	no	no	no	no	no	no	no	no
chr1	116915291	116916813	no	no	no	no	no	no	no	no	no	no	no	no	no	no	no	no	no	no	no	no	no	no	no	no	no	no	no	no
chr1	116961182	116961542	no	no	no	no	no	no	no	no	no	no	no	no	no	no	no	no	no	no	no	no	no	no	no	no	no	no	no	no
chr1	117077042	117077299	no	no	no	no	no	no	no	no	no	no	no	no	no	no	no	no	no	no	no	no	no	no	no	no	no	no	no	no
chr1	117112960	117113883	no	no	no	no	no	no	no	no	no	no	no	no	no	no	no	no	no	no	no	no	no	no	no	no	no	no	no	no
chr1	117209824	117210621	no	no	no	no	no	no	no	no	no	no	no	no	no	no	no	no	no	no	no	no	no	no	no	no	no	no	no	no
chr1	117284383	117284627	no	no	no	no	no	no	no	no	no	no	no	no	no	no	no	no	no	no	no	no	no	no	no	no	no	no	no	no
chr1	117452203	117453452	no	no	yes	no	no	no	no	no	no	no	no	no	no	no	no	no	no	no	no	no	no	no	no	no	no	no	no	no
chr1	117487249	117487645	no	no	no	no	no	no	no	no	no	no	no	no	no	no	no	no	no	no	no	no	no	no	no	no	no	no	no	no
chr1	117602388	117603270	no	no	no	no	no	no	no	no	no	no	no	no	no	no	no	no	no	no	no	no	no	no	no	no	no	no	no	no
chr1	117664180	117665148	no	no	no	no	no	no	no	no	no	no	no	no	no	no	no	no	no	no	no	no	no	no	no	no	yes	no	no	no
chr1	117909174	117910445	no	no	no	no	no	no	no	no	no	no	no	no	no	no	no	no	no	no	no	no	no	no	no	no	no	no	no	no
chr1	118147958	118149670	yes	no	no	no	no	no	no	no	no	no	no	no	no	no	no	no	no	no	no	no	no	no	no	no	no	no	no	no
chr1	118471840	118472720	no	no	no	no	no	no	no	no	no	no	no	no	no	no	no	no	no	no	no	no	no	no	no	no	no	no	no	no
chr1	118727816	118728097	no	yes	yes	no	no	no	no	yes	no	yes	no	no	no	yes	no	no	no	no	no	yes	no	no	no	no	yes	no	yes	yes
chr1	119522385	119522638	yes	yes	yes	yes	no	yes	yes	no	yes	yes	no	yes	no	yes	yes	yes	yes	yes	no	yes	no	yes	no	no	yes	no	no	yes
chr1	119526782	119527192	yes	no	no	no	no	no	no	yes	no	no	no	no	no	yes	no	no	no	no	no	no	yes	no	no	no	no	no	no	no
chr1	119529819	119530712	yes	yes	yes	yes	yes	yes	yes	no	yes	no	yes	no	no	yes	yes	yes	yes	yes	no	yes	no	no	no	no	yes	no	no	yes
chr1	119531991	119532196	yes	yes	yes	no	no	no	yes	no	no	no	no	yes	yes	yes	yes	yes	yes	yes	no	no	no	no	yes	no	yes	no	no	no
chr1	119535666	119535987	yes	no	no	no	no	no	no	no	no	yes	no	no	no	yes	no	no	no	no	no	no	no	no	no	no	no	no	no	no
chr1	119543056	119543454	yes	yes	no	yes	no	yes	no	no	yes	yes	no	no	no	yes	no	no	yes	yes	no	no	no	yes	yes	no	yes	no	no	yes
chr1	119543821	119544339	yes	no	no	no	yes	no	no	no	no	yes	no	no	no	yes	yes	no	no	no	no	yes	no	no	no	no	yes	no	no	no
chr1	119549144	119551320	yes	yes	yes	yes	no	yes	yes	yes	yes	yes	yes	no	no	yes	yes	yes	yes	no	no	yes	yes	yes	no	no	yes	no	no	yes
chr1	119682874	119683411	no	no	no	no	no	no	no	no	no	no	no	no	no	no	no	no	no	no	no	no	no	no	no	no	no	no	no	no
chr1	119870226	119870535	no	no	no	yes	no	yes	yes	no	yes	no	no	no	no	no	no	no	yes	no	no	yes	no	no	no	no	no	no	no	no
chr1	120165302	120166626	no	no	no	no	no	no	no	no	no	no	no	no	no	no	no	no	no	no	no	no	no	no	no	no	no	no	no	no
chr1	120190377	120191251	no	no	yes	no	no	no	no	no	no	no	no	no	no	no	no	no	no	no	no	no	no	no	no	no	yes	no	no	no
chr1	120254844	120255499	no	no	no	no	no	no	no	no	no	no	no	no	no	no	no	no	no	no	no	no	no	no	no	no	no	no	no	no
chr1	120395809	120396075	no	no	no	no	no	no	no	no	no	no	no	no	no	no	no	no	no	no	no	no	no	no	no	no	no	no	no	no
chr1	120439013	120439220	no	no	no	no	no	no	no	no	no	no	no	no	no	no	no	no	no	no	no	no	no	no	no	no	no	no	no	no
chr1	120611348	120612440	yes	no	no	no	no	no	no	no	no	no	no	no	no	no	no	no	no	no	no	no	no	no	no	no	no	no	no	no
chr1	120835961	120839391	no	no	no	no	no	no	no	no	no	no	no	no	no	no	no	no	no	no	no	no	no	no	no	no	no	no	no	no
chr1	120904698	120905076	no	no	no	no	no	no	no	no	no	no	no	no	no	no	no	no	no	no	no	no	no	no	no	no	no	no	no	no
chr1	120905971	120906396	no	no	no	no	no	no	no	no	no	no	no	no	no	no	no	no	no	no	no	no	no	no	no	no	no	no	no	no
chr1	120925178	120926081	yes	no	no	no	no	no	no	no	no	no	no	no	no	no	no	no	no	no	no	no	no	no	no	no	no	no	no	no
chr1	121137784	121139057	yes	no	no	no	no	no	no	no	no	no	no	no	no	no	no	no	no	no	no	no	no	no	no	no	no	no	no	no
chr1	121260857	121261525	no	no	no	yes	yes	yes	no	no	yes	yes	yes	no	no	no	no	no	no	no	no	no	no	no	no	no	no	no	no	no
chr1	142618751	142619238	no	no	no	no	no	no	no	no	no	no	no	no	no	no	no	no	no	no	no	no	no	no	no	no	no	no	no	no
chr1	142890554	142891041	no	no	no	no	no	no	no	no	no	no	no	no	no	no	no	no	no	no	no	no	no	no	no	no	no	no	no	no
chr1	143270158	143270509	no	no	no	no	no	no	no	no	no	no	no	no	no	no	no	no	no	no	no	no	no	no	no	no	no	no	no	no
chr1	143467293	143467675	no	no	no	no	no	no	no	no	no	no	no	no	no	no	no	no	no	no	no	no	no	no	no	no	no	no	no	no
chr1	143647186	143647525	no	no	no	no	no	no	no	no	no	no	no	no	no	no	no	no	no	no	no	no	no	no	no	no	no	no	no	no
chr1	143663818	143664138	no	no	no	no	no	no	no	no	no	no	no	no	no	no	no	no	no	no	no	no	no	no	no	no	no	no	no	no
chr1	143687039	143687337	no	no	no	no	no	no	no	no	no	no	no	no	no	no	no	no	no	no	no	no	no	no	no	no	no	no	no	no
chr1	143743395	143744949	no	no	no	no	no	no	no	no	no	no	no	no	no	no	no	no	no	no	no	no	no	no	no	no	no	no	no	no
chr1	143912736	143916156	no	no	no	no	no	no	no	no	no	no	no	no	no	no	no	no	no	no	no	no	no	no	no	no	no	no	no	no
chr1	144300893	144301482	no	no	no	no	no	no	no	no	no	no	no	no	no	no	no	no	no	no	no	no	no	no	no	no	no	no	no	no
chr1	144311389	144311778	no	no	no	no	no	no	no	no	no	no	no	no	no	no	no	no	no	no	no	no	no	no	no	no	no	no	no	no
chr1	144339720	144341289	no	no	no	no	no	no	no	no	no	no	no	no	no	no	no	no	no	no	no	no	no	no	no	no	no	no	no	no
chr1	144481122	144481711	no	no	no	no	no	no	no	no	no	no	no	no	no	no	no	no	no	no	no	no	no	no	no	no	no	no	no	no
chr1	144491618	144492007	no	no	no	no	no	no	no	no	no	no	no	no	no	no	no	no	no	no	no	no	no	no	no	no	no	no	no	no
chr1	144519969	144521503	no	no	no	no	no	no	no	no	no	no	no	no	no	no	no	no	no	no	no	no	no	no	no	no	no	no	no	no
chr1	144533703	144534030	no	no	no	no	no	no	no	no	no	no	no	no	no	no	no	no	no	no	no	no	no	no	no	no	no	no	no	no
chr1	144593334	144594233	yes	no	no	no	no	no	no	no	no	no	no	no	no	no	no	no	no	no	no	no	no	no	no	no	no	no	no	no
chr1	144931339	144932626	yes	no	no	no	no	no	no	no	no	no	no	no	no	no	no	no	no	no	no	no	no	no	no	no	no	no	no	no
chr1	145039740	145040180	yes	no	no	no	no	no	no	no	no	no	no	no	no	no	no	no	no	no	no	no	no	no	no	no	no	no	no	no
chr1	145075483	145075845	yes	yes	yes	no	yes	yes	yes	yes	yes	no	yes	no	no	no	yes	yes	yes	yes	no	yes	no	no	no	no	yes	no	no	no
chr1	145096393	145096784	no	no	no	no	no	no	no	no	no	no	no	no	no	no	no	no	no	no	no	no	no	no	no	no	no	no	no	no
chr1	145139472	145139944	yes	no	no	no	no	no	no	no	no	no	no	no	no	no	no	no	no	no	no	no	no	no	no	no	no	no	no	no
chr1	145208944	145210075	yes	no	no	no	no	no	no	no	no	no	no	no	no	no	no	no	no	no	no	no	no	no	no	no	no	no	no	no
chr1	145382416	145382740	no	no	no	no	no	yes	no	no	no	no	no	no	no	no	no	no	no	no	no	no	no	no	no	no	yes	no	no	no
chr1	145385289	145385537	no	no	no	no	no	no	no	no	no	no	no	no	no	no	no	no	no	no	no	no	no	no	no	no	no	no	no	no
chr1	145415411	145415708	yes	yes	yes	no	yes	yes	yes	yes	yes	no	yes	no	yes	yes	no	yes	no	no	no	yes	yes	yes	yes	no	yes	no	no	yes
chr1	145470241	145470673	no	no	no	no	no	no	no	no	no	no	no	no	no	no	no	no	no	no	no	no	no	no	no	no	no	no	no	no
chr1	145472980	145474702	yes	no	no	no	no	no	no	no	no	no	no	no	no	no	no	no	no	no	no	no	no	no	no	no	no	no	no	no
chr1	145477022	145477479	yes	no	no	no	no	no	no	no	no	no	no	no	no	no	no	no	no	no	no	no	no	no	no	no	no	no	no	no
chr1	145507588	145507931	no	no	no	no	no	no	no	no	no	no	no	no	no	no	no	no	no	no	no	no	no	no	no	no	no	no	no	no
chr1	145516038	145516637	no	no	no	no	no	no	no	no	no	no	no	no	no	no	no	no	no	no	no	no	no	no	no	no	no	no	no	no
chr1	145575130	145576219	no	no	no	no	no	no	no	no	no	no	no	no	no	no	no	no	no	no	no	no	no	no	no	no	no	no	no	no
chr1	145589135	145589535	no	no	no	no	no	no	no	no	no	no	no	no	no	no	no	no	no	no	no	no	no	no	no	no	no	no	no	no
chr1	145610679	145611143	no	no	no	no	no	no	no	no	no	no	no	no	no	no	no	no	no	no	no	no	no	no	no	no	no	no	no	no
chr1	145611270	145611519	no	no	no	no	no	no	no	no	no	no	no	no	no	no	no	no	no	no	no	no	no	no	no	no	no	no	no	no
chr1	145713966	145714203	yes	no	no	no	no	no	no	no	no	no	no	no	no	no	no	no	no	no	no	no	no	no	no	no	no	no	no	no
chr1	145826491	145827224	no	no	no	no	no	no	no	no	no	no	no	no	no	no	no	no	no	no	no	no	no	no	no	no	no	no	no	no
chr1	145944555	145944917	no	no	no	no	no	no	no	no	no	no	no	no	no	no	no	no	no	no	no	no	no	no	no	no	no	no	no	no
chr1	145945256	145945599	no	no	no	no	no	no	no	no	no	no	no	no	no	no	no	no	no	no	no	no	no	no	no	no	no	no	no	no
chr1	145963432	145963705	no	no	no	no	no	no	no	no	no	no	no	no	no	no	no	no	no	no	no	no	no	no	no	no	no	no	no	no
chr1	145979221	145979979	no	no	no	no	no	no	no	no	no	no	no	no	no	no	no	no	no	no	no	no	no	no	no	no	no	no	no	no
chr1	145990812	145991204	no	no	no	no	no	no	no	no	no	no	no	no	no	no	no	no	no	no	no	no	no	no	no	no	no	no	no	no
chr1	145991871	145992084	no	no	no	no	no	no	no	no	no	no	no	no	no	no	no	no	no	no	no	no	no	no	no	no	no	no	no	no
chr1	146076519	146077373	no	no	no	no	no	no	no	no	no	no	no	no	no	no	no	no	no	no	no	no	no	no	no	no	no	no	no	no
chr1	146079368	146080128	no	no	no	no	no	no	no	no	no	no	no	no	no	no	no	no	no	no	no	no	no	no	no	no	no	no	no	no
chr1	146081810	146082820	no	no	no	no	no	no	no	no	no	no	no	no	no	no	no	no	no	no	no	no	no	no	no	no	no	no	no	no
chr1	146088204	146088487	no	no	no	no	no	no	no	no	no	no	no	no	no	no	no	no	no	no	no	no	no	no	no	no	no	no	no	no
chr1	146090347	146090571	no	no	no	no	no	no	no	no	no	no	no	no	no	no	no	no	no	no	no	no	no	no	no	no	no	no	no	no
chr1	146091134	146091425	no	no	no	no	no	no	no	no	no	no	no	no	no	no	no	no	no	no	no	no	no	no	no	no	no	no	no	no
chr1	146367846	146368129	no	no	no	no	no	no	no	no	no	no	no	no	no	no	no	no	no	no	no	no	no	no	no	no	no	no	no	no
chr1	146373490	146374673	no	no	no	no	no	no	no	no	no	no	no	no	no	no	no	no	no	no	no	no	no	no	no	no	no	no	no	no
chr1	146522288	146522555	no	no	no	no	no	no	no	no	no	no	no	no	no	no	no	no	no	no	no	no	no	no	no	no	no	no	no	no
chr1	146543987	146544439	yes	no	no	no	no	no	no	no	no	yes	no	no	no	no	no	no	no	no	no	no	no	no	no	no	no	no	no	no
chr1	146549850	146550075	yes	no	no	no	no	no	no	no	no	no	no	no	no	no	no	no	no	no	no	no	no	no	no	no	no	no	no	no
chr1	146550290	146551260	yes	no	no	no	no	no	no	no	no	yes	no	no	no	no	no	no	no	no	no	no	no	no	no	no	no	no	no	no
chr1	146551476	146551764	yes	yes	yes	yes	yes	yes	yes	yes	yes	no	yes	no	no	no	no	yes	yes	yes	no	yes	no	no	no	no	yes	no	no	yes
chr1	146552328	146552577	yes	yes	yes	yes	yes	yes	no	no	yes	yes	no	yes	no	no	no	no	no	yes	no	no	no	no	yes	no	yes	no	no	yes
chr1	146556312	146556676	yes	no	no	no	no	no	no	no	no	no	no	no	no	no	no	no	no	no	no	yes	no	no	no	no	no	no	no	no
chr1	146643470	146644501	no	no	no	no	no	no	no	no	no	no	no	no	no	no	no	no	no	no	no	no	no	no	no	no	no	no	no	no
chr1	146649622	146649852	no	no	no	no	no	no	no	no	no	no	no	no	no	no	no	no	no	no	no	no	no	no	no	no	no	no	no	no
chr1	146714089	146715278	no	no	no	no	no	no	no	no	no	no	no	no	no	no	no	no	no	no	no	no	no	no	no	no	no	no	no	no
chr1	147071249	147071875	no	no	no	no	no	no	no	no	no	no	no	no	no	no	no	no	no	no	no	no	no	no	no	no	no	no	no	no
chr1	147141842	147142918	no	no	no	no	no	no	no	no	no	no	no	no	no	no	no	no	no	no	no	no	no	no	no	no	no	no	no	no
chr1	147380138	147380482	no	no	no	no	no	no	no	no	no	no	no	no	no	no	no	no	no	no	no	no	no	no	no	no	no	no	no	no
chr1	147400354	147401087	no	no	no	no	no	no	no	no	no	no	no	no	no	no	no	no	no	no	no	no	no	no	no	no	no	no	no	no
chr1	147486266	147486628	no	no	no	no	no	no	no	no	no	no	no	no	no	no	no	no	no	no	no	no	no	no	no	no	no	no	no	no
chr1	147486967	147487310	no	no	no	no	no	no	no	no	no	no	no	no	no	no	no	no	no	no	no	no	no	no	no	no	no	no	no	no
chr1	147505166	147505439	no	no	no	no	no	no	no	no	no	no	no	no	no	no	no	no	no	no	no	no	no	no	no	no	no	no	no	no
chr1	147520954	147521712	no	no	no	no	no	no	no	no	no	no	no	no	no	no	no	no	no	no	no	no	no	no	no	no	no	no	no	no
chr1	147532556	147532948	no	no	no	no	no	no	no	no	no	no	no	no	no	no	no	no	no	no	no	no	no	no	no	no	no	no	no	no
chr1	147533662	147533875	no	no	no	no	no	no	no	no	no	no	no	no	no	no	no	no	no	no	no	no	no	no	no	no	no	no	no	no
chr1	147618355	147619209	no	no	no	no	no	no	no	no	no	no	no	no	no	no	no	no	no	no	no	no	no	no	no	no	no	no	no	no
chr1	147621204	147621964	no	no	no	no	no	no	no	no	no	no	no	no	no	no	no	no	no	no	no	no	no	no	no	no	no	no	no	no
chr1	147623646	147624656	no	no	no	no	no	no	no	no	no	no	no	no	no	no	no	no	no	no	no	no	no	no	no	no	no	no	no	no
chr1	147630041	147630324	no	no	no	no	no	no	no	no	no	no	no	no	no	no	no	no	no	no	no	no	no	no	no	no	no	no	no	no
chr1	147632179	147632403	no	no	no	no	no	no	no	no	no	no	no	no	no	no	no	no	no	no	no	no	no	no	no	no	no	no	no	no
chr1	147632966	147633257	no	no	no	no	no	no	no	no	no	no	no	no	no	no	no	no	no	no	no	no	no	no	no	no	no	no	no	no
chr1	147718156	147718915	no	no	no	no	no	no	no	no	no	no	no	no	no	no	no	no	no	no	no	no	no	no	no	no	no	no	no	no
chr1	147735449	147735751	no	no	no	no	no	no	no	no	no	no	no	no	no	no	no	no	no	no	no	no	no	no	no	no	no	no	no	no
chr1	147737015	147737303	no	no	no	no	no	no	no	no	no	no	no	no	no	no	no	no	no	no	no	no	no	no	no	no	no	no	no	no
chr1	147752859	147753165	no	yes	no	yes	yes	yes	yes	yes	no	yes	yes	no	no	no	yes	yes	yes	no	no	yes	yes	no	yes	yes	no	no	no	yes
chr1	147775221	147775584	no	no	no	no	no	no	no	no	no	no	no	no	no	no	no	no	no	no	no	no	no	no	no	no	no	no	no	no
chr1	147782066	147782473	yes	no	no	no	no	no	no	no	no	yes	no	no	no	no	no	no	no	no	no	no	no	no	no	no	no	no	no	no
chr1	147789652	147790094	yes	no	no	no	no	no	no	no	no	no	no	no	no	no	no	no	no	no	no	no	no	no	no	no	no	no	no	no
chr1	147806900	147807170	no	no	no	no	no	no	no	no	no	no	no	no	no	no	no	no	no	no	no	no	no	no	no	no	no	no	no	no
chr1	147826167	147826388	yes	no	no	no	no	no	no	no	no	no	no	no	no	no	no	no	no	no	no	no	no	no	no	no	no	no	no	no
chr1	147834674	147835013	no	no	no	no	no	no	no	no	no	no	no	no	no	no	no	no	no	no	no	no	no	no	no	no	no	no	no	no
chr1	147874548	147874846	no	no	no	no	no	no	no	no	no	no	no	no	no	no	no	no	no	no	no	no	no	no	no	no	no	no	no	no
chr1	147930918	147932478	no	no	no	no	no	no	no	no	no	no	no	no	no	no	no	no	no	no	no	no	no	no	no	no	no	no	no	no
chr1	147993810	147994130	no	no	no	no	no	no	no	no	no	no	no	no	no	no	no	no	no	no	no	no	no	no	no	no	no	no	no	no
chr1	147997265	147997537	no	no	no	no	no	no	no	no	no	no	no	no	no	no	no	no	no	no	no	no	no	no	no	no	no	no	no	no
chr1	147999931	148000778	no	no	no	no	no	no	no	no	no	no	no	no	no	no	no	no	no	no	no	no	no	no	no	no	no	no	no	no
chr1	148176288	148176727	no	no	no	no	no	no	no	no	no	no	no	no	no	no	no	no	no	no	no	no	no	no	no	no	no	no	no	no
chr1	148241109	148241449	no	no	no	no	no	no	no	no	no	no	no	no	no	no	no	no	no	no	no	no	no	no	no	no	no	no	no	no
chr1	148244589	148244861	no	no	no	no	no	no	no	no	no	no	no	no	no	no	no	no	no	no	no	no	no	no	no	no	no	no	no	no
chr1	148247245	148248092	no	no	no	no	no	no	no	no	no	no	no	no	no	no	no	no	no	no	no	no	no	no	no	no	no	no	no	no
chr1	148555640	148556626	yes	no	no	no	no	no	no	no	no	no	no	no	no	no	no	no	no	no	no	no	no	no	no	no	no	no	no	no
chr1	148598409	148599257	no	no	no	no	no	no	no	no	no	no	no	no	no	no	no	no	no	no	no	no	no	no	no	no	no	no	no	no
chr1	148601668	148601950	no	no	no	no	no	no	no	no	no	no	no	no	no	no	no	no	no	no	no	no	no	no	no	no	no	no	no	no
chr1	148605087	148605420	no	no	no	no	no	no	no	no	no	no	no	no	no	no	no	no	no	no	no	no	no	no	no	no	no	no	no	no
chr1	148760451	148761299	no	no	no	no	no	no	no	no	no	no	no	no	no	no	no	no	no	no	no	no	no	no	no	no	no	no	no	no
chr1	148763697	148763979	no	no	no	no	no	no	no	no	no	no	no	no	no	no	no	no	no	no	no	no	no	no	no	no	no	no	no	no
chr1	148767243	148767448	no	no	no	no	no	no	no	no	no	no	no	no	no	no	no	no	no	no	no	no	no	no	no	no	no	no	no	no
chr1	148853996	148855761	yes	no	no	no	no	no	no	no	no	no	no	no	no	no	no	no	no	no	no	no	no	no	no	no	no	no	no	no
chr1	148864531	148865184	yes	no	no	no	no	no	no	no	no	no	no	no	no	no	no	no	no	no	no	no	no	no	no	no	no	no	no	no
chr1	148901724	148903203	yes	no	no	no	no	no	no	no	no	no	no	no	no	no	no	no	no	no	no	no	no	no	no	no	no	no	no	no
chr1	148903433	148903658	yes	no	no	no	no	no	no	no	no	no	no	no	no	no	no	no	no	no	no	no	no	no	no	no	no	no	no	no
chr1	149137542	149138399	yes	yes	no	yes	yes	yes	yes	yes	yes	yes	yes	no	no	yes	no	yes	yes	yes	no	yes	no	no	no	no	no	no	no	yes
chr1	149146208	149146697	yes	no	no	no	no	no	no	no	no	no	no	no	no	no	no	no	no	no	no	no	no	no	no	no	no	no	no	no
chr1	149148145	149148374	yes	no	no	no	no	no	no	no	no	no	no	no	no	no	no	no	no	no	no	no	no	no	no	no	no	no	no	no
chr1	149149250	149149505	yes	no	no	no	no	no	no	no	no	no	no	no	no	no	no	no	no	no	no	no	no	no	no	no	no	no	no	no
chr1	149156106	149156671	yes	no	no	no	no	no	no	no	no	no	no	no	no	no	no	no	no	no	no	no	no	no	no	no	no	no	no	no
chr1	149162389	149162615	yes	no	no	no	no	no	no	no	no	no	no	no	no	no	no	no	no	no	no	no	no	no	no	no	no	no	no	no
chr1	149224358	149224642	no	no	no	no	no	no	no	no	no	no	no	no	no	no	no	no	no	no	no	no	no	no	no	no	no	no	no	no
chr1	149230771	149231197	no	no	no	no	no	yes	no	no	no	yes	no	no	no	no	no	no	no	no	no	no	no	no	no	no	no	no	no	no
chr1	149261001	149261249	no	no	no	no	no	no	no	no	no	no	no	no	no	no	no	no	no	no	no	no	no	no	no	no	no	no	no	no
chr1	149286812	149287773	yes	no	no	no	no	no	no	no	no	no	no	no	no	no	no	no	no	no	no	no	no	no	no	no	no	no	no	no
chr1	149332993	149333389	yes	no	no	no	no	yes	yes	no	no	yes	no	no	no	no	no	yes	yes	no	no	no	no	no	no	no	no	no	no	no
chr1	149333785	149334111	yes	no	no	no	no	no	no	no	no	no	no	no	no	no	no	no	no	no	no	no	no	no	no	no	no	no	no	no
chr1	149379198	149380059	no	no	no	no	no	no	no	no	no	no	no	no	no	no	no	no	no	no	no	no	no	no	no	no	no	no	no	no
chr1	149398825	149399250	no	no	no	no	no	no	no	no	no	no	no	no	no	no	no	no	no	no	no	no	no	no	no	no	no	no	no	no
chr1	149399898	149400518	no	no	no	no	no	no	no	no	no	no	no	no	no	no	no	no	no	no	no	no	no	no	no	no	no	no	no	no
chr1	149510935	149511137	no	no	no	no	no	no	no	no	no	no	no	no	no	no	no	no	no	no	no	no	no	no	no	no	no	no	no	no
chr1	149514271	149514592	no	no	no	no	no	no	no	no	no	no	no	no	no	no	no	no	no	no	no	no	no	no	no	no	no	no	no	no
chr1	149575948	149577505	yes	no	no	no	no	no	no	no	no	no	no	no	no	no	no	no	no	no	no	no	no	no	no	no	no	no	no	no
chr1	149605514	149605903	no	no	no	no	no	no	no	no	no	no	no	no	no	no	no	no	no	no	no	no	no	no	no	no	no	no	no	no
chr1	149615818	149616407	no	no	no	no	no	no	no	no	no	no	no	no	no	no	no	no	no	no	no	no	no	no	no	no	no	no	no	no
chr1	149646603	149646851	no	no	no	no	no	no	no	no	no	no	no	no	no	no	no	no	no	no	no	no	no	no	no	no	no	no	no	no
chr1	149671991	149673412	yes	no	no	no	no	no	no	no	no	no	no	no	no	no	no	no	no	no	no	no	no	no	no	no	no	no	no	no
chr1	149718542	149718918	yes	no	no	no	no	yes	no	no	no	yes	no	no	no	no	no	no	no	no	no	no	no	no	no	no	no	no	no	no
chr1	149719314	149719640	yes	no	no	no	no	no	no	no	no	no	no	no	no	no	no	no	no	no	no	no	no	no	no	no	no	no	no	no
chr1	149764128	149764989	no	no	no	no	no	no	no	no	no	no	no	no	no	no	no	no	no	no	no	no	no	no	no	no	no	no	no	no
chr1	149783524	149784024	no	no	no	no	no	no	no	no	no	no	no	no	no	no	no	no	no	no	no	no	no	no	no	no	no	no	no	no
chr1	149784592	149785212	no	no	no	no	no	no	no	no	no	no	no	no	no	no	no	no	no	no	no	no	no	no	no	no	no	no	no	no
chr1	149803694	149804781	no	no	no	no	no	no	no	no	no	no	no	no	no	no	no	no	no	no	no	no	no	no	no	no	no	no	no	no
chr1	149811754	149815044	no	no	no	no	no	no	no	no	no	no	no	no	no	no	no	no	no	no	no	no	no	no	no	no	no	no	no	no
chr1	149821901	149825191	no	no	no	no	no	no	no	no	no	no	no	no	no	no	no	no	no	no	no	no	no	no	no	no	no	no	no	no
chr1	149832164	149833251	no	no	no	no	no	no	no	no	no	no	no	no	no	no	no	no	no	no	no	no	no	no	no	no	no	no	no	no
chr1	149857769	149859470	no	no	no	no	no	no	no	no	no	no	no	no	no	no	no	no	no	no	no	no	no	no	no	no	no	no	no	no
chr1	149871079	149871946	no	no	no	no	no	no	no	no	no	no	no	no	no	no	no	no	no	no	no	no	no	no	no	no	no	no	no	no
chr1	149899625	149899893	no	no	no	no	no	no	no	no	no	no	no	no	no	no	no	no	no	no	no	no	no	no	no	no	no	no	no	no
chr1	149982153	149982860	no	no	no	no	no	no	no	no	no	no	no	no	no	no	no	no	no	no	no	no	no	no	no	no	yes	no	no	no
chr1	150039324	150039815	no	no	no	no	no	no	no	no	no	no	no	no	no	no	no	no	no	no	no	no	no	no	no	no	no	no	no	no
chr1	150121695	150123078	yes	no	no	no	no	no	no	no	no	no	no	no	no	no	no	no	no	no	no	no	no	no	no	no	no	no	no	no
chr1	150185902	150186106	no	no	no	no	no	no	no	no	no	no	no	no	no	no	no	no	no	no	no	no	no	no	no	no	no	no	no	no
chr1	150206971	150207842	no	no	no	no	no	no	no	no	no	no	no	no	no	no	no	no	no	no	no	no	no	no	no	no	no	no	no	no
chr1	150241047	150241654	no	no	no	no	no	no	no	no	no	no	no	no	no	no	no	no	no	no	no	no	no	no	no	no	no	no	no	no
chr1	150254365	150254637	no	no	no	no	no	no	no	yes	no	no	no	no	no	no	no	no	no	no	no	no	yes	no	no	no	no	no	no	no
chr1	150266476	150266689	no	no	yes	no	no	no	no	no	no	no	no	no	no	no	no	no	no	no	no	no	yes	no	no	no	no	no	no	no
chr1	150293835	150294140	no	no	no	no	no	no	no	no	no	no	no	no	no	no	no	no	no	no	no	no	no	no	no	no	no	no	no	no
chr1	150336831	150337289	no	no	no	no	no	no	no	no	no	no	no	no	no	no	no	no	no	no	no	no	no	no	no	no	no	no	no	no
chr1	150488036	150488416	no	no	no	no	no	no	no	no	no	no	no	no	no	no	no	no	no	no	no	no	no	no	no	no	no	no	no	no
chr1	150521349	150522368	yes	no	no	no	no	no	no	no	no	no	no	no	no	no	no	no	no	no	no	no	no	no	no	no	yes	no	no	no
chr1	150529655	150529904	no	no	no	no	no	no	no	no	no	no	no	no	no	no	no	no	no	no	no	no	no	no	no	no	no	no	no	no
chr1	150534075	150534301	no	no	no	no	no	no	no	no	no	no	no	no	no	no	no	no	no	no	no	no	no	no	no	no	no	no	no	no
chr1	150551328	150552353	no	no	no	no	no	no	no	no	no	no	no	no	no	no	no	no	no	no	no	no	no	no	no	no	no	no	no	no
chr1	150601710	150602201	no	no	no	no	no	no	no	no	no	no	no	no	no	no	no	no	no	no	no	no	no	no	no	no	no	no	no	no
chr1	150848994	150849265	no	no	no	no	no	no	no	no	no	no	no	no	no	no	no	no	no	no	no	no	no	no	no	no	no	no	no	no
chr1	150898619	150898839	no	no	no	no	no	no	no	no	no	no	no	no	no	no	no	no	no	no	no	no	no	no	no	no	no	no	no	no
chr1	150946496	150947950	no	no	no	no	no	no	yes	no	no	no	no	no	no	no	no	no	no	no	no	no	no	no	no	no	no	no	no	no
chr1	150980735	150981092	no	no	no	no	no	no	no	no	no	no	no	no	no	no	no	no	no	no	no	no	no	no	no	no	no	no	no	no
chr1	151020162	151020627	no	no	no	no	no	no	no	no	no	no	no	no	no	no	no	no	no	no	no	no	no	no	no	no	no	no	no	no
chr1	151031767	151032352	no	no	no	no	no	no	no	no	no	no	no	no	no	no	no	no	no	no	no	no	no	no	no	no	no	no	no	no
chr1	151042870	151043537	no	no	no	no	no	no	no	no	no	no	no	no	no	no	no	no	no	no	no	no	no	no	no	no	no	no	no	no
chr1	151103685	151106100	yes	no	no	no	no	no	no	no	no	no	no	no	no	no	no	no	no	no	no	no	no	no	no	no	no	no	no	no
chr1	151118049	151119373	yes	no	no	no	no	no	no	no	no	no	no	no	no	no	no	no	no	no	no	no	no	no	no	no	no	no	no	no
chr1	151170847	151171532	no	no	no	no	no	no	no	no	no	no	no	no	no	no	no	no	no	no	no	no	no	no	no	no	no	no	no	no
chr1	151253658	151255769	no	no	no	no	no	no	no	no	no	no	no	no	no	no	no	no	no	no	no	no	no	no	no	no	no	no	no	no
chr1	151300522	151300724	no	no	no	no	no	no	no	no	no	no	no	no	no	no	no	no	no	no	no	no	no	no	no	no	no	no	no	no
chr1	151319326	151319545	no	no	no	no	no	no	no	no	no	no	no	no	no	no	no	no	no	no	no	no	no	no	no	no	no	no	no	no
chr1	151372014	151372582	no	no	no	no	no	no	no	no	no	no	no	no	no	no	no	no	no	no	no	no	no	no	no	no	no	no	no	no
chr1	151431540	151432032	no	no	no	no	no	no	no	no	no	no	no	no	no	no	no	no	no	no	no	no	no	no	no	no	no	no	no	no
chr1	151445871	151446142	no	no	no	no	no	no	no	no	no	no	no	no	no	no	no	no	no	no	no	no	no	no	no	no	yes	no	no	no
chr1	151483573	151483902	no	no	no	no	no	no	no	no	no	no	no	no	no	no	no	no	no	no	no	no	no	no	no	no	no	no	no	no
chr1	151512661	151513199	no	no	no	no	no	no	no	no	no	no	no	no	no	no	no	no	no	no	no	no	no	no	no	no	no	no	no	no
chr1	151584374	151585205	no	no	no	no	no	no	no	no	no	no	no	no	no	no	no	no	no	no	no	no	no	no	no	no	no	no	no	no
chr1	151693991	151694282	yes	no	no	no	yes	no	no	no	no	no	no	no	no	no	no	no	no	no	no	no	no	no	no	no	no	no	no	no
chr1	151735445	151736093	no	no	no	no	no	no	no	no	no	no	no	no	no	no	no	no	no	no	no	no	no	no	no	no	no	no	no	no
chr1	151762604	151764007	no	no	no	no	no	no	no	no	no	no	no	no	no	no	no	no	no	no	no	no	no	no	no	no	no	no	no	no
chr1	151810460	151811684	yes	no	no	no	no	no	no	no	no	no	no	no	no	no	no	no	no	no	no	no	no	no	no	no	no	no	no	no
chr1	151812253	151812525	yes	no	no	yes	no	no	no	no	no	no	no	no	no	no	no	no	no	no	no	no	no	no	no	no	no	no	no	no
chr1	151881763	151882407	no	no	yes	no	no	no	no	no	no	no	no	no	no	no	no	no	no	no	no	no	no	no	no	no	yes	no	no	no
chr1	151965657	151966387	yes	no	no	no	no	no	no	no	no	no	no	no	no	no	no	no	no	no	no	no	no	no	no	no	no	no	no	no
chr1	151966632	151966893	yes	no	yes	no	no	no	no	no	no	yes	no	no	no	no	no	no	no	no	no	no	no	no	no	no	yes	no	no	no
chr1	152008838	152009112	no	no	no	no	no	no	no	no	no	no	no	no	no	no	no	no	no	no	no	no	no	no	no	no	no	no	no	no
chr1	152079997	152081705	yes	no	no	no	no	no	no	no	no	no	no	no	no	no	no	no	no	no	no	no	no	no	no	no	no	no	no	no
chr1	152083021	152084240	yes	no	yes	no	no	no	no	no	no	yes	no	no	no	no	no	no	no	no	no	no	no	no	no	no	no	no	no	no
chr1	152084994	152085215	yes	no	yes	no	no	yes	yes	no	yes	yes	yes	no	no	no	no	no	no	no	no	no	no	no	no	no	no	no	no	no
chr1	152161321	152161928	no	no	no	no	no	yes	no	no	no	no	no	no	no	no	no	no	no	no	no	no	no	no	no	no	no	no	no	no
chr1	152187450	152187663	no	no	no	no	no	no	no	no	no	no	no	no	no	no	no	no	no	no	no	no	no	no	no	no	no	no	no	no
chr1	152188860	152189073	no	no	no	no	no	no	no	no	no	no	no	no	no	no	no	no	no	no	no	no	no	no	no	no	no	no	no	no
chr1	152487978	152488270	no	yes	no	no	yes	no	yes	yes	no	yes	no	no	no	no	no	yes	no	no	no	yes	no	no	no	no	yes	no	no	yes
chr1	152732958	152733338	no	no	no	no	no	no	no	no	no	no	no	no	no	no	no	no	no	no	no	no	no	no	no	no	no	no	no	no
chr1	153508424	153508840	yes	no	no	no	no	no	no	no	no	no	no	no	no	no	no	no	no	no	no	no	no	no	no	no	no	no	no	no
chr1	153606177	153606974	no	no	no	no	no	no	no	no	no	no	no	no	no	no	no	no	no	no	no	no	no	no	no	no	no	no	no	no
chr1	153631065	153631369	no	no	no	no	no	no	no	no	no	no	no	no	no	no	no	no	no	no	no	no	no	no	no	no	no	no	no	no
chr1	153643318	153643529	no	no	no	no	no	no	no	no	no	no	no	no	no	no	no	no	no	no	no	no	no	no	no	no	no	no	no	no
chr1	153650830	153652375	yes	no	no	no	no	no	no	no	no	no	no	no	no	no	no	no	no	no	no	no	no	no	no	no	yes	no	no	no
chr1	153662203	153662439	no	no	no	no	no	no	no	no	no	no	no	no	no	no	no	no	no	no	no	no	no	no	no	no	no	no	no	no
chr1	153700216	153700607	no	no	no	no	no	no	no	no	no	no	no	no	no	no	no	no	no	no	no	no	no	no	no	no	no	no	no	no
chr1	153747655	153748698	no	no	no	no	no	no	no	no	no	no	no	no	no	no	no	no	no	no	no	no	no	no	no	no	yes	no	no	no
chr1	153755957	153756335	no	no	no	no	no	no	no	no	no	no	no	no	no	no	no	no	no	no	no	no	no	no	no	no	no	no	no	no
chr1	153894837	153895921	no	no	no	no	no	no	no	no	no	no	no	no	no	no	no	no	no	no	no	no	no	no	no	no	no	no	no	no
chr1	153914343	153914578	no	no	no	no	no	no	no	no	no	no	no	no	no	no	no	no	no	no	no	no	no	no	no	no	no	no	no	no
chr1	153918372	153919334	no	no	no	no	no	no	no	no	no	no	no	no	no	no	no	no	no	no	no	no	no	no	no	no	no	no	no	no
chr1	153930546	153931130	no	no	no	no	no	no	no	no	no	no	no	no	no	no	no	no	no	no	no	no	no	no	no	no	no	no	no	no
chr1	153935781	153936276	no	no	no	no	no	no	no	no	no	no	no	no	no	no	no	no	no	no	no	no	no	no	no	no	no	no	no	no
chr1	153939643	153939980	no	no	no	no	no	no	no	no	no	no	no	no	no	no	no	no	no	no	no	no	no	no	no	no	no	no	no	no
chr1	153949712	153950525	no	no	no	no	no	no	no	no	no	no	no	no	no	no	no	no	no	no	no	no	no	no	no	no	no	no	no	no
chr1	153963227	153963510	no	no	no	no	no	no	no	no	no	no	no	no	no	no	no	no	no	no	no	no	no	no	no	no	no	no	no	no
chr1	154155268	154155926	no	no	no	no	no	no	no	no	no	no	no	no	no	no	no	no	no	no	no	no	no	no	no	no	no	no	no	no
chr1	154192843	154193852	no	no	no	no	no	no	no	no	no	no	no	no	no	no	no	no	no	no	no	no	no	no	no	no	no	no	no	no
chr1	154244710	154245289	no	no	no	no	no	no	no	no	no	no	no	no	no	no	no	no	no	no	no	no	no	no	no	no	no	no	no	no
chr1	154298205	154298544	no	no	no	no	no	no	yes	yes	no	no	no	no	no	no	no	no	no	no	no	no	yes	no	no	yes	no	no	no	no
chr1	154300975	154301528	no	no	no	no	no	no	no	no	no	no	no	no	no	no	no	no	no	no	no	no	no	no	no	no	no	no	no	no
chr1	154377670	154378445	yes	no	no	no	no	no	no	no	no	no	no	no	no	no	no	no	no	no	no	no	no	no	no	no	no	no	no	no
chr1	154474107	154475699	yes	yes	no	yes	yes	yes	no	no	no	yes	no	yes	no	no	no	yes	no	yes	no	yes	no	no	no	no	no	no	no	no
chr1	154530681	154530903	no	no	no	no	no	no	no	no	no	no	no	no	no	no	no	no	no	no	no	no	no	no	no	no	no	no	no	no
chr1	154531054	154531565	no	no	no	no	no	no	no	no	no	no	no	no	no	no	no	no	no	no	no	no	no	no	no	no	no	no	no	no
chr1	154540233	154540573	no	no	no	no	no	no	no	no	no	no	no	no	no	no	no	no	no	no	no	no	no	no	no	no	no	no	no	no
chr1	154543818	154544713	yes	no	no	no	no	no	no	no	no	no	no	no	no	no	no	no	no	no	no	no	no	no	no	no	no	no	no	no
chr1	154580380	154580797	no	no	no	no	no	no	no	no	no	no	no	no	no	no	no	no	no	no	no	no	no	no	no	no	no	no	no	no
chr1	154599763	154600505	no	no	no	no	no	no	no	no	no	no	no	no	no	no	no	no	no	no	no	no	no	no	no	no	no	no	no	no
chr1	154732822	154733436	yes	no	no	no	no	no	no	no	no	no	no	no	no	no	no	no	no	no	no	no	no	no	no	no	no	no	no	no
chr1	154744586	154744864	no	no	no	no	no	no	no	no	no	no	no	no	no	no	no	no	no	no	no	no	no	no	no	no	no	no	no	no
chr1	154908962	154909931	no	no	no	no	no	no	no	no	no	no	no	no	no	no	no	no	no	no	no	no	no	no	no	no	no	no	no	no
chr1	154933928	154934735	no	no	no	no	no	no	no	no	no	no	no	no	no	no	no	no	no	no	no	no	no	no	no	no	no	no	no	no
chr1	154946237	154946498	no	no	no	no	no	no	no	no	no	no	no	no	no	no	no	no	no	no	no	no	no	no	no	no	no	no	no	no
chr1	154946742	154947486	no	no	no	no	no	no	no	no	no	no	no	no	no	no	no	no	no	no	no	no	no	no	no	no	no	no	no	no
chr1	154971870	154972404	no	no	no	no	no	no	no	no	no	no	no	no	no	no	no	no	no	no	no	yes	no	no	no	no	no	no	no	no
chr1	154973250	154974358	no	no	no	no	no	no	no	no	no	no	no	no	no	no	no	no	no	no	no	no	no	no	no	no	no	no	no	no
chr1	154975209	154975411	no	no	no	no	no	no	no	no	no	no	no	no	no	no	no	no	no	no	no	no	no	no	no	no	yes	no	no	no
chr1	154975697	154976624	no	no	no	no	no	no	no	no	no	no	no	no	no	no	no	no	no	no	no	no	no	no	no	no	no	no	no	no
chr1	154989749	154990234	no	no	no	no	no	no	no	no	no	no	no	no	no	no	no	no	no	no	no	no	no	no	no	no	no	no	no	no
chr1	155022988	155024332	no	no	no	no	no	no	no	no	no	no	no	no	no	no	no	no	no	no	no	no	no	no	no	no	no	no	no	no
chr1	155034925	155036578	no	no	no	no	no	no	no	no	no	no	no	no	no	no	no	no	no	no	no	no	no	no	no	no	no	no	no	no
chr1	155043412	155043922	yes	no	no	no	no	no	no	no	no	no	no	no	no	no	no	no	no	no	no	no	no	no	no	no	no	no	no	no
chr1	155051155	155055291	yes	no	no	no	no	no	no	no	no	no	no	no	no	no	no	no	no	no	no	no	no	no	no	no	no	no	no	no
chr1	155057187	155058056	yes	no	no	no	no	no	no	no	no	no	no	no	no	no	no	no	no	no	no	no	no	no	no	no	no	no	no	no
chr1	155098434	155100451	yes	no	no	no	no	no	no	no	no	no	no	no	no	no	no	no	no	no	no	no	no	no	no	no	no	no	no	no
chr1	155108007	155108611	no	no	no	no	no	no	no	no	no	no	no	no	no	no	no	no	no	no	no	no	no	no	no	no	no	no	no	no
chr1	155112976	155113179	no	no	no	no	no	no	no	no	no	no	no	no	no	no	no	no	no	no	no	no	no	no	no	no	no	no	no	no
chr1	155145342	155145938	no	no	no	no	no	no	no	no	no	no	no	no	no	no	no	no	no	no	no	no	no	no	no	no	no	no	no	no
chr1	155147185	155147444	no	no	no	no	no	no	no	no	no	no	no	no	yes	yes	no	no	yes	no	no	no	no	no	no	no	no	no	no	no
chr1	155163434	155163818	no	no	no	no	no	no	no	no	no	no	no	no	no	no	no	no	no	no	no	no	no	no	no	no	no	no	no	no
chr1	155164199	155165160	no	no	no	no	no	no	no	no	no	no	no	no	no	no	no	no	no	no	no	no	no	no	no	no	no	no	no	no
chr1	155178547	155178980	no	no	no	no	no	no	no	no	no	no	no	no	no	no	no	no	no	no	no	no	no	no	no	no	no	no	no	no
chr1	155197116	155197534	no	no	no	no	no	no	no	no	no	no	no	no	no	no	no	no	no	no	no	no	no	no	no	no	no	no	no	no
chr1	155220082	155220549	no	no	no	no	no	no	no	no	no	no	no	no	no	no	no	no	no	no	no	no	no	no	no	no	no	no	no	no
chr1	155224624	155225655	no	no	no	no	no	no	no	no	no	no	no	no	no	no	no	no	no	no	no	no	no	no	no	no	no	no	no	no
chr1	155231812	155232312	no	no	no	no	no	no	no	no	no	no	no	no	no	no	no	no	no	no	no	no	no	no	no	no	no	no	no	no
chr1	155239278	155239494	no	no	no	no	no	no	no	no	no	no	no	no	no	no	no	no	no	no	no	no	no	no	no	no	no	no	no	no
chr1	155242861	155243436	no	no	no	no	no	no	no	no	no	no	no	no	no	no	no	no	no	no	no	no	no	no	no	no	no	no	no	no
chr1	155246991	155247748	no	no	no	no	no	no	no	no	no	no	no	no	no	no	no	no	no	no	no	no	no	no	no	no	no	no	no	no
chr1	155264318	155265536	yes	no	no	no	no	no	no	no	no	no	no	no	no	no	no	no	no	no	no	no	no	no	no	no	no	no	no	no
chr1	155278407	155278743	no	no	no	no	no	no	no	no	no	no	no	no	no	no	no	no	no	no	no	no	no	no	no	no	no	no	no	no
chr1	155290606	155291001	no	no	no	no	no	yes	no	yes	yes	no	yes	no	no	yes	no	no	no	no	no	no	no	no	no	no	no	no	yes	yes
chr1	155292469	155295433	no	no	no	no	no	no	no	no	no	no	no	no	no	no	no	no	no	no	no	no	no	no	no	no	no	no	no	no
chr1	155531914	155533280	no	no	no	no	no	no	no	no	no	no	no	no	no	no	no	no	no	no	no	no	no	no	no	no	no	no	no	no
chr1	155579732	155580328	no	no	no	no	no	no	no	no	no	no	no	no	no	no	no	no	no	no	no	no	no	no	no	no	no	no	no	no
chr1	155657832	155659125	no	no	no	no	no	no	no	no	no	no	no	no	no	no	no	no	no	no	no	no	no	no	no	no	no	no	no	no
chr1	155715297	155715908	no	no	no	no	no	no	no	no	no	no	no	no	no	no	no	no	no	no	no	no	no	no	no	no	no	no	no	no
chr1	155829109	155829431	no	no	no	no	no	no	no	no	no	no	no	no	no	no	no	no	no	no	no	no	no	no	no	no	no	no	no	no
chr1	155830195	155830489	no	no	no	no	yes	no	yes	no	no	no	no	no	no	no	no	yes	no	no	no	no	no	no	no	no	yes	no	no	no
chr1	155904072	155904307	no	no	no	no	no	no	no	no	no	no	no	no	no	no	no	no	no	no	no	no	no	no	no	no	no	no	no	no
chr1	155920651	155920898	no	no	no	no	no	no	no	no	no	no	no	no	no	no	no	no	no	no	no	no	no	no	no	no	no	no	no	no
chr1	155947678	155948490	no	no	no	no	no	no	no	no	no	no	no	no	no	no	no	no	no	no	no	no	no	no	no	no	no	no	no	no
chr1	155990389	155990780	no	no	no	no	no	no	no	no	no	no	no	no	no	no	no	no	no	no	no	no	no	no	no	no	no	no	no	no
chr1	156022962	156025174	no	no	no	no	no	no	no	no	no	no	no	no	no	no	no	no	no	no	no	no	no	no	no	no	no	no	no	no
chr1	156046343	156047384	no	no	no	no	no	no	no	no	no	no	no	no	no	no	no	no	no	no	no	no	no	no	no	no	no	no	no	no
chr1	156051239	156051461	no	no	no	no	no	no	no	no	no	no	no	no	no	no	no	no	no	no	no	no	no	no	no	no	no	no	no	no
chr1	156052072	156052803	no	no	no	no	no	no	no	no	no	no	no	no	no	no	no	no	no	no	no	no	no	no	no	no	no	no	no	no
chr1	156084486	156085097	no	no	no	no	no	no	no	no	no	no	no	no	no	no	no	no	no	no	no	no	no	no	no	no	no	no	no	no
chr1	156105707	156106171	no	no	no	no	no	no	no	no	no	no	no	no	no	no	no	no	no	no	no	no	no	no	no	no	no	no	no	no
chr1	156163672	156164052	no	no	no	no	no	no	no	no	no	no	no	no	no	no	no	no	no	no	no	no	no	no	no	no	no	no	no	no
chr1	156182584	156183097	no	no	no	no	no	no	no	no	no	no	no	no	no	no	no	no	no	no	no	no	no	no	no	no	no	no	no	no
chr1	156186237	156186647	no	no	no	no	no	no	no	no	no	no	no	no	no	no	no	no	no	no	no	no	no	no	no	no	no	no	no	no
chr1	156215368	156215899	yes	no	no	no	no	no	no	no	no	no	no	no	no	no	no	no	no	no	no	yes	no	no	no	no	no	no	no	no
chr1	156261199	156261425	no	no	no	no	no	yes	no	no	no	yes	no	no	no	no	no	no	no	no	no	no	no	no	no	no	no	no	no	no
chr1	156308173	156308442	no	no	no	no	no	no	no	no	no	no	no	no	no	no	no	no	no	no	no	no	no	no	no	no	no	no	no	no
chr1	156338758	156339251	yes	no	no	no	no	no	no	no	no	no	no	no	no	no	no	no	no	no	yes	no	no	no	no	no	no	no	no	no
chr1	156358050	156358252	yes	yes	no	no	no	yes	yes	yes	yes	no	yes	no	no	no	no	yes	no	yes	no	yes	yes	no	no	no	yes	no	no	no
chr1	156390403	156391581	yes	no	no	no	no	no	yes	no	no	no	no	no	no	no	no	no	no	no	no	no	no	no	no	yes	yes	no	no	no
chr1	156405160	156406350	yes	yes	no	no	no	no	yes	yes	yes	no	yes	no	no	no	yes	yes	yes	no	no	yes	no	no	yes	no	yes	no	no	no
chr1	156426549	156427362	no	no	no	no	no	no	no	no	no	no	no	no	no	no	no	no	no	no	no	no	no	no	no	no	no	no	no	no
chr1	156469617	156471060	no	no	no	no	no	no	no	no	no	no	no	no	no	no	no	no	no	no	no	no	no	no	no	no	no	no	no	no
chr1	156474942	156475320	no	no	no	no	no	no	no	no	no	no	no	no	no	no	no	no	no	no	no	no	no	no	no	no	no	no	no	no
chr1	156542099	156542502	no	no	no	no	no	no	no	no	no	no	no	no	no	no	no	no	no	no	no	no	no	no	no	no	no	no	no	no
chr1	156561485	156561880	no	no	no	no	no	no	no	no	no	no	no	no	no	no	no	no	no	no	no	no	no	no	no	no	no	no	no	no
chr1	156593657	156595283	yes	no	no	no	no	no	yes	no	no	no	no	no	no	no	no	no	no	no	no	no	no	no	no	no	yes	no	no	no
chr1	156611639	156612447	yes	no	no	no	yes	yes	no	no	no	no	no	yes	yes	yes	no	no	yes	yes	no	no	no	no	no	no	no	no	no	no
chr1	156616553	156616946	yes	no	no	no	no	no	yes	no	no	no	no	yes	yes	no	yes	no	yes	no	yes	yes	no	no	no	no	no	no	no	no
chr1	156627342	156627576	yes	no	no	no	no	no	no	no	no	no	no	no	no	no	no	no	no	no	no	no	no	no	no	no	no	no	no	no
[truncated: 24,839 more rows]

## Sheet: Table S3
sample	condition	type	origin	num_reads	num_reads_aligned	num_reads_aligned_after_dedup	bs_conversion_rate	num_CpG_10x_autosomes	origene_id	fraction_meth_prc2	fraction_meth_pancancer	fraction_meth_tumor_type	median_meth_prc2	median_meth_pancancer	median_meth_tumor_type
[truncated: 161 more rows]

[truncated: 3 more sheets: Table S4, Table S5, Table S6]
